# Supplementary material for: Systems biology approach to functionally assess the Clostridioides difficile pangenome reveals genetic diversity with discriminatory power
Source: Proc Natl Acad Sci U S A. 2022 Apr 27;119(18):e2119396119. doi: 10.1073/pnas.2119396119 (PMC9170149; doi:10.1073/pnas.2119396119)
Supplement: Supplementary File [file pnas.2119396119.sd02.xlsx]

## Sheet: Sheet1
Public Genome Accessions
1.12131e+06
1.12131e+06
1.12131e+06
1.15125e+06
1.15126e+06
1.15126e+06
1.15126e+06
1.15126e+06
1.15126e+06
1.15127e+06
1.15127e+06
1.15128e+06
1.15129e+06
1.15129e+06
1.15129e+06
1.1513e+06
1.1513e+06
1.1513e+06
1.1513e+06
1.15131e+06
1.15132e+06
1.15133e+06
1.15133e+06
1.15133e+06
1.15134e+06
1.15134e+06
1.15134e+06
1.15134e+06
1.15135e+06
1.15135e+06
1.15135e+06
1.15135e+06
1.15135e+06
1.15136e+06
1.15136e+06
1.15136e+06
1.15136e+06
1.15137e+06
1.15137e+06
1.15138e+06
1.15138e+06
1.15138e+06
1.15139e+06
1.15139e+06
1.15139e+06
1.15139e+06
1.1514e+06
1.1514e+06
1.1514e+06
1.15141e+06
1.15141e+06
1.15141e+06
1.15141e+06
1.15141e+06
1.15141e+06
1.15141e+06
1.15141e+06
1.15142e+06
1.15142e+06
1.15142e+06
1.15142e+06
1.15142e+06
1.15142e+06
1.15142e+06
1.15142e+06
1.15142e+06
1.15142e+06
1.15143e+06
1.15143e+06
1.15143e+06
1.15143e+06
1.15143e+06
1.15143e+06
1.15143e+06
1.15143e+06
1.15143e+06
1.15143e+06
1.15144e+06
1.15144e+06
1.15144e+06
1.15144e+06
1.15144e+06
1.15144e+06
1.21506e+06
1.21507e+06
1.21507e+06
1.21509e+06
1.22203e+06
1.22203e+06
1.23219e+06
1.23219e+06
1.23219e+06
1.2322e+06
1.2322e+06
1.2322e+06
1.44006e+06
1496.13
1496.13
1496.14
1496.14
1496.14
1496.14
1496.14
1496.15
1496.15
1496.15
1496.15
1496.15
1496.15
1496.15
1496.15
1496.15
1496.15
1496.15
1496.15
1496.15
1496.15
1496.15
1496.16
1496.16
1496.16
1496.16
1496.16
1496.16
1496.16
1496.16
1496.16
1496.16
1496.16
1496.16
1496.16
1496.16
1496.16
1496.16
1496.17
1496.17
1496.17
1496.17
1496.17
1496.17
1496.17
1496.17
1496.17
1496.17
1496.17
1496.17
1496.17
1496.17
1496.17
1496.17
1496.17
1496.17
1496.17
1496.17
1496.17
1496.17
1496.17
1496.17
1496.17
1496.17
1496.17
1496.17
1496.17
1496.17
1496.17
1496.17
1496.17
1496.17
1496.17
1496.17
1496.17
1496.17
1496.17
1496.17
1496.17
1496.17
1496.17
1496.18
1496.18
1496.18
1496.18
1496.18
1496.18
1496.18
1496.18
1496.18
1496.18
1496.18
1496.18
1496.18
1496.18
1496.18
1496.18
1496.18
1496.18
1496.18
1496.18
1496.18
1496.18
1496.18
1496.18
1496.18
1496.18
1496.18
1496.18
1496.18
1496.18
1496.18
1496.18
1496.18
1496.18
1496.18
1496.18
1496.18
1496.18
1496.18
1496.18
1496.18
1496.18
1496.18
1496.18
1496.18
1496.18
1496.18
1496.18
1496.18
1496.18
1496.18
1496.18
1496.18
1496.18
1496.18
1496.18
1496.18
1496.18
1496.18
1496.18
1496.18
1496.18
1496.18
1496.18
1496.18
1496.18
1496.18
1496.18
1496.18
1496.18
1496.18
1496.18
1496.18
1496.18
1496.18
1496.18
1496.18
1496.18
1496.18
1496.18
1496.18
1496.18
1496.18
1496.18
1496.18
1496.18
1496.18
1496.18
1496.18
1496.19
1496.19
1496.19
1496.19
1496.19
1496.19
1496.19
1496.19
1496.19
1496.19
1496.19
1496.19
1496.19
1496.19
1496.19
1496.19
1496.19
1496.19
1496.19
1496.19
1496.19
1496.19
1496.19
1496.19
1496.19
1496.19
1496.19
1496.19
1496.19
1496.19
1496.19
1496.19
1496.19
1496.19
1496.19
1496.19
1496.19
1496.19
1496.19
1496.19
1496.19
1496.19
1496.19
1496.19
1496.19
1496.19
1496.19
1496.19
1496.19
1496.19
1496.19
1496.19
1496.19
1496.19
1496.19
1496.19
1496.19
1496.19
1496.19
1496.2
1496.2
1496.2
1496.2
1496.2
1496.2
1496.2
1496.2
1496.2
1496.2
1496.2
1496.2
1496.2
1496.2
1496.2
1496.2
1496.2
1496.2
1496.2
1496.2
1496.2
1496.21
1496.21
1496.21
1496.21
1496.21
1496.21
1496.21
1496.21
1496.21
1496.21
1496.21
1496.21
1496.21
1496.21
1496.21
1496.21
1496.21
1496.21
1496.21
1496.22
1496.22
1496.22
1496.22
1496.22
1496.22
1496.22
1496.22
1496.22
1496.22
1496.22
1496.22
1496.22
1496.23
1496.23
1496.23
1496.23
1496.23
1496.23
1496.83
1496.83
1496.84
1496.84
1496.84
1496.84
1496.84
1496.84
1496.88
1496.9
272564
367460
455631
479831
479833
479833
479834
499175
499176
525258
525259
645462
645463
699032
699034
699034
699036
699036
699038
997827
997828
