# Supplementary material for: Systems biology approach to functionally assess the Clostridioides difficile pangenome reveals genetic diversity with discriminatory power
Source: Proc Natl Acad Sci U S A. 2022 Apr 27;119(18):e2119396119. doi: 10.1073/pnas.2119396119 (PMC9170149; doi:10.1073/pnas.2119396119)
Supplement: Supplementary File [file pnas.2119396119.sd04.xlsx]

## Sheet: pg_pheno_correlations
count_Absent	count_Present	cluster	COG	corr	COG name	pheno	product	pval
16	19	GC00000673_7	Z	-0.38035	Cytoskeleton	Fold_Change_Adenosine	hypothetical protein	0.024201
23	12	GC00000673_6	Z	0.320598	Cytoskeleton	Fold_Change_Adenosine	hypothetical protein	0.0604214
23	12	GC00000673_6	Z	0.316797	Cytoskeleton	Fold_Change_D-Fructose-6-Phosphate	hypothetical protein	0.0637092
23	12	GC00000673_6	Z	0.33322	Cytoskeleton	Fold_Change_D-Glucose-6-Phospate	hypothetical protein	0.0504568
16	19	GC00000673_7	Z	-0.307622	Cytoskeleton	Fold_Change_D-Glucose-6-Phospate	hypothetical protein	0.0722246
16	19	GC00000673_7	Z	-0.419211	Cytoskeleton	Fold_Change_D-Mannose	hypothetical protein	0.0121869
16	19	GC00000673_7	Z	-0.335256	Cytoskeleton	Fold_Change_D-Ribose	hypothetical protein	0.0489805
16	19	GC00000673_7	Z	-0.354635	Cytoskeleton	Fold_Change_D-Sorbitol	hypothetical protein	0.0365874
23	12	GC00000673_6	Z	0.370475	Cytoskeleton	Fold_Change_D-Trehalose	hypothetical protein	0.0284674
16	19	GC00000673_7	Z	-0.296536	Cytoskeleton	Fold_Change_D-Xylose	hypothetical protein	0.0836722
16	19	GC00000673_7	Z	-0.314463	Cytoskeleton	Fold_Change_L-Arabanose	hypothetical protein	0.0657965
23	12	GC00000673_6	Z	0.395539	Cytoskeleton	Max_OD_L-Serine	hypothetical protein	0.0186788
23	12	GC00000673_6	Z	0.31173	Cytoskeleton	Fold_Change_Maltose	hypothetical protein	0.0683082
23	12	GC00000673_6	Z	0.310548	Cytoskeleton	Fold_Change_Maltotriose	hypothetical protein	0.0694179
16	19	GC00000673_7	Z	-0.40303	Cytoskeleton	Fold_Change_Methyl Pyruvate	hypothetical protein	0.0163695
23	12	GC00000673_6	Z	0.285642	Cytoskeleton	Fold_Change_Methyl Pyruvate	hypothetical protein	0.0962389
16	19	GC00000673_7	Z	-0.321424	Cytoskeleton	Fold_Change_Pyruvic Acid	hypothetical protein	0.0597251
23	12	GC00000673_6	Z	0.289856	Cytoskeleton	Fold_Change_Sucrose	hypothetical protein	0.0912168
16	19	GC00000673_7	Z	-0.334807	Cytoskeleton	Fold_Change_Thymidine	hypothetical protein	0.0493027
16	19	GC00000673_7	Z	-0.30873	Cytoskeleton	Fold_Change_m-Tartaric Acid	hypothetical protein	0.0711513
23	12	GC00000673_6	Z	0.3261	Cytoskeleton	Max_OD_1,2-Propanediol	hypothetical protein	0.0559023
23	12	GC00000673_6	Z	0.362155	Cytoskeleton	Max_OD_Adenosine	hypothetical protein	0.032525
23	12	GC00000673_6	Z	0.283835	Cytoskeleton	Max_OD_Citric Acid	hypothetical protein	0.0984549
23	12	GC00000673_6	Z	0.344447	Cytoskeleton	Max_OD_D,L-Malic Acid	hypothetical protein	0.0427391
23	12	GC00000673_6	Z	0.309181	Cytoskeleton	Max_OD_D-Alanine	hypothetical protein	0.0707189
23	12	GC00000673_6	Z	0.353583	Cytoskeleton	Max_OD_D-Aspartic Acid	hypothetical protein	0.0371875
23	12	GC00000673_6	Z	0.359712	Cytoskeleton	Max_OD_D-Fructose	hypothetical protein	0.0338025
23	12	GC00000673_6	Z	0.365402	Cytoskeleton	Max_OD_D-Fructose-6-Phosphate	hypothetical protein	0.0308889
23	12	GC00000673_6	Z	0.332669	Cytoskeleton	Max_OD_D-Galactonic Acid-gamma-Lactone	hypothetical protein	0.0508622
23	12	GC00000673_6	Z	0.399927	Cytoskeleton	Max_OD_D-Galactose	hypothetical protein	0.0172952
23	12	GC00000673_6	Z	0.343309	Cytoskeleton	Max_OD_D-Gluconic Acid	hypothetical protein	0.0434751
23	12	GC00000673_6	Z	0.317185	Cytoskeleton	Max_OD_D-Glucosaminic Acid	hypothetical protein	0.0633669
23	12	GC00000673_6	Z	0.336706	Cytoskeleton	Max_OD_D-Glucose-1-Phosphate	hypothetical protein	0.0479501
23	12	GC00000673_6	Z	0.389808	Cytoskeleton	Max_OD_D-Glucose-6-Phospate	hypothetical protein	0.0206242
23	12	GC00000673_6	Z	0.315119	Cytoskeleton	Max_OD_D-Glucuronic Acid	hypothetical protein	0.0652042
23	12	GC00000673_6	Z	0.413134	Cytoskeleton	Max_OD_D-Mannitol	hypothetical protein	0.0136373
34	1	GC00000673_4	Z	-0.288576	Cytoskeleton	Max_OD_D-Mannitol	hypothetical protein	0.0927205
23	12	GC00000673_6	Z	0.425888	Cytoskeleton	Max_OD_D-Mannose	hypothetical protein	0.010746
16	19	GC00000673_7	Z	-0.374164	Cytoskeleton	Max_OD_D-Mannose	hypothetical protein	0.0268065
23	12	GC00000673_6	Z	0.285788	Cytoskeleton	Max_OD_D-Ribose	hypothetical protein	0.0960613
23	12	GC00000673_6	Z	0.3126	Cytoskeleton	Max_OD_D-Saccharic Acid	hypothetical protein	0.0675005
23	12	GC00000673_6	Z	0.401315	Cytoskeleton	Max_OD_D-Sorbitol	hypothetical protein	0.0168757
16	19	GC00000673_7	Z	-0.335546	Cytoskeleton	Max_OD_D-Sorbitol	hypothetical protein	0.0487724
23	12	GC00000673_6	Z	0.387704	Cytoskeleton	Max_OD_D-Trehalose	hypothetical protein	0.0213792
23	12	GC00000673_6	Z	0.315306	Cytoskeleton	Max_OD_D-Xylose	hypothetical protein	0.0650361
23	12	GC00000673_6	Z	0.347806	Cytoskeleton	Max_OD_Dulcitol	hypothetical protein	0.0406255
23	12	GC00000673_6	Z	0.326251	Cytoskeleton	Max_OD_Fumaric Acid	hypothetical protein	0.0557815
23	12	GC00000673_6	Z	0.296205	Cytoskeleton	Max_OD_Glycerol	hypothetical protein	0.0840345
23	12	GC00000673_6	Z	0.299306	Cytoskeleton	Max_OD_Glycyl-L-Aspartic Acid	hypothetical protein	0.0806886
23	12	GC00000673_6	Z	0.320675	Cytoskeleton	Max_OD_Glycyl-L-Proline	hypothetical protein	0.0603563
23	12	GC00000673_6	Z	0.340346	Cytoskeleton	Max_OD_Glycyl-LGlutamic Acid	hypothetical protein	0.0454397
23	12	GC00000673_6	Z	0.396339	Cytoskeleton	Max_OD_Inosine	hypothetical protein	0.0184199
23	12	GC00000673_6	Z	0.297752	Cytoskeleton	Max_OD_L-Alanine	hypothetical protein	0.0823527
23	12	GC00000673_6	Z	0.297378	Cytoskeleton	Max_OD_L-Alanyl-Glycine	hypothetical protein	0.082757
23	12	GC00000673_6	Z	0.339148	Cytoskeleton	Max_OD_L-Arabanose	hypothetical protein	0.0462541
23	12	GC00000673_6	Z	0.296346	Cytoskeleton	Max_OD_L-Asparagine	hypothetical protein	0.0838797
23	12	GC00000673_6	Z	0.356316	Cytoskeleton	Max_OD_L-Fucose	hypothetical protein	0.0356454
23	12	GC00000673_6	Z	0.335989	Cytoskeleton	Max_OD_L-Glutamine	hypothetical protein	0.0484571
23	12	GC00000673_6	Z	0.329428	Cytoskeleton	Max_OD_L-Lyxose	hypothetical protein	0.0533015
23	12	GC00000673_6	Z	0.324298	Cytoskeleton	Max_OD_D-Serine	hypothetical protein	0.0573514
23	12	GC00000673_6	Z	0.352923	Cytoskeleton	Max_OD_Lactulose	hypothetical protein	0.0375682
23	12	GC00000673_6	Z	0.411286	Cytoskeleton	Max_OD_Maltose	hypothetical protein	0.014106
23	12	GC00000673_6	Z	0.367168	Cytoskeleton	Max_OD_Maltotriose	hypothetical protein	0.0300276
23	12	GC00000673_6	Z	0.393734	Cytoskeleton	Max_OD_Methyl Pyruvate	hypothetical protein	0.0192742
23	12	GC00000673_6	Z	0.312267	Cytoskeleton	Max_OD_N-Acetyl-D-Glucosamine	hypothetical protein	0.067809
23	12	GC00000673_6	Z	0.314944	Cytoskeleton	Max_OD_Negative Control	hypothetical protein	0.0653619
23	12	GC00000673_6	Z	0.381816	Cytoskeleton	Max_OD_Pyruvic Acid	hypothetical protein	0.0236152
23	12	GC00000673_6	Z	0.346745	Cytoskeleton	Max_OD_Sucrose	hypothetical protein	0.0412835
23	12	GC00000673_6	Z	0.371487	Cytoskeleton	Max_OD_Thymidine	hypothetical protein	0.0280036
23	12	GC00000673_6	Z	0.309028	Cytoskeleton	Max_OD_Tyramine	hypothetical protein	0.0708648
23	12	GC00000673_6	Z	0.347465	Cytoskeleton	Max_OD_Uridine	hypothetical protein	0.0408357
23	12	GC00000673_6	Z	0.30413	Cytoskeleton	Max_OD_alpha-D-Glucose	hypothetical protein	0.0756907
23	12	GC00000673_6	Z	0.293379	Cytoskeleton	Max_OD_alpha-D-Lactose	hypothetical protein	0.0871753
23	12	GC00000673_6	Z	0.347853	Cytoskeleton	Max_OD_alpha-Hydroxy Butyric Acid	hypothetical protein	0.040596
23	12	GC00000673_6	Z	0.386374	Cytoskeleton	Max_OD_alpha-Keto-Butyric Acid	hypothetical protein	0.0218681
23	12	GC00000673_6	Z	0.335354	Cytoskeleton	Max_OD_alpha-Keto-Glutaric Acid	hypothetical protein	0.0489097
23	12	GC00000673_6	Z	0.303419	Cytoskeleton	Max_OD_beta-Methyl-D Glucoside	hypothetical protein	0.0764119
23	12	GC00000673_6	Z	0.288884	Cytoskeleton	Max_OD_m-Hydroxy Phenyl Acetic Acid	hypothetical protein	0.0923578
23	12	GC00000673_6	Z	0.351069	Cytoskeleton	Max_OD_m-Inositol	hypothetical protein	0.0386531
23	12	GC00000673_6	Z	0.338899	Cytoskeleton	Max_OD_m-Tartaric Acid	hypothetical protein	0.0464245
23	12	GC00000673_6	Z	0.296195	Cytoskeleton	Max_OD_p-Hydroxy Phenyl Acetic Acid	hypothetical protein	0.0840456
23	12	GC00000673_6	Z	0.303637	Cytoskeleton	GP_K_1,2-Propanediol	hypothetical protein	0.0761896
16	19	GC00000673_7	Z	0.284338	Cytoskeleton	GP_K_Acetoacetic Acid	hypothetical protein	0.0978346
23	12	GC00000673_6	Z	0.29445	Cytoskeleton	GP_K_Adenosine	hypothetical protein	0.0859744
30	5	GC00000673_5	Z	-0.290283	Cytoskeleton	GP_K_D-Glucuronic Acid	hypothetical protein	0.0907203
16	19	GC00000673_7	Z	-0.411808	Cytoskeleton	GP_K_D-Mannose	hypothetical protein	0.0139723
23	12	GC00000673_6	Z	0.355357	Cytoskeleton	GP_K_D-Mannose	hypothetical protein	0.0361804
16	19	GC00000673_7	Z	-0.283313	Cytoskeleton	GP_K_D-Sorbitol	hypothetical protein	0.0991029
23	12	GC00000673_6	Z	0.310147	Cytoskeleton	GP_K_D-Trehalose	hypothetical protein	0.0697973
34	1	GC00000673_4	Z	0.396369	Cytoskeleton	GP_K_Glycyl-LGlutamic Acid	hypothetical protein	0.0184104
16	19	GC00000673_7	Z	-0.307928	Cytoskeleton	GP_K_L-Fucose	hypothetical protein	0.0719271
30	5	GC00000673_5	Z	0.297328	Cytoskeleton	GP_K_L-Threonine	hypothetical protein	0.0828104
23	12	GC00000673_6	Z	-0.292975	Cytoskeleton	GP_K_L-Threonine	hypothetical protein	0.0876322
23	12	GC00000673_6	Z	0.290151	Cytoskeleton	GP_K_Maltose	hypothetical protein	0.0908731
30	5	GC00000673_5	Z	0.47357	Cytoskeleton	GP_K_Phenylethylamine	hypothetical protein	0.00405949
16	19	GC00000673_7	Z	-0.313923	Cytoskeleton	GP_K_Phenylethylamine	hypothetical protein	0.066287
16	19	GC00000673_7	Z	-0.318284	Cytoskeleton	GP_K_Pyruvic Acid	hypothetical protein	0.062406
34	1	GC00000673_4	Z	0.421106	Cytoskeleton	GP_K_Tricarballylic Acid	hypothetical protein	0.0117623
30	5	GC00000673_5	Z	0.290059	Cytoskeleton	GP_K_p-Hydroxy Phenyl Acetic Acid	hypothetical protein	0.0909811
23	12	GC00000673_6	Z	0.321563	Cytoskeleton	GP_AUC_D-Fructose-6-Phosphate	hypothetical protein	0.0596084
16	19	GC00000673_7	Z	-0.318555	Cytoskeleton	GP_AUC_D-Fructose-6-Phosphate	hypothetical protein	0.0621713
16	19	GC00000673_7	Z	-0.298956	Cytoskeleton	GP_AUC_D-Mannose	hypothetical protein	0.0810607
16	19	GC00000673_7	Z	-0.288379	Cytoskeleton	Max_OD_L-Serine	hypothetical protein	0.0929542
16	19	GC00000673_7	Z	-0.318627	Cytoskeleton	Fold_Change_D-Serine	hypothetical protein	0.0621086
23	12	GC00000673_6	Z	-0.296645	Cytoskeleton	GP_AUC_L-Threonine	hypothetical protein	0.083553
16	19	GC00000673_7	Z	-0.306077	Cytoskeleton	GP_AUC_Pyruvic Acid	hypothetical protein	0.0737424
23	12	GC00000673_6	Z	-0.309037	Cytoskeleton	GP_AUC_Succinic Acid	hypothetical protein	0.0708561
23	12	GC00000673_6	Z	-0.284682	Cytoskeleton	GP_AUC_Tween 40	hypothetical protein	0.0974116
30	5	GC00000673_5	Z	0.289015	Cytoskeleton	GP_td_D-Alanine	hypothetical protein	0.0922025
30	5	GC00000673_5	Z	0.364769	Cytoskeleton	GP_td_Mucic Acid	hypothetical protein	0.0312023
30	5	GC00000673_5	Z	0.332171	Cytoskeleton	GP_td_Succinic Acid	hypothetical protein	0.0512311
23	12	GC00000673_6	Z	0.287257	Cytoskeleton	GP_td_Tween 80	hypothetical protein	0.0942898
34	1	GC00000673_4	Z	0.384352	Cytoskeleton	GP_r_2-Deoxy Adenosine	hypothetical protein	0.0226294
34	1	GC00000673_4	Z	0.315838	Cytoskeleton	GP_r_Glycyl-LGlutamic Acid	hypothetical protein	0.0645604
16	19	GC00000673_7	Z	-0.292902	Cytoskeleton	GP_r_Phenylethylamine	hypothetical protein	0.0877142
34	1	GC00000416_7	V	0.383242	Virulence	Fold_Change_1,2-Propanediol	Vitamin B12 import ATP-binding protein BtuD	0.0230565
33	2	GC00000115_4	V	0.373988	Virulence	Fold_Change_1,2-Propanediol	Lipid A export ATP-binding/permease protein MsbA	0.0268842
33	2	GC00000051_7	V	0.327259	Virulence	Fold_Change_1,2-Propanediol	ABC transporter ATP-binding protein YxdL	0.0549848
27	8	GC00000007_4	V	0.299106	Virulence	Fold_Change_1,2-Propanediol	putative ABC transporter ATP-binding protein	0.0809015
26	9	GC00002913_7	V	0.290035	Virulence	Fold_Change_1,2-Propanediol	hypothetical protein	0.0910084
26	9	GC00002913_5	V	0.290035	Virulence	Fold_Change_1,2-Propanediol	hypothetical protein	0.0910084
34	1	GC00000416_7	V	0.332124	Virulence	Fold_Change_2-Aminoethanol	Vitamin B12 import ATP-binding protein BtuD	0.0512662
34	1	GC00004395	V	-0.321269	Virulence	Fold_Change_2-Aminoethanol	Type-2 restriction enzyme BsuMI component YdjA	0.059855
34	1	GC00000844_1	V	-0.321269	Virulence	Fold_Change_2-Aminoethanol	hypothetical protein	0.059855
1	34	GC00000838	V	0.321269	Virulence	Fold_Change_2-Aminoethanol	hypothetical protein	0.059855
1	34	GC00000799_3	V	0.321269	Virulence	Fold_Change_2-Aminoethanol	hypothetical protein	0.059855
34	1	GC00004196	V	-0.321269	Virulence	Fold_Change_2-Aminoethanol	hypothetical protein	0.059855
34	1	GC00000158_2	V	-0.321269	Virulence	Fold_Change_2-Aminoethanol	ABC transporter ATP-binding protein YtrB	0.059855
34	1	GC00000416_7	V	-0.312025	Virulence	Fold_Change_2-Deoxy Adenosine	Vitamin B12 import ATP-binding protein BtuD	0.0680332
21	14	GC00000007_10	V	0.291676	Virulence	Fold_Change_2-Deoxy Adenosine	Lipoprotein-releasing system ATP-binding protein LolD	0.0891123
34	1	GC00000416_7	V	0.401664	Virulence	Fold_Change_Acetic Acit	Vitamin B12 import ATP-binding protein BtuD	0.0167716
1	34	GC00000799_3	V	0.331517	Virulence	Fold_Change_Acetic Acit	hypothetical protein	0.0517188
1	34	GC00000838	V	0.331517	Virulence	Fold_Change_Acetic Acit	hypothetical protein	0.0517188
34	1	GC00000844_1	V	-0.331517	Virulence	Fold_Change_Acetic Acit	hypothetical protein	0.0517188
34	1	GC00004196	V	-0.331517	Virulence	Fold_Change_Acetic Acit	hypothetical protein	0.0517188
34	1	GC00000158_2	V	-0.331517	Virulence	Fold_Change_Acetic Acit	ABC transporter ATP-binding protein YtrB	0.0517188
34	1	GC00004395	V	-0.331517	Virulence	Fold_Change_Acetic Acit	Type-2 restriction enzyme BsuMI component YdjA	0.0517188
1	34	GC00000799_3	V	0.353205	Virulence	Fold_Change_Acetoacetic Acid	hypothetical protein	0.0374051
1	34	GC00000838	V	0.353205	Virulence	Fold_Change_Acetoacetic Acid	hypothetical protein	0.0374051
34	1	GC00000844_1	V	-0.353205	Virulence	Fold_Change_Acetoacetic Acid	hypothetical protein	0.0374051
34	1	GC00000158_2	V	-0.353205	Virulence	Fold_Change_Acetoacetic Acid	ABC transporter ATP-binding protein YtrB	0.0374051
34	1	GC00004395	V	-0.353205	Virulence	Fold_Change_Acetoacetic Acid	Type-2 restriction enzyme BsuMI component YdjA	0.0374051
34	1	GC00004196	V	-0.353205	Virulence	Fold_Change_Acetoacetic Acid	hypothetical protein	0.0374051
31	4	GC00000087_1	V	-0.503387	Virulence	Fold_Change_Adenosine	hypothetical protein	0.00205257
31	4	GC00002856_3_p2	V	-0.503387	Virulence	Fold_Change_Adenosine	Bacitracin export permease protein BceB	0.00205257
31	4	GC00002856_3_p1	V	-0.503387	Virulence	Fold_Change_Adenosine	Bacitracin export permease protein BceB	0.00205257
31	4	GC00000606_4	V	-0.503387	Virulence	Fold_Change_Adenosine	ABC transporter ATP-binding protein YxdL	0.00205257
28	7	GC00000007_7	V	-0.412814	Virulence	Fold_Change_Adenosine	Lipoprotein-releasing system ATP-binding protein LolD	0.0137173
28	7	GC00000664_5	V	-0.412814	Virulence	Fold_Change_Adenosine	hypothetical protein	0.0137173
28	7	GC00000416_17	V	-0.412814	Virulence	Fold_Change_Adenosine	Putative multidrug export ATP-binding/permease protein	0.0137173
27	8	GC00000007_4	V	0.361344	Virulence	Fold_Change_Adenosine	putative ABC transporter ATP-binding protein	0.0329448
26	9	GC00002913_5	V	0.337179	Virulence	Fold_Change_Adenosine	hypothetical protein	0.0476176
26	9	GC00002913_7	V	0.337179	Virulence	Fold_Change_Adenosine	hypothetical protein	0.0476176
18	17	GC00000104_3	V	-0.331769	Virulence	Fold_Change_Adenosine	hypothetical protein	0.0515309
27	8	GC00000077_1	V	-0.302228	Virulence	Fold_Change_Adenosine	Multidrug export protein MepA	0.0776315
34	1	GC00000416_7	V	0.513827	Virulence	Fold_Change_Bromo Succinic Acid	Vitamin B12 import ATP-binding protein BtuD	0.00159289
27	8	GC00000007_4	V	-0.386389	Virulence	Fold_Change_Bromo Succinic Acid	putative ABC transporter ATP-binding protein	0.0218625
7	28	GC00002900_7	V	-0.379924	Virulence	Fold_Change_Bromo Succinic Acid	Type I restriction enzyme EcoKI M protein	0.0243734
21	14	GC00000007_10	V	-0.370355	Virulence	Fold_Change_Bromo Succinic Acid	Lipoprotein-releasing system ATP-binding protein LolD	0.028523
26	9	GC00002913_7	V	-0.347963	Virulence	Fold_Change_Bromo Succinic Acid	hypothetical protein	0.0405288
26	9	GC00002913_5	V	-0.347963	Virulence	Fold_Change_Bromo Succinic Acid	hypothetical protein	0.0405288
29	6	GC00003910	V	0.332004	Virulence	Fold_Change_Bromo Succinic Acid	hypothetical protein	0.0513557
29	6	GC00000401_1	V	0.332004	Virulence	Fold_Change_Bromo Succinic Acid	hypothetical protein	0.0513557
6	29	GC00000638_5	V	-0.332004	Virulence	Fold_Change_Bromo Succinic Acid	Multidrug export protein MepA	0.0513557
29	6	GC00003885	V	0.332004	Virulence	Fold_Change_Bromo Succinic Acid	hypothetical protein	0.0513557
29	6	GC00000007_9	V	0.332004	Virulence	Fold_Change_Bromo Succinic Acid	putative ABC transporter ATP-binding protein	0.0513557
6	29	GC00000606_5	V	-0.332004	Virulence	Fold_Change_Bromo Succinic Acid	ABC transporter ATP-binding protein YxdL	0.0513557
29	6	GC00002698_2	V	0.332004	Virulence	Fold_Change_Bromo Succinic Acid	putative multidrug ABC transporter ATP-binding protein YbhF	0.0513557
6	29	GC00002698_3	V	-0.332004	Virulence	Fold_Change_Bromo Succinic Acid	Daunorubicin/doxorubicin resistance ATP-binding protein DrrA	0.0513557
29	6	GC00000664_4	V	0.332004	Virulence	Fold_Change_Bromo Succinic Acid	hypothetical protein	0.0513557
6	29	GC00002896	V	-0.332004	Virulence	Fold_Change_Bromo Succinic Acid	Multidrug resistance protein NorM	0.0513557
6	29	GC00002760	V	-0.332004	Virulence	Fold_Change_Bromo Succinic Acid	hypothetical protein	0.0513557
22	13	GC00000664_6	V	-0.301377	Virulence	Fold_Change_Bromo Succinic Acid	hypothetical protein	0.0785128
32	3	GC00003093_9	V	-0.291778	Virulence	Fold_Change_Bromo Succinic Acid	hypothetical protein	0.0889949
32	3	GC00003078_4	V	-0.291778	Virulence	Fold_Change_Bromo Succinic Acid	hypothetical protein	0.0889949
32	3	GC00003099_4	V	-0.291778	Virulence	Fold_Change_Bromo Succinic Acid	hypothetical protein	0.0889949
34	1	GC00000416_7	V	0.468511	Virulence	Fold_Change_Citric Acid	Vitamin B12 import ATP-binding protein BtuD	0.00453085
7	28	GC00002900_7	V	-0.311525	Virulence	Fold_Change_Citric Acid	Type I restriction enzyme EcoKI M protein	0.0684993
33	2	GC00000051_7	V	-0.296743	Virulence	Fold_Change_Citric Acid	ABC transporter ATP-binding protein YxdL	0.0834468
32	3	GC00003524_2	V	-0.296403	Virulence	Fold_Change_Citric Acid	hypothetical protein	0.0838174
34	1	GC00000416_7	V	0.619229	Virulence	Fold_Change_D,L-Malic Acid	Vitamin B12 import ATP-binding protein BtuD	7.31034e-05
33	2	GC00000115_4	V	0.45116	Virulence	Fold_Change_D,L-Malic Acid	Lipid A export ATP-binding/permease protein MsbA	0.00652403
7	28	GC00002900_7	V	-0.300319	Virulence	Fold_Change_D,L-Malic Acid	Type I restriction enzyme EcoKI M protein	0.0796183
34	1	GC00000416_7	V	0.428977	Virulence	Fold_Change_D,L-alpha-GlycerolPhosphate	Vitamin B12 import ATP-binding protein BtuD	0.0101298
34	1	GC00000158_2	V	-0.344023	Virulence	Fold_Change_D,L-alpha-GlycerolPhosphate	ABC transporter ATP-binding protein YtrB	0.0430126
34	1	GC00004196	V	-0.344023	Virulence	Fold_Change_D,L-alpha-GlycerolPhosphate	hypothetical protein	0.0430126
34	1	GC00004395	V	-0.344023	Virulence	Fold_Change_D,L-alpha-GlycerolPhosphate	Type-2 restriction enzyme BsuMI component YdjA	0.0430126
1	34	GC00000799_3	V	0.344023	Virulence	Fold_Change_D,L-alpha-GlycerolPhosphate	hypothetical protein	0.0430126
1	34	GC00000838	V	0.344023	Virulence	Fold_Change_D,L-alpha-GlycerolPhosphate	hypothetical protein	0.0430126
34	1	GC00000844_1	V	-0.344023	Virulence	Fold_Change_D,L-alpha-GlycerolPhosphate	hypothetical protein	0.0430126
34	1	GC00000416_7	V	0.378342	Virulence	Fold_Change_D-Alanine	Vitamin B12 import ATP-binding protein BtuD	0.0250228
33	2	GC00000115_4	V	0.295169	Virulence	Fold_Change_D-Alanine	Lipid A export ATP-binding/permease protein MsbA	0.0851758
34	1	GC00000416_7	V	0.351638	Virulence	Fold_Change_D-Aspartic Acid	Vitamin B12 import ATP-binding protein BtuD	0.0383174
32	3	GC00003524_2	V	-0.291607	Virulence	Fold_Change_D-Aspartic Acid	hypothetical protein	0.0891908
33	2	GC00002943_4	V	-0.287451	Virulence	Fold_Change_D-Aspartic Acid	hypothetical protein	0.0940579
33	2	GC00000115_4	V	0.285459	Virulence	Fold_Change_D-Aspartic Acid	Lipid A export ATP-binding/permease protein MsbA	0.0964619
1	34	GC00000838	V	0.34205	Virulence	Fold_Change_D-Cellobiose	hypothetical protein	0.0443017
34	1	GC00000844_1	V	-0.34205	Virulence	Fold_Change_D-Cellobiose	hypothetical protein	0.0443017
1	34	GC00000799_3	V	0.34205	Virulence	Fold_Change_D-Cellobiose	hypothetical protein	0.0443017
34	1	GC00004395	V	-0.34205	Virulence	Fold_Change_D-Cellobiose	Type-2 restriction enzyme BsuMI component YdjA	0.0443017
34	1	GC00000158_2	V	-0.34205	Virulence	Fold_Change_D-Cellobiose	ABC transporter ATP-binding protein YtrB	0.0443017
34	1	GC00004196	V	-0.34205	Virulence	Fold_Change_D-Cellobiose	hypothetical protein	0.0443017
34	1	GC00000416_7	V	0.32324	Virulence	Fold_Change_D-Cellobiose	Vitamin B12 import ATP-binding protein BtuD	0.0582164
34	1	GC00000416_7	V	0.388725	Virulence	Fold_Change_D-Fructose	Vitamin B12 import ATP-binding protein BtuD	0.0210097
33	2	GC00000051_7	V	0.326212	Virulence	Fold_Change_D-Fructose	ABC transporter ATP-binding protein YxdL	0.0558126
27	8	GC00002856_2	V	-0.310388	Virulence	Fold_Change_D-Fructose	Bacitracin export permease protein BceB	0.0695686
33	2	GC00000115_4	V	0.58251	Virulence	Fold_Change_D-Fructose-6-Phosphate	Lipid A export ATP-binding/permease protein MsbA	0.000241195
34	1	GC00000416_7	V	0.506044	Virulence	Fold_Change_D-Fructose-6-Phosphate	Vitamin B12 import ATP-binding protein BtuD	0.00192572
34	1	GC00004196	V	0.305544	Virulence	Fold_Change_D-Fructose-6-Phosphate	hypothetical protein	0.0742719
34	1	GC00004395	V	0.305544	Virulence	Fold_Change_D-Fructose-6-Phosphate	Type-2 restriction enzyme BsuMI component YdjA	0.0742719
1	34	GC00000799_3	V	-0.305544	Virulence	Fold_Change_D-Fructose-6-Phosphate	hypothetical protein	0.0742719
1	34	GC00000838	V	-0.305544	Virulence	Fold_Change_D-Fructose-6-Phosphate	hypothetical protein	0.0742719
34	1	GC00000844_1	V	0.305544	Virulence	Fold_Change_D-Fructose-6-Phosphate	hypothetical protein	0.0742719
34	1	GC00000158_2	V	0.305544	Virulence	Fold_Change_D-Fructose-6-Phosphate	ABC transporter ATP-binding protein YtrB	0.0742719
34	1	GC00000416_7	V	0.476729	Virulence	Fold_Change_D-Galactonic Acid-gamma-Lactone	Vitamin B12 import ATP-binding protein BtuD	0.00378725
33	2	GC00000115_4	V	0.404647	Virulence	Fold_Change_D-Galactonic Acid-gamma-Lactone	Lipid A export ATP-binding/permease protein MsbA	0.0159035
32	3	GC00003524_2	V	-0.326709	Virulence	Fold_Change_D-Galactonic Acid-gamma-Lactone	hypothetical protein	0.0554189
34	1	GC00000416_7	V	0.954748	Virulence	Fold_Change_D-Galactose	Vitamin B12 import ATP-binding protein BtuD	6.01694e-19
33	2	GC00000115_4	V	0.608136	Virulence	Fold_Change_D-Galactose	Lipid A export ATP-binding/permease protein MsbA	0.000106492
29	6	GC00000007_9	V	0.331689	Virulence	Fold_Change_D-Galactose	putative ABC transporter ATP-binding protein	0.0515905
29	6	GC00003885	V	0.331689	Virulence	Fold_Change_D-Galactose	hypothetical protein	0.0515905
6	29	GC00002760	V	-0.331689	Virulence	Fold_Change_D-Galactose	hypothetical protein	0.0515905
29	6	GC00003910	V	0.331689	Virulence	Fold_Change_D-Galactose	hypothetical protein	0.0515905
29	6	GC00000401_1	V	0.331689	Virulence	Fold_Change_D-Galactose	hypothetical protein	0.0515905
6	29	GC00002896	V	-0.331689	Virulence	Fold_Change_D-Galactose	Multidrug resistance protein NorM	0.0515905
6	29	GC00000638_5	V	-0.331689	Virulence	Fold_Change_D-Galactose	Multidrug export protein MepA	0.0515905
29	6	GC00002698_2	V	0.331689	Virulence	Fold_Change_D-Galactose	putative multidrug ABC transporter ATP-binding protein YbhF	0.0515905
6	29	GC00002698_3	V	-0.331689	Virulence	Fold_Change_D-Galactose	Daunorubicin/doxorubicin resistance ATP-binding protein DrrA	0.0515905
6	29	GC00000606_5	V	-0.331689	Virulence	Fold_Change_D-Galactose	ABC transporter ATP-binding protein YxdL	0.0515905
29	6	GC00000664_4	V	0.331689	Virulence	Fold_Change_D-Galactose	hypothetical protein	0.0515905
7	28	GC00002900_7	V	-0.316795	Virulence	Fold_Change_D-Galactose	Type I restriction enzyme EcoKI M protein	0.0637101
34	1	GC00000416_7	V	0.388246	Virulence	Fold_Change_D-Galacturonic Acid	Vitamin B12 import ATP-binding protein BtuD	0.0211823
34	1	GC00000158_2	V	-0.345202	Virulence	Fold_Change_D-Galacturonic Acid	ABC transporter ATP-binding protein YtrB	0.0422566
34	1	GC00000844_1	V	-0.345202	Virulence	Fold_Change_D-Galacturonic Acid	hypothetical protein	0.0422566
1	34	GC00000838	V	0.345202	Virulence	Fold_Change_D-Galacturonic Acid	hypothetical protein	0.0422566
1	34	GC00000799_3	V	0.345202	Virulence	Fold_Change_D-Galacturonic Acid	hypothetical protein	0.0422566
34	1	GC00004395	V	-0.345202	Virulence	Fold_Change_D-Galacturonic Acid	Type-2 restriction enzyme BsuMI component YdjA	0.0422566
34	1	GC00004196	V	-0.345202	Virulence	Fold_Change_D-Galacturonic Acid	hypothetical protein	0.0422566
34	1	GC00000416_7	V	0.807871	Virulence	Fold_Change_D-Gluconic Acid	Vitamin B12 import ATP-binding protein BtuD	4.4485e-09
33	2	GC00000115_4	V	0.564382	Virulence	Fold_Change_D-Gluconic Acid	Lipid A export ATP-binding/permease protein MsbA	0.000413252
34	1	GC00000416_7	V	0.405458	Virulence	Fold_Change_D-Glucosaminic Acid	Vitamin B12 import ATP-binding protein BtuD	0.0156743
33	2	GC00000115_4	V	0.342329	Virulence	Fold_Change_D-Glucosaminic Acid	Lipid A export ATP-binding/permease protein MsbA	0.0441172
32	3	GC00003524_2	V	-0.297828	Virulence	Fold_Change_D-Glucosaminic Acid	hypothetical protein	0.0822705
34	1	GC00000416_7	V	0.649182	Virulence	Fold_Change_D-Glucose-1-Phosphate	Vitamin B12 import ATP-binding protein BtuD	2.45537e-05
33	2	GC00000115_4	V	0.474786	Virulence	Fold_Change_D-Glucose-1-Phosphate	Lipid A export ATP-binding/permease protein MsbA	0.00395275
32	3	GC00003524_2	V	-0.330127	Virulence	Fold_Change_D-Glucose-1-Phosphate	hypothetical protein	0.0527676
33	2	GC00000115_4	V	0.645188	Virulence	Fold_Change_D-Glucose-6-Phospate	Lipid A export ATP-binding/permease protein MsbA	2.8591e-05
34	1	GC00000416_7	V	0.60469	Virulence	Fold_Change_D-Glucose-6-Phospate	Vitamin B12 import ATP-binding protein BtuD	0.000119354
27	8	GC00002856_2	V	0.317566	Virulence	Fold_Change_D-Glucose-6-Phospate	Bacitracin export permease protein BceB	0.0630325
34	1	GC00000844_1	V	0.294226	Virulence	Fold_Change_D-Glucose-6-Phospate	hypothetical protein	0.086225
1	34	GC00000799_3	V	-0.294226	Virulence	Fold_Change_D-Glucose-6-Phospate	hypothetical protein	0.086225
1	34	GC00000838	V	-0.294226	Virulence	Fold_Change_D-Glucose-6-Phospate	hypothetical protein	0.086225
34	1	GC00004395	V	0.294226	Virulence	Fold_Change_D-Glucose-6-Phospate	Type-2 restriction enzyme BsuMI component YdjA	0.086225
34	1	GC00004196	V	0.294226	Virulence	Fold_Change_D-Glucose-6-Phospate	hypothetical protein	0.086225
34	1	GC00000158_2	V	0.294226	Virulence	Fold_Change_D-Glucose-6-Phospate	ABC transporter ATP-binding protein YtrB	0.086225
34	1	GC00000416_7	V	0.626651	Virulence	Fold_Change_D-Glucuronic Acid	Vitamin B12 import ATP-binding protein BtuD	5.63775e-05
33	2	GC00000115_4	V	0.47174	Virulence	Fold_Change_D-Glucuronic Acid	Lipid A export ATP-binding/permease protein MsbA	0.00422486
34	1	GC00000844_1	V	-0.345055	Virulence	Fold_Change_D-Malic Acid	hypothetical protein	0.0423501
1	34	GC00000838	V	0.345055	Virulence	Fold_Change_D-Malic Acid	hypothetical protein	0.0423501
34	1	GC00000158_2	V	-0.345055	Virulence	Fold_Change_D-Malic Acid	ABC transporter ATP-binding protein YtrB	0.0423501
34	1	GC00004196	V	-0.345055	Virulence	Fold_Change_D-Malic Acid	hypothetical protein	0.0423501
34	1	GC00004395	V	-0.345055	Virulence	Fold_Change_D-Malic Acid	Type-2 restriction enzyme BsuMI component YdjA	0.0423501
1	34	GC00000799_3	V	0.345055	Virulence	Fold_Change_D-Malic Acid	hypothetical protein	0.0423501
34	1	GC00000416_7	V	0.321139	Virulence	Fold_Change_D-Malic Acid	Vitamin B12 import ATP-binding protein BtuD	0.0599647
33	2	GC00000051_7	V	-0.321009	Virulence	Fold_Change_D-Malic Acid	ABC transporter ATP-binding protein YxdL	0.0600744
27	8	GC00000007_4	V	-0.285404	Virulence	Fold_Change_D-Malic Acid	putative ABC transporter ATP-binding protein	0.0965283
33	2	GC00000051_7	V	0.419962	Virulence	Fold_Change_D-Mannitol	ABC transporter ATP-binding protein YxdL	0.0120171
31	4	GC00003426_2	V	0.335859	Virulence	Fold_Change_D-Mannitol	hypothetical protein	0.0485492
30	5	GC00003133_4	V	0.333079	Virulence	Fold_Change_D-Mannitol	Chloramphenicol acetyltransferase 3	0.0505601
34	1	GC00000416_7	V	0.298232	Virulence	Fold_Change_D-Mannitol	Vitamin B12 import ATP-binding protein BtuD	0.0818361
33	2	GC00000051_7	V	0.511092	Virulence	Fold_Change_D-Mannose	ABC transporter ATP-binding protein YxdL	0.0017036
27	8	GC00000007_4	V	0.509495	Virulence	Fold_Change_D-Mannose	putative ABC transporter ATP-binding protein	0.00177128
31	4	GC00003426_2	V	0.458271	Virulence	Fold_Change_D-Mannose	hypothetical protein	0.00563121
26	9	GC00002913_5	V	0.428839	Virulence	Fold_Change_D-Mannose	hypothetical protein	0.0101567
26	9	GC00002913_7	V	0.428839	Virulence	Fold_Change_D-Mannose	hypothetical protein	0.0101567
18	17	GC00000104_3	V	-0.376809	Virulence	Fold_Change_D-Mannose	hypothetical protein	0.0256656
31	4	GC00000087_1	V	-0.339253	Virulence	Fold_Change_D-Mannose	hypothetical protein	0.0461824
31	4	GC00000606_4	V	-0.339253	Virulence	Fold_Change_D-Mannose	ABC transporter ATP-binding protein YxdL	0.0461824
31	4	GC00002856_3_p2	V	-0.339253	Virulence	Fold_Change_D-Mannose	Bacitracin export permease protein BceB	0.0461824
31	4	GC00002856_3_p1	V	-0.339253	Virulence	Fold_Change_D-Mannose	Bacitracin export permease protein BceB	0.0461824
30	5	GC00003133_4	V	0.336659	Virulence	Fold_Change_D-Mannose	Chloramphenicol acetyltransferase 3	0.0479832
32	3	GC00000115_5	V	0.293271	Virulence	Fold_Change_D-Mannose	Putative multidrug export ATP-binding/permease protein	0.0872978
32	3	GC00000416_6	V	0.293271	Virulence	Fold_Change_D-Mannose	Lipid A export ATP-binding/permease protein MsbA	0.0872978
32	3	GC00003590_2	V	0.293271	Virulence	Fold_Change_D-Mannose	hypothetical protein	0.0872978
34	1	GC00000416_7	V	0.386721	Virulence	Fold_Change_D-Melibiose	Vitamin B12 import ATP-binding protein BtuD	0.0217398
34	1	GC00000844_1	V	-0.347717	Virulence	Fold_Change_D-Melibiose	hypothetical protein	0.0406802
1	34	GC00000838	V	0.347717	Virulence	Fold_Change_D-Melibiose	hypothetical protein	0.0406802
34	1	GC00000158_2	V	-0.347717	Virulence	Fold_Change_D-Melibiose	ABC transporter ATP-binding protein YtrB	0.0406802
34	1	GC00004196	V	-0.347717	Virulence	Fold_Change_D-Melibiose	hypothetical protein	0.0406802
1	34	GC00000799_3	V	0.347717	Virulence	Fold_Change_D-Melibiose	hypothetical protein	0.0406802
34	1	GC00004395	V	-0.347717	Virulence	Fold_Change_D-Melibiose	Type-2 restriction enzyme BsuMI component YdjA	0.0406802
32	3	GC00003524_2	V	-0.403658	Virulence	Fold_Change_D-Psicose	hypothetical protein	0.0161873
18	17	GC00000104_3	V	-0.527881	Virulence	Fold_Change_D-Ribose	hypothetical protein	0.00111775
27	8	GC00000007_4	V	0.437102	Virulence	Fold_Change_D-Ribose	putative ABC transporter ATP-binding protein	0.0086505
26	9	GC00002913_7	V	0.406573	Virulence	Fold_Change_D-Ribose	hypothetical protein	0.0153634
26	9	GC00002913_5	V	0.406573	Virulence	Fold_Change_D-Ribose	hypothetical protein	0.0153634
22	13	GC00002913_2	V	-0.36126	Virulence	Fold_Change_D-Ribose	hypothetical protein	0.0329884
22	13	GC00002913_1	V	-0.36126	Virulence	Fold_Change_D-Ribose	hypothetical protein	0.0329884
22	13	GC00000062_3	V	-0.36126	Virulence	Fold_Change_D-Ribose	Macrolide export ATP-binding/permease protein MacB	0.0329884
14	21	GC00000057_2	V	-0.358024	Virulence	Fold_Change_D-Ribose	Fluoroquinolones export ATP-binding protein	0.0347085
23	12	GC00003093_11	V	-0.356833	Virulence	Fold_Change_D-Ribose	Type-1 restriction enzyme EcoKI specificity protein	0.0353599
21	14	GC00002856_5	V	0.347523	Virulence	Fold_Change_D-Ribose	Bacitracin export permease protein BceB	0.0407999
33	2	GC00000115_4	V	0.324372	Virulence	Fold_Change_D-Ribose	Lipid A export ATP-binding/permease protein MsbA	0.0572917
27	8	GC00000007_4	V	0.322026	Virulence	Fold_Change_D-Saccharic Acid	putative ABC transporter ATP-binding protein	0.0592219
1	34	GC00000838	V	-0.313851	Virulence	Fold_Change_D-Saccharic Acid	hypothetical protein	0.066352
34	1	GC00000158_2	V	0.313851	Virulence	Fold_Change_D-Saccharic Acid	ABC transporter ATP-binding protein YtrB	0.066352
1	34	GC00000799_3	V	-0.313851	Virulence	Fold_Change_D-Saccharic Acid	hypothetical protein	0.066352
34	1	GC00004196	V	0.313851	Virulence	Fold_Change_D-Saccharic Acid	hypothetical protein	0.066352
34	1	GC00004395	V	0.313851	Virulence	Fold_Change_D-Saccharic Acid	Type-2 restriction enzyme BsuMI component YdjA	0.066352
34	1	GC00000844_1	V	0.313851	Virulence	Fold_Change_D-Saccharic Acid	hypothetical protein	0.066352
33	2	GC00000115_4	V	0.294297	Virulence	Fold_Change_D-Saccharic Acid	Lipid A export ATP-binding/permease protein MsbA	0.086146
27	8	GC00000077_1	V	-0.291633	Virulence	Fold_Change_D-Saccharic Acid	Multidrug export protein MepA	0.0891616
34	1	GC00000416_7	V	0.569937	Virulence	GP_K_L-Serine	Vitamin B12 import ATP-binding protein BtuD	0.000351558
34	1	GC00000397_4	V	0.522259	Virulence	GP_r_L-Serine	hypothetical protein	0.00129026
24	11	GC00000592_1	C	0.50283	Energy production and conversion	Max_OD_L-Serine	NADH oxidase	0.00208002
34	1	GC00000416_7	V	0.485311	Virulence	Fold_Change_L-Serine	Vitamin B12 import ATP-binding protein BtuD	0.00312587
33	2	GC00000115_4	V	0.479104	Virulence	GP_K_L-Serine	Lipid A export ATP-binding/permease protein MsbA	0.00359307
26	9	GC00002913_7	V	0.44089	Virulence	Fold_Change_D-Serine	hypothetical protein	0.00802633
26	9	GC00002913_5	V	0.44089	Virulence	Fold_Change_D-Serine	hypothetical protein	0.00802633
24	11	GC00000592_1	C	0.493283	Energy production and conversion	Max_OD_D-Serine	NADH oxidase	0.00260387
34	1	GC00000416_1	V	0.42493	Virulence	GP_td_D-Serine	Vitamin B12 import ATP-binding protein BtuD	0.0109434
34	1	GC00000119_6	V	0.42493	Virulence	GP_td_D-Serine	Multidrug export protein MepA	0.0109434
34	1	GC00000115_3	V	0.42493	Virulence	GP_td_D-Serine	Putative multidrug export ATP-binding/permease protein	0.0109434
21	14	GC00002856_5	V	0.490783	Virulence	Max_OD_L-Serine	Bacitracin export permease protein BceB	0.00275872
33	2	GC00000051_7	V	0.41724	Virulence	Fold_Change_D-Serine	ABC transporter ATP-binding protein YxdL	0.0126424
33	2	GC00000051_7	V	0.519899	Virulence	Fold_Change_D-Sorbitol	ABC transporter ATP-binding protein YxdL	0.00136939
27	8	GC00000007_4	V	0.438242	Virulence	Fold_Change_D-Sorbitol	putative ABC transporter ATP-binding protein	0.00845836
26	9	GC00002913_7	V	0.392999	Virulence	Fold_Change_D-Sorbitol	hypothetical protein	0.0195211
26	9	GC00002913_5	V	0.392999	Virulence	Fold_Change_D-Sorbitol	hypothetical protein	0.0195211
18	17	GC00000104_3	V	-0.358073	Virulence	Fold_Change_D-Sorbitol	hypothetical protein	0.0346819
12	23	GC00000104_4	V	0.333209	Virulence	Fold_Change_D-Sorbitol	hypothetical protein	0.0504648
30	5	GC00003133_4	V	0.328381	Virulence	Fold_Change_D-Sorbitol	Chloramphenicol acetyltransferase 3	0.0541092
21	14	GC00003078_6	V	-0.323996	Virulence	Fold_Change_D-Sorbitol	hypothetical protein	0.0575975
21	14	GC00002943_8	V	-0.323996	Virulence	Fold_Change_D-Sorbitol	hypothetical protein	0.0575975
33	2	GC00000115_4	V	0.303639	Virulence	Fold_Change_D-Sorbitol	Lipid A export ATP-binding/permease protein MsbA	0.0761877
34	1	GC00000416_7	V	0.302905	Virulence	Fold_Change_D-Sorbitol	Vitamin B12 import ATP-binding protein BtuD	0.0769365
28	7	GC00002979	V	0.29376	Virulence	Fold_Change_D-Sorbitol	hypothetical protein	0.0867465
23	12	GC00003093_11	V	-0.286746	Virulence	Fold_Change_D-Sorbitol	Type-1 restriction enzyme EcoKI specificity protein	0.0949037
22	13	GC00000664_6	V	0.330183	Virulence	Fold_Change_D-Threonine	hypothetical protein	0.0527251
34	1	GC00000158_2	V	-0.319102	Virulence	Fold_Change_D-Threonine	ABC transporter ATP-binding protein YtrB	0.0616993
34	1	GC00000844_1	V	-0.319102	Virulence	Fold_Change_D-Threonine	hypothetical protein	0.0616993
1	34	GC00000838	V	0.319102	Virulence	Fold_Change_D-Threonine	hypothetical protein	0.0616993
34	1	GC00004395	V	-0.319102	Virulence	Fold_Change_D-Threonine	Type-2 restriction enzyme BsuMI component YdjA	0.0616993
34	1	GC00004196	V	-0.319102	Virulence	Fold_Change_D-Threonine	hypothetical protein	0.0616993
1	34	GC00000799_3	V	0.319102	Virulence	Fold_Change_D-Threonine	hypothetical protein	0.0616993
21	14	GC00002943_8	V	-0.289544	Virulence	Fold_Change_D-Threonine	hypothetical protein	0.0915824
21	14	GC00003078_6	V	-0.289544	Virulence	Fold_Change_D-Threonine	hypothetical protein	0.0915824
21	14	GC00002856_5	V	0.551535	Virulence	Fold_Change_D-Trehalose	Bacitracin export permease protein BceB	0.000594234
34	1	GC00000416_7	V	0.472069	Virulence	Fold_Change_D-Trehalose	Vitamin B12 import ATP-binding protein BtuD	0.00419471
33	2	GC00000051_7	V	0.46537	Virulence	Fold_Change_D-Trehalose	ABC transporter ATP-binding protein YxdL	0.00484671
18	17	GC00000104_3	V	-0.432137	Virulence	Fold_Change_D-Trehalose	hypothetical protein	0.0095308
33	2	GC00000115_4	V	0.394981	Virulence	Fold_Change_D-Trehalose	Lipid A export ATP-binding/permease protein MsbA	0.0188614
31	4	GC00003426_2	V	0.345707	Virulence	Fold_Change_D-Trehalose	hypothetical protein	0.0419362
29	6	GC00003910	V	0.33941	Virulence	Fold_Change_D-Trehalose	hypothetical protein	0.0460748
29	6	GC00003885	V	0.33941	Virulence	Fold_Change_D-Trehalose	hypothetical protein	0.0460748
29	6	GC00000664_4	V	0.33941	Virulence	Fold_Change_D-Trehalose	hypothetical protein	0.0460748
6	29	GC00000638_5	V	-0.33941	Virulence	Fold_Change_D-Trehalose	Multidrug export protein MepA	0.0460748
6	29	GC00000606_5	V	-0.33941	Virulence	Fold_Change_D-Trehalose	ABC transporter ATP-binding protein YxdL	0.0460748
29	6	GC00002698_2	V	0.33941	Virulence	Fold_Change_D-Trehalose	putative multidrug ABC transporter ATP-binding protein YbhF	0.0460748
6	29	GC00002698_3	V	-0.33941	Virulence	Fold_Change_D-Trehalose	Daunorubicin/doxorubicin resistance ATP-binding protein DrrA	0.0460748
6	29	GC00002896	V	-0.33941	Virulence	Fold_Change_D-Trehalose	Multidrug resistance protein NorM	0.0460748
29	6	GC00000007_9	V	0.33941	Virulence	Fold_Change_D-Trehalose	putative ABC transporter ATP-binding protein	0.0460748
29	6	GC00000401_1	V	0.33941	Virulence	Fold_Change_D-Trehalose	hypothetical protein	0.0460748
6	29	GC00002760	V	-0.33941	Virulence	Fold_Change_D-Trehalose	hypothetical protein	0.0460748
27	8	GC00002856_2	V	0.289203	Virulence	Fold_Change_D-Trehalose	Bacitracin export permease protein BceB	0.0919818
31	4	GC00000606_4	V	-0.285331	Virulence	Fold_Change_D-Trehalose	ABC transporter ATP-binding protein YxdL	0.0966174
31	4	GC00002856_3_p1	V	-0.285331	Virulence	Fold_Change_D-Trehalose	Bacitracin export permease protein BceB	0.0966174
31	4	GC00002856_3_p2	V	-0.285331	Virulence	Fold_Change_D-Trehalose	Bacitracin export permease protein BceB	0.0966174
31	4	GC00000087_1	V	-0.285331	Virulence	Fold_Change_D-Trehalose	hypothetical protein	0.0966174
18	17	GC00000104_3	V	-0.431586	Virulence	Fold_Change_D-Xylose	hypothetical protein	0.00963303
27	8	GC00000007_4	V	0.411187	Virulence	Fold_Change_D-Xylose	putative ABC transporter ATP-binding protein	0.0141315
21	14	GC00002856_5	V	0.386876	Virulence	Fold_Change_D-Xylose	Bacitracin export permease protein BceB	0.0216826
26	9	GC00002913_5	V	0.378552	Virulence	Fold_Change_D-Xylose	hypothetical protein	0.0249357
26	9	GC00002913_7	V	0.378552	Virulence	Fold_Change_D-Xylose	hypothetical protein	0.0249357
33	2	GC00000051_7	V	0.358696	Virulence	Fold_Change_D-Xylose	ABC transporter ATP-binding protein YxdL	0.0343457
31	4	GC00003426_2	V	0.319101	Virulence	Fold_Change_D-Xylose	hypothetical protein	0.0617
22	13	GC00002913_2	V	-0.314577	Virulence	Fold_Change_D-Xylose	hypothetical protein	0.0656927
22	13	GC00000062_3	V	-0.314577	Virulence	Fold_Change_D-Xylose	Macrolide export ATP-binding/permease protein MacB	0.0656927
22	13	GC00002913_1	V	-0.314577	Virulence	Fold_Change_D-Xylose	hypothetical protein	0.0656927
33	2	GC00000115_4	V	0.308638	Virulence	Fold_Change_D-Xylose	Lipid A export ATP-binding/permease protein MsbA	0.0712408
34	1	GC00000416_7	V	0.338584	Virulence	Fold_Change_Dulcitol	Vitamin B12 import ATP-binding protein BtuD	0.0466415
34	1	GC00000158_2	V	-0.367446	Virulence	Fold_Change_Formic Acid	ABC transporter ATP-binding protein YtrB	0.0298935
34	1	GC00004395	V	-0.367446	Virulence	Fold_Change_Formic Acid	Type-2 restriction enzyme BsuMI component YdjA	0.0298935
1	34	GC00000838	V	0.367446	Virulence	Fold_Change_Formic Acid	hypothetical protein	0.0298935
34	1	GC00000844_1	V	-0.367446	Virulence	Fold_Change_Formic Acid	hypothetical protein	0.0298935
34	1	GC00004196	V	-0.367446	Virulence	Fold_Change_Formic Acid	hypothetical protein	0.0298935
1	34	GC00000799_3	V	0.367446	Virulence	Fold_Change_Formic Acid	hypothetical protein	0.0298935
34	1	GC00000416_7	V	0.507462	Virulence	Fold_Change_Fumaric Acid	Vitamin B12 import ATP-binding protein BtuD	0.00186092
7	28	GC00002900_7	V	-0.423081	Virulence	Fold_Change_Fumaric Acid	Type I restriction enzyme EcoKI M protein	0.011333
33	2	GC00003890_2	V	0.352507	Virulence	Fold_Change_Fumaric Acid	hypothetical protein	0.0378094
21	14	GC00000007_10	V	-0.352231	Virulence	Fold_Change_Fumaric Acid	Lipoprotein-releasing system ATP-binding protein LolD	0.03797
29	6	GC00003885	V	0.33577	Virulence	Fold_Change_Fumaric Acid	hypothetical protein	0.0486131
6	29	GC00000638_5	V	-0.33577	Virulence	Fold_Change_Fumaric Acid	Multidrug export protein MepA	0.0486131
29	6	GC00003910	V	0.33577	Virulence	Fold_Change_Fumaric Acid	hypothetical protein	0.0486131
29	6	GC00000664_4	V	0.33577	Virulence	Fold_Change_Fumaric Acid	hypothetical protein	0.0486131
6	29	GC00000606_5	V	-0.33577	Virulence	Fold_Change_Fumaric Acid	ABC transporter ATP-binding protein YxdL	0.0486131
6	29	GC00002760	V	-0.33577	Virulence	Fold_Change_Fumaric Acid	hypothetical protein	0.0486131
29	6	GC00000007_9	V	0.33577	Virulence	Fold_Change_Fumaric Acid	putative ABC transporter ATP-binding protein	0.0486131
29	6	GC00000401_1	V	0.33577	Virulence	Fold_Change_Fumaric Acid	hypothetical protein	0.0486131
6	29	GC00002698_3	V	-0.33577	Virulence	Fold_Change_Fumaric Acid	Daunorubicin/doxorubicin resistance ATP-binding protein DrrA	0.0486131
29	6	GC00002698_2	V	0.33577	Virulence	Fold_Change_Fumaric Acid	putative multidrug ABC transporter ATP-binding protein YbhF	0.0486131
6	29	GC00002896	V	-0.33577	Virulence	Fold_Change_Fumaric Acid	Multidrug resistance protein NorM	0.0486131
22	13	GC00002913_1	V	0.32669	Virulence	Fold_Change_Fumaric Acid	hypothetical protein	0.0554337
22	13	GC00002913_2	V	0.32669	Virulence	Fold_Change_Fumaric Acid	hypothetical protein	0.0554337
22	13	GC00000062_3	V	0.32669	Virulence	Fold_Change_Fumaric Acid	Macrolide export ATP-binding/permease protein MacB	0.0554337
22	13	GC00000664_6	V	-0.288375	Virulence	Fold_Change_Fumaric Acid	hypothetical protein	0.0929584
23	12	GC00000062_4	V	-0.286607	Virulence	Fold_Change_Fumaric Acid	putative ABC transporter ATP-binding protein	0.0950701
23	12	GC00003000	V	-0.286607	Virulence	Fold_Change_Fumaric Acid	hypothetical protein	0.0950701
34	1	GC00000416_7	V	0.339119	Virulence	Fold_Change_Glucuronamide	Vitamin B12 import ATP-binding protein BtuD	0.0462738
32	3	GC00003524_2	V	-0.337974	Virulence	Fold_Change_Glucuronamide	hypothetical protein	0.0470634
34	1	GC00000158_2	V	-0.308273	Virulence	Fold_Change_Glucuronamide	ABC transporter ATP-binding protein YtrB	0.0715933
34	1	GC00004395	V	-0.308273	Virulence	Fold_Change_Glucuronamide	Type-2 restriction enzyme BsuMI component YdjA	0.0715933
34	1	GC00004196	V	-0.308273	Virulence	Fold_Change_Glucuronamide	hypothetical protein	0.0715933
1	34	GC00000799_3	V	0.308273	Virulence	Fold_Change_Glucuronamide	hypothetical protein	0.0715933
34	1	GC00000844_1	V	-0.308273	Virulence	Fold_Change_Glucuronamide	hypothetical protein	0.0715933
1	34	GC00000838	V	0.308273	Virulence	Fold_Change_Glucuronamide	hypothetical protein	0.0715933
34	1	GC00000416_7	V	0.627451	Virulence	Fold_Change_Glycerol	Vitamin B12 import ATP-binding protein BtuD	5.47988e-05
32	3	GC00003524_2	V	-0.289247	Virulence	Fold_Change_Glycerol	hypothetical protein	0.0919305
34	1	GC00000158_2	V	-0.337419	Virulence	Fold_Change_Glycolic Acid	ABC transporter ATP-binding protein YtrB	0.0474494
1	34	GC00000838	V	0.337419	Virulence	Fold_Change_Glycolic Acid	hypothetical protein	0.0474494
34	1	GC00004196	V	-0.337419	Virulence	Fold_Change_Glycolic Acid	hypothetical protein	0.0474494
1	34	GC00000799_3	V	0.337419	Virulence	Fold_Change_Glycolic Acid	hypothetical protein	0.0474494
34	1	GC00004395	V	-0.337419	Virulence	Fold_Change_Glycolic Acid	Type-2 restriction enzyme BsuMI component YdjA	0.0474494
34	1	GC00000844_1	V	-0.337419	Virulence	Fold_Change_Glycolic Acid	hypothetical protein	0.0474494
32	3	GC00003524_2	V	-0.284257	Virulence	Fold_Change_Glycolic Acid	hypothetical protein	0.0979341
32	3	GC00003099_4	V	-0.452337	Virulence	Fold_Change_Glycyl-L-Aspartic Acid	hypothetical protein	0.00636836
32	3	GC00003093_9	V	-0.452337	Virulence	Fold_Change_Glycyl-L-Aspartic Acid	hypothetical protein	0.00636836
32	3	GC00003078_4	V	-0.452337	Virulence	Fold_Change_Glycyl-L-Aspartic Acid	hypothetical protein	0.00636836
34	1	GC00000416_7	V	0.429683	Virulence	Fold_Change_Glycyl-L-Aspartic Acid	Vitamin B12 import ATP-binding protein BtuD	0.00999325
22	13	GC00000664_6	V	-0.425804	Virulence	Fold_Change_Glycyl-L-Aspartic Acid	hypothetical protein	0.0107631
21	14	GC00000007_10	V	-0.386258	Virulence	Fold_Change_Glycyl-L-Aspartic Acid	Lipoprotein-releasing system ATP-binding protein LolD	0.0219113
33	2	GC00000115_4	V	0.379554	Virulence	Fold_Change_Glycyl-L-Aspartic Acid	Lipid A export ATP-binding/permease protein MsbA	0.0245238
23	12	GC00003000	V	-0.374421	Virulence	Fold_Change_Glycyl-L-Aspartic Acid	hypothetical protein	0.0266939
23	12	GC00000062_4	V	-0.374421	Virulence	Fold_Change_Glycyl-L-Aspartic Acid	putative ABC transporter ATP-binding protein	0.0266939
31	4	GC00000056_2	V	-0.343181	Virulence	Fold_Change_Glycyl-L-Aspartic Acid	putative ABC transporter ATP-binding protein YknY	0.0435589
32	3	GC00000115_5	V	-0.301415	Virulence	Fold_Change_Glycyl-L-Aspartic Acid	Putative multidrug export ATP-binding/permease protein	0.078473
32	3	GC00000416_6	V	-0.301415	Virulence	Fold_Change_Glycyl-L-Aspartic Acid	Lipid A export ATP-binding/permease protein MsbA	0.078473
32	3	GC00003590_2	V	-0.301415	Virulence	Fold_Change_Glycyl-L-Aspartic Acid	hypothetical protein	0.078473
33	2	GC00000115_4	V	0.371974	Virulence	Fold_Change_Glycyl-L-Proline	Lipid A export ATP-binding/permease protein MsbA	0.0277827
34	1	GC00004196	V	0.337793	Virulence	Fold_Change_Glycyl-L-Proline	hypothetical protein	0.0471892
1	34	GC00000838	V	-0.337793	Virulence	Fold_Change_Glycyl-L-Proline	hypothetical protein	0.0471892
34	1	GC00000844_1	V	0.337793	Virulence	Fold_Change_Glycyl-L-Proline	hypothetical protein	0.0471892
1	34	GC00000799_3	V	-0.337793	Virulence	Fold_Change_Glycyl-L-Proline	hypothetical protein	0.0471892
34	1	GC00004395	V	0.337793	Virulence	Fold_Change_Glycyl-L-Proline	Type-2 restriction enzyme BsuMI component YdjA	0.0471892
34	1	GC00000158_2	V	0.337793	Virulence	Fold_Change_Glycyl-L-Proline	ABC transporter ATP-binding protein YtrB	0.0471892
7	28	GC00002900_7	V	-0.40979	Virulence	Fold_Change_Glycyl-LGlutamic Acid	Type I restriction enzyme EcoKI M protein	0.0144953
34	1	GC00000416_7	V	0.408993	Virulence	Fold_Change_Glycyl-LGlutamic Acid	Vitamin B12 import ATP-binding protein BtuD	0.0147065
22	13	GC00002913_1	V	0.397368	Virulence	Fold_Change_Glycyl-LGlutamic Acid	hypothetical protein	0.0180913
22	13	GC00002913_2	V	0.397368	Virulence	Fold_Change_Glycyl-LGlutamic Acid	hypothetical protein	0.0180913
22	13	GC00000062_3	V	0.397368	Virulence	Fold_Change_Glycyl-LGlutamic Acid	Macrolide export ATP-binding/permease protein MacB	0.0180913
31	4	GC00003426_2	V	-0.37702	Virulence	Fold_Change_Glycyl-LGlutamic Acid	hypothetical protein	0.0255762
33	2	GC00000051_7	V	-0.367691	Virulence	Fold_Change_Glycyl-LGlutamic Acid	ABC transporter ATP-binding protein YxdL	0.0297764
21	14	GC00000007_10	V	-0.350885	Virulence	Fold_Change_Glycyl-LGlutamic Acid	Lipoprotein-releasing system ATP-binding protein LolD	0.0387623
22	13	GC00000664_6	V	-0.335266	Virulence	Fold_Change_Glycyl-LGlutamic Acid	hypothetical protein	0.0489729
23	12	GC00003000	V	-0.320161	Virulence	Fold_Change_Glycyl-LGlutamic Acid	hypothetical protein	0.0607926
23	12	GC00000062_4	V	-0.320161	Virulence	Fold_Change_Glycyl-LGlutamic Acid	putative ABC transporter ATP-binding protein	0.0607926
6	29	GC00000606_5	V	-0.316615	Virulence	Fold_Change_Glycyl-LGlutamic Acid	ABC transporter ATP-binding protein YxdL	0.0638692
29	6	GC00003885	V	0.316615	Virulence	Fold_Change_Glycyl-LGlutamic Acid	hypothetical protein	0.0638692
29	6	GC00000664_4	V	0.316615	Virulence	Fold_Change_Glycyl-LGlutamic Acid	hypothetical protein	0.0638692
29	6	GC00003910	V	0.316615	Virulence	Fold_Change_Glycyl-LGlutamic Acid	hypothetical protein	0.0638692
6	29	GC00000638_5	V	-0.316615	Virulence	Fold_Change_Glycyl-LGlutamic Acid	Multidrug export protein MepA	0.0638692
29	6	GC00000007_9	V	0.316615	Virulence	Fold_Change_Glycyl-LGlutamic Acid	putative ABC transporter ATP-binding protein	0.0638692
6	29	GC00002760	V	-0.316615	Virulence	Fold_Change_Glycyl-LGlutamic Acid	hypothetical protein	0.0638692
6	29	GC00002896	V	-0.316615	Virulence	Fold_Change_Glycyl-LGlutamic Acid	Multidrug resistance protein NorM	0.0638692
6	29	GC00002698_3	V	-0.316615	Virulence	Fold_Change_Glycyl-LGlutamic Acid	Daunorubicin/doxorubicin resistance ATP-binding protein DrrA	0.0638692
29	6	GC00002698_2	V	0.316615	Virulence	Fold_Change_Glycyl-LGlutamic Acid	putative multidrug ABC transporter ATP-binding protein YbhF	0.0638692
29	6	GC00000401_1	V	0.316615	Virulence	Fold_Change_Glycyl-LGlutamic Acid	hypothetical protein	0.0638692
27	8	GC00000007_4	V	-0.29083	Virulence	Fold_Change_Glycyl-LGlutamic Acid	putative ABC transporter ATP-binding protein	0.0900864
33	2	GC00000115_4	V	-0.321172	Virulence	Fold_Change_Glyoxylic Acid	Lipid A export ATP-binding/permease protein MsbA	0.0599368
34	1	GC00000115_3	V	0.316076	Virulence	Fold_Change_Glyoxylic Acid	Putative multidrug export ATP-binding/permease protein	0.0643483
34	1	GC00000119_6	V	0.316076	Virulence	Fold_Change_Glyoxylic Acid	Multidrug export protein MepA	0.0643483
34	1	GC00000416_1	V	0.316076	Virulence	Fold_Change_Glyoxylic Acid	Vitamin B12 import ATP-binding protein BtuD	0.0643483
34	1	GC00000844_1	V	-0.30359	Virulence	Fold_Change_Glyoxylic Acid	hypothetical protein	0.0762376
1	34	GC00000838	V	0.30359	Virulence	Fold_Change_Glyoxylic Acid	hypothetical protein	0.0762376
1	34	GC00000799_3	V	0.30359	Virulence	Fold_Change_Glyoxylic Acid	hypothetical protein	0.0762376
34	1	GC00000158_2	V	-0.30359	Virulence	Fold_Change_Glyoxylic Acid	ABC transporter ATP-binding protein YtrB	0.0762376
34	1	GC00004395	V	-0.30359	Virulence	Fold_Change_Glyoxylic Acid	Type-2 restriction enzyme BsuMI component YdjA	0.0762376
34	1	GC00004196	V	-0.30359	Virulence	Fold_Change_Glyoxylic Acid	hypothetical protein	0.0762376
22	13	GC00000664_6	V	0.287949	Virulence	Fold_Change_Glyoxylic Acid	hypothetical protein	0.0934645
34	1	GC00000416_7	V	0.704983	Virulence	Fold_Change_Inosine	Vitamin B12 import ATP-binding protein BtuD	2.26611e-06
33	2	GC00000115_4	V	0.549896	Virulence	Fold_Change_Inosine	Lipid A export ATP-binding/permease protein MsbA	0.00062176
32	3	GC00003524_2	V	-0.449253	Virulence	Fold_Change_L-Alanine	hypothetical protein	0.00678316
27	8	GC00000007_4	V	-0.297524	Virulence	Fold_Change_L-Alanyl-Glycine	putative ABC transporter ATP-binding protein	0.0825981
34	1	GC00000416_7	V	0.295964	Virulence	Fold_Change_L-Alanyl-Glycine	Vitamin B12 import ATP-binding protein BtuD	0.0842985
32	3	GC00003078_4	V	-0.284268	Virulence	Fold_Change_L-Alanyl-Glycine	hypothetical protein	0.0979202
32	3	GC00003093_9	V	-0.284268	Virulence	Fold_Change_L-Alanyl-Glycine	hypothetical protein	0.0979202
32	3	GC00003099_4	V	-0.284268	Virulence	Fold_Change_L-Alanyl-Glycine	hypothetical protein	0.0979202
18	17	GC00000104_3	V	-0.413237	Virulence	Fold_Change_L-Arabanose	hypothetical protein	0.0136114
33	2	GC00000115_4	V	0.338897	Virulence	Fold_Change_L-Arabanose	Lipid A export ATP-binding/permease protein MsbA	0.0464259
34	1	GC00000416_7	V	0.33499	Virulence	Fold_Change_L-Arabanose	Vitamin B12 import ATP-binding protein BtuD	0.0491714
23	12	GC00003093_11	V	-0.322832	Virulence	Fold_Change_L-Arabanose	Type-1 restriction enzyme EcoKI specificity protein	0.0585526
14	21	GC00000057_2	V	-0.309396	Virulence	Fold_Change_L-Arabanose	Fluoroquinolones export ATP-binding protein	0.0705128
22	13	GC00000062_3	V	-0.286932	Virulence	Fold_Change_L-Arabanose	Macrolide export ATP-binding/permease protein MacB	0.0946792
22	13	GC00002913_1	V	-0.286932	Virulence	Fold_Change_L-Arabanose	hypothetical protein	0.0946792
22	13	GC00002913_2	V	-0.286932	Virulence	Fold_Change_L-Arabanose	hypothetical protein	0.0946792
28	7	GC00002979	V	-0.282622	Virulence	Fold_Change_L-Arabanose	hypothetical protein	0.0999654
32	3	GC00003524_2	V	-0.417955	Virulence	Fold_Change_L-Asparagine	hypothetical protein	0.0124756
34	1	GC00000416_7	V	0.333418	Virulence	Fold_Change_L-Asparagine	Vitamin B12 import ATP-binding protein BtuD	0.0503119
33	2	GC00003176_6	V	0.302673	Virulence	Fold_Change_L-Asparagine	hypothetical protein	0.0771736
33	2	GC00003405_1	V	0.302673	Virulence	Fold_Change_L-Asparagine	hypothetical protein	0.0771736
33	2	GC00002943_3	V	0.302673	Virulence	Fold_Change_L-Asparagine	hypothetical protein	0.0771736
34	1	GC00000416_7	V	0.764745	Virulence	Fold_Change_L-Fucose	Vitamin B12 import ATP-binding protein BtuD	8.87374e-08
33	2	GC00000115_4	V	0.621522	Virulence	Fold_Change_L-Fucose	Lipid A export ATP-binding/permease protein MsbA	6.75115e-05
1	34	GC00000799_3	V	0.337384	Virulence	Fold_Change_L-Galactonic Acid-gamma-Lactone	hypothetical protein	0.0474737
1	34	GC00000838	V	0.337384	Virulence	Fold_Change_L-Galactonic Acid-gamma-Lactone	hypothetical protein	0.0474737
34	1	GC00000844_1	V	-0.337384	Virulence	Fold_Change_L-Galactonic Acid-gamma-Lactone	hypothetical protein	0.0474737
34	1	GC00000158_2	V	-0.337384	Virulence	Fold_Change_L-Galactonic Acid-gamma-Lactone	ABC transporter ATP-binding protein YtrB	0.0474737
34	1	GC00004196	V	-0.337384	Virulence	Fold_Change_L-Galactonic Acid-gamma-Lactone	hypothetical protein	0.0474737
34	1	GC00004395	V	-0.337384	Virulence	Fold_Change_L-Galactonic Acid-gamma-Lactone	Type-2 restriction enzyme BsuMI component YdjA	0.0474737
34	1	GC00000416_7	V	0.330812	Virulence	Fold_Change_L-Galactonic Acid-gamma-Lactone	Vitamin B12 import ATP-binding protein BtuD	0.0522488
34	1	GC00000844_1	V	-0.362448	Virulence	Fold_Change_L-Glutamic Acid	hypothetical protein	0.0323746
34	1	GC00004196	V	-0.362448	Virulence	Fold_Change_L-Glutamic Acid	hypothetical protein	0.0323746
34	1	GC00004395	V	-0.362448	Virulence	Fold_Change_L-Glutamic Acid	Type-2 restriction enzyme BsuMI component YdjA	0.0323746
1	34	GC00000799_3	V	0.362448	Virulence	Fold_Change_L-Glutamic Acid	hypothetical protein	0.0323746
34	1	GC00000158_2	V	-0.362448	Virulence	Fold_Change_L-Glutamic Acid	ABC transporter ATP-binding protein YtrB	0.0323746
1	34	GC00000838	V	0.362448	Virulence	Fold_Change_L-Glutamic Acid	hypothetical protein	0.0323746
34	1	GC00000416_7	V	0.286605	Virulence	Fold_Change_L-Glutamic Acid	Vitamin B12 import ATP-binding protein BtuD	0.0950735
34	1	GC00000416_7	V	0.436062	Virulence	Fold_Change_L-Glutamine	Vitamin B12 import ATP-binding protein BtuD	0.00882887
18	17	GC00000104_3	V	-0.327401	Virulence	Fold_Change_L-Glutamine	hypothetical protein	0.0548737
34	1	GC00000416_7	V	0.356171	Virulence	Fold_Change_L-Lactic Acid	Vitamin B12 import ATP-binding protein BtuD	0.0357263
34	1	GC00004395	V	-0.348913	Virulence	Fold_Change_L-Lactic Acid	Type-2 restriction enzyme BsuMI component YdjA	0.0399474
34	1	GC00000158_2	V	-0.348913	Virulence	Fold_Change_L-Lactic Acid	ABC transporter ATP-binding protein YtrB	0.0399474
34	1	GC00000844_1	V	-0.348913	Virulence	Fold_Change_L-Lactic Acid	hypothetical protein	0.0399474
1	34	GC00000838	V	0.348913	Virulence	Fold_Change_L-Lactic Acid	hypothetical protein	0.0399474
1	34	GC00000799_3	V	0.348913	Virulence	Fold_Change_L-Lactic Acid	hypothetical protein	0.0399474
34	1	GC00004196	V	-0.348913	Virulence	Fold_Change_L-Lactic Acid	hypothetical protein	0.0399474
34	1	GC00000416_7	V	0.451013	Virulence	Fold_Change_L-Lyxose	Vitamin B12 import ATP-binding protein BtuD	0.00654375
7	28	GC00002900_7	V	-0.382394	Virulence	Fold_Change_L-Lyxose	Type I restriction enzyme EcoKI M protein	0.0233873
18	17	GC00000104_3	V	-0.356549	Virulence	Fold_Change_L-Lyxose	hypothetical protein	0.0355164
27	8	GC00002856_2	V	0.333693	Virulence	Fold_Change_L-Lyxose	Bacitracin export permease protein BceB	0.0501104
14	21	GC00000057_2	V	-0.327346	Virulence	Fold_Change_L-Lyxose	Fluoroquinolones export ATP-binding protein	0.0549166
33	2	GC00000115_4	V	0.325801	Virulence	Fold_Change_L-Lyxose	Lipid A export ATP-binding/permease protein MsbA	0.0561407
6	29	GC00000606_5	V	-0.315839	Virulence	Fold_Change_L-Lyxose	ABC transporter ATP-binding protein YxdL	0.064559
29	6	GC00000664_4	V	0.315839	Virulence	Fold_Change_L-Lyxose	hypothetical protein	0.064559
6	29	GC00002896	V	-0.315839	Virulence	Fold_Change_L-Lyxose	Multidrug resistance protein NorM	0.064559
6	29	GC00000638_5	V	-0.315839	Virulence	Fold_Change_L-Lyxose	Multidrug export protein MepA	0.064559
29	6	GC00000401_1	V	0.315839	Virulence	Fold_Change_L-Lyxose	hypothetical protein	0.064559
29	6	GC00003885	V	0.315839	Virulence	Fold_Change_L-Lyxose	hypothetical protein	0.064559
6	29	GC00002760	V	-0.315839	Virulence	Fold_Change_L-Lyxose	hypothetical protein	0.064559
29	6	GC00000007_9	V	0.315839	Virulence	Fold_Change_L-Lyxose	putative ABC transporter ATP-binding protein	0.064559
29	6	GC00003910	V	0.315839	Virulence	Fold_Change_L-Lyxose	hypothetical protein	0.064559
29	6	GC00002698_2	V	0.315839	Virulence	Fold_Change_L-Lyxose	putative multidrug ABC transporter ATP-binding protein YbhF	0.064559
6	29	GC00002698_3	V	-0.315839	Virulence	Fold_Change_L-Lyxose	Daunorubicin/doxorubicin resistance ATP-binding protein DrrA	0.064559
34	1	GC00000416_7	V	0.423841	Virulence	Fold_Change_L-Malic Acid	Vitamin B12 import ATP-binding protein BtuD	0.0111714
34	1	GC00000158_2	V	-0.344752	Virulence	Fold_Change_L-Malic Acid	ABC transporter ATP-binding protein YtrB	0.0425436
1	34	GC00000838	V	0.344752	Virulence	Fold_Change_L-Malic Acid	hypothetical protein	0.0425436
1	34	GC00000799_3	V	0.344752	Virulence	Fold_Change_L-Malic Acid	hypothetical protein	0.0425436
34	1	GC00004196	V	-0.344752	Virulence	Fold_Change_L-Malic Acid	hypothetical protein	0.0425436
34	1	GC00000844_1	V	-0.344752	Virulence	Fold_Change_L-Malic Acid	hypothetical protein	0.0425436
34	1	GC00004395	V	-0.344752	Virulence	Fold_Change_L-Malic Acid	Type-2 restriction enzyme BsuMI component YdjA	0.0425436
34	1	GC00004395	V	-0.347764	Virulence	Fold_Change_L-Proline	Type-2 restriction enzyme BsuMI component YdjA	0.0406511
34	1	GC00000844_1	V	-0.347764	Virulence	Fold_Change_L-Proline	hypothetical protein	0.0406511
1	34	GC00000838	V	0.347764	Virulence	Fold_Change_L-Proline	hypothetical protein	0.0406511
1	34	GC00000799_3	V	0.347764	Virulence	Fold_Change_L-Proline	hypothetical protein	0.0406511
34	1	GC00000158_2	V	-0.347764	Virulence	Fold_Change_L-Proline	ABC transporter ATP-binding protein YtrB	0.0406511
34	1	GC00004196	V	-0.347764	Virulence	Fold_Change_L-Proline	hypothetical protein	0.0406511
34	1	GC00000416_7	V	0.350956	Virulence	Fold_Change_L-Rhamnose	Vitamin B12 import ATP-binding protein BtuD	0.0387205
34	1	GC00004196	V	-0.348545	Virulence	Fold_Change_L-Rhamnose	hypothetical protein	0.0401719
34	1	GC00000158_2	V	-0.348545	Virulence	Fold_Change_L-Rhamnose	ABC transporter ATP-binding protein YtrB	0.0401719
1	34	GC00000799_3	V	0.348545	Virulence	Fold_Change_L-Rhamnose	hypothetical protein	0.0401719
1	34	GC00000838	V	0.348545	Virulence	Fold_Change_L-Rhamnose	hypothetical protein	0.0401719
34	1	GC00000844_1	V	-0.348545	Virulence	Fold_Change_L-Rhamnose	hypothetical protein	0.0401719
34	1	GC00004395	V	-0.348545	Virulence	Fold_Change_L-Rhamnose	Type-2 restriction enzyme BsuMI component YdjA	0.0401719
21	14	GC00000061_2	T	0.490783	Signal Transduction	Max_OD_L-Serine	Transcriptional regulatory protein DesR	0.00275872
28	7	GC00002979	V	0.387907	Virulence	Fold_Change_D-Serine	hypothetical protein	0.0213053
21	14	GC00000051_3		0.490783		Max_OD_L-Serine	ABC transporter ATP-binding protein	0.00275872
31	4	GC00003426_2	V	0.370563	Virulence	Fold_Change_D-Serine	hypothetical protein	0.0284271
26	9	GC00000488_9	L	0.44089	Replication and repair	Fold_Change_D-Serine	DNA topoisomerase 3	0.00802633
33	2	GC00000115_4	V	0.3687	Virulence	GP_r_L-Serine	Lipid A export ATP-binding/permease protein MsbA	0.0292964
1	34	GC00000838	V	0.341808	Virulence	Fold_Change_L-Threonine	hypothetical protein	0.044462
34	1	GC00000844_1	V	-0.341808	Virulence	Fold_Change_L-Threonine	hypothetical protein	0.044462
34	1	GC00000158_2	V	-0.341808	Virulence	Fold_Change_L-Threonine	ABC transporter ATP-binding protein YtrB	0.044462
1	34	GC00000799_3	V	0.341808	Virulence	Fold_Change_L-Threonine	hypothetical protein	0.044462
34	1	GC00004196	V	-0.341808	Virulence	Fold_Change_L-Threonine	hypothetical protein	0.044462
34	1	GC00004395	V	-0.341808	Virulence	Fold_Change_L-Threonine	Type-2 restriction enzyme BsuMI component YdjA	0.044462
27	8	GC00002856_2	V	-0.320753	Virulence	Fold_Change_L-Threonine	Bacitracin export permease protein BceB	0.06029
22	13	GC00000664_6	V	0.301977	Virulence	Fold_Change_L-Threonine	hypothetical protein	0.0778909
23	12	GC00000062_4	V	0.298673	Virulence	Fold_Change_L-Threonine	putative ABC transporter ATP-binding protein	0.0813628
23	12	GC00003000	V	0.298673	Virulence	Fold_Change_L-Threonine	hypothetical protein	0.0813628
32	3	GC00003524_2	V	-0.28389	Virulence	Fold_Change_L-Threonine	hypothetical protein	0.0983872
34	1	GC00000416_7	V	0.928244	Virulence	Fold_Change_Lactulose	Vitamin B12 import ATP-binding protein BtuD	9.92162e-16
33	2	GC00000115_4	V	0.556946	Virulence	Fold_Change_Lactulose	Lipid A export ATP-binding/permease protein MsbA	0.000510859
29	6	GC00003910	V	0.318714	Virulence	Fold_Change_Lactulose	hypothetical protein	0.0620338
29	6	GC00003885	V	0.318714	Virulence	Fold_Change_Lactulose	hypothetical protein	0.0620338
6	29	GC00000606_5	V	-0.318714	Virulence	Fold_Change_Lactulose	ABC transporter ATP-binding protein YxdL	0.0620338
29	6	GC00000401_1	V	0.318714	Virulence	Fold_Change_Lactulose	hypothetical protein	0.0620338
29	6	GC00000007_9	V	0.318714	Virulence	Fold_Change_Lactulose	putative ABC transporter ATP-binding protein	0.0620338
6	29	GC00002896	V	-0.318714	Virulence	Fold_Change_Lactulose	Multidrug resistance protein NorM	0.0620338
29	6	GC00002698_2	V	0.318714	Virulence	Fold_Change_Lactulose	putative multidrug ABC transporter ATP-binding protein YbhF	0.0620338
6	29	GC00002760	V	-0.318714	Virulence	Fold_Change_Lactulose	hypothetical protein	0.0620338
6	29	GC00002698_3	V	-0.318714	Virulence	Fold_Change_Lactulose	Daunorubicin/doxorubicin resistance ATP-binding protein DrrA	0.0620338
6	29	GC00000638_5	V	-0.318714	Virulence	Fold_Change_Lactulose	Multidrug export protein MepA	0.0620338
29	6	GC00000664_4	V	0.318714	Virulence	Fold_Change_Lactulose	hypothetical protein	0.0620338
7	28	GC00002900_7	V	-0.301291	Virulence	Fold_Change_Lactulose	Type I restriction enzyme EcoKI M protein	0.0786021
34	1	GC00000416_7	V	0.834296	Virulence	Fold_Change_Maltose	Vitamin B12 import ATP-binding protein BtuD	4.77594e-10
33	2	GC00000115_4	V	0.733864	Virulence	Fold_Change_Maltose	Lipid A export ATP-binding/permease protein MsbA	5.26823e-07
27	8	GC00002856_2	V	0.32802	Virulence	Fold_Change_Maltose	Bacitracin export permease protein BceB	0.0543896
29	6	GC00003885	V	0.314478	Virulence	Fold_Change_Maltose	hypothetical protein	0.0657827
29	6	GC00003910	V	0.314478	Virulence	Fold_Change_Maltose	hypothetical protein	0.0657827
29	6	GC00000007_9	V	0.314478	Virulence	Fold_Change_Maltose	putative ABC transporter ATP-binding protein	0.0657827
29	6	GC00000664_4	V	0.314478	Virulence	Fold_Change_Maltose	hypothetical protein	0.0657827
29	6	GC00000401_1	V	0.314478	Virulence	Fold_Change_Maltose	hypothetical protein	0.0657827
29	6	GC00002698_2	V	0.314478	Virulence	Fold_Change_Maltose	putative multidrug ABC transporter ATP-binding protein YbhF	0.0657827
6	29	GC00000638_5	V	-0.314478	Virulence	Fold_Change_Maltose	Multidrug export protein MepA	0.0657827
6	29	GC00000606_5	V	-0.314478	Virulence	Fold_Change_Maltose	ABC transporter ATP-binding protein YxdL	0.0657827
6	29	GC00002896	V	-0.314478	Virulence	Fold_Change_Maltose	Multidrug resistance protein NorM	0.0657827
6	29	GC00002698_3	V	-0.314478	Virulence	Fold_Change_Maltose	Daunorubicin/doxorubicin resistance ATP-binding protein DrrA	0.0657827
6	29	GC00002760	V	-0.314478	Virulence	Fold_Change_Maltose	hypothetical protein	0.0657827
33	2	GC00000115_4	V	0.633078	Virulence	Fold_Change_Maltotriose	Lipid A export ATP-binding/permease protein MsbA	4.47751e-05
34	1	GC00000416_7	V	0.573572	Virulence	Fold_Change_Maltotriose	Vitamin B12 import ATP-binding protein BtuD	0.000315773
34	1	GC00004395	V	0.308472	Virulence	Fold_Change_Maltotriose	Type-2 restriction enzyme BsuMI component YdjA	0.0714007
34	1	GC00000158_2	V	0.308472	Virulence	Fold_Change_Maltotriose	ABC transporter ATP-binding protein YtrB	0.0714007
34	1	GC00004196	V	0.308472	Virulence	Fold_Change_Maltotriose	hypothetical protein	0.0714007
1	34	GC00000799_3	V	-0.308472	Virulence	Fold_Change_Maltotriose	hypothetical protein	0.0714007
1	34	GC00000838	V	-0.308472	Virulence	Fold_Change_Maltotriose	hypothetical protein	0.0714007
34	1	GC00000844_1	V	0.308472	Virulence	Fold_Change_Maltotriose	hypothetical protein	0.0714007
27	8	GC00002856_2	V	0.291203	Virulence	Fold_Change_Maltotriose	Bacitracin export permease protein BceB	0.0896553
22	13	GC00000664_6	V	-0.289667	Virulence	Fold_Change_Maltotriose	hypothetical protein	0.0914381
23	12	GC00003093_11	V	-0.526574	Virulence	Fold_Change_Methyl Pyruvate	Type-1 restriction enzyme EcoKI specificity protein	0.00115595
34	1	GC00000416_7	V	0.519337	Virulence	Fold_Change_Methyl Pyruvate	Vitamin B12 import ATP-binding protein BtuD	0.00138886
21	14	GC00003078_6	V	-0.502068	Virulence	Fold_Change_Methyl Pyruvate	hypothetical protein	0.00211815
21	14	GC00002943_8	V	-0.502068	Virulence	Fold_Change_Methyl Pyruvate	hypothetical protein	0.00211815
22	13	GC00002913_1	V	-0.463256	Virulence	Fold_Change_Methyl Pyruvate	hypothetical protein	0.00506982
22	13	GC00000062_3	V	-0.463256	Virulence	Fold_Change_Methyl Pyruvate	Macrolide export ATP-binding/permease protein MacB	0.00506982
22	13	GC00002913_2	V	-0.463256	Virulence	Fold_Change_Methyl Pyruvate	hypothetical protein	0.00506982
18	17	GC00000104_3	V	-0.447632	Virulence	Fold_Change_Methyl Pyruvate	hypothetical protein	0.00701037
12	23	GC00000104_4	V	0.434454	Virulence	Fold_Change_Methyl Pyruvate	hypothetical protein	0.00911085
21	14	GC00002856_5	V	0.393687	Virulence	Fold_Change_Methyl Pyruvate	Bacitracin export permease protein BceB	0.01929
33	2	GC00000115_4	V	0.38398	Virulence	Fold_Change_Methyl Pyruvate	Lipid A export ATP-binding/permease protein MsbA	0.022772
31	4	GC00003426_2	V	0.380716	Virulence	Fold_Change_Methyl Pyruvate	hypothetical protein	0.0240535
33	2	GC00000051_7	V	0.357435	Virulence	Fold_Change_Methyl Pyruvate	ABC transporter ATP-binding protein YxdL	0.0350293
27	8	GC00000007_4	V	0.314052	Virulence	Fold_Change_Methyl Pyruvate	putative ABC transporter ATP-binding protein	0.0661689
30	5	GC00003133_4	V	0.295487	Virulence	Fold_Change_Methyl Pyruvate	Chloramphenicol acetyltransferase 3	0.0848245
34	1	GC00000158_2	V	-0.368498	Virulence	Fold_Change_Mono Methyl Succinate	ABC transporter ATP-binding protein YtrB	0.029392
34	1	GC00004196	V	-0.368498	Virulence	Fold_Change_Mono Methyl Succinate	hypothetical protein	0.029392
1	34	GC00000799_3	V	0.368498	Virulence	Fold_Change_Mono Methyl Succinate	hypothetical protein	0.029392
34	1	GC00000844_1	V	-0.368498	Virulence	Fold_Change_Mono Methyl Succinate	hypothetical protein	0.029392
1	34	GC00000838	V	0.368498	Virulence	Fold_Change_Mono Methyl Succinate	hypothetical protein	0.029392
34	1	GC00004395	V	-0.368498	Virulence	Fold_Change_Mono Methyl Succinate	Type-2 restriction enzyme BsuMI component YdjA	0.029392
34	1	GC00000416_7	V	0.373188	Virulence	Fold_Change_Mucic Acid	Vitamin B12 import ATP-binding protein BtuD	0.0272379
32	3	GC00003524_2	V	-0.297303	Virulence	Fold_Change_Mucic Acid	hypothetical protein	0.0828373
27	8	GC00002856_2	V	-0.387896	Virulence	Fold_Change_N-Acetyl-D-Glucosamine	Bacitracin export permease protein BceB	0.0213093
33	2	GC00000051_7	V	0.327181	Virulence	Fold_Change_N-Acetyl-D-Glucosamine	ABC transporter ATP-binding protein YxdL	0.0550467
6	29	GC00000606_5	V	0.319882	Virulence	Fold_Change_N-Acetyl-D-Glucosamine	ABC transporter ATP-binding protein YxdL	0.0610303
6	29	GC00000638_5	V	0.319882	Virulence	Fold_Change_N-Acetyl-D-Glucosamine	Multidrug export protein MepA	0.0610303
29	6	GC00003885	V	-0.319882	Virulence	Fold_Change_N-Acetyl-D-Glucosamine	hypothetical protein	0.0610303
29	6	GC00000664_4	V	-0.319882	Virulence	Fold_Change_N-Acetyl-D-Glucosamine	hypothetical protein	0.0610303
29	6	GC00003910	V	-0.319882	Virulence	Fold_Change_N-Acetyl-D-Glucosamine	hypothetical protein	0.0610303
29	6	GC00000007_9	V	-0.319882	Virulence	Fold_Change_N-Acetyl-D-Glucosamine	putative ABC transporter ATP-binding protein	0.0610303
29	6	GC00000401_1	V	-0.319882	Virulence	Fold_Change_N-Acetyl-D-Glucosamine	hypothetical protein	0.0610303
29	6	GC00002698_2	V	-0.319882	Virulence	Fold_Change_N-Acetyl-D-Glucosamine	putative multidrug ABC transporter ATP-binding protein YbhF	0.0610303
6	29	GC00002698_3	V	0.319882	Virulence	Fold_Change_N-Acetyl-D-Glucosamine	Daunorubicin/doxorubicin resistance ATP-binding protein DrrA	0.0610303
6	29	GC00002896	V	0.319882	Virulence	Fold_Change_N-Acetyl-D-Glucosamine	Multidrug resistance protein NorM	0.0610303
6	29	GC00002760	V	0.319882	Virulence	Fold_Change_N-Acetyl-D-Glucosamine	hypothetical protein	0.0610303
7	28	GC00002900_7	V	0.300436	Virulence	Fold_Change_N-Acetyl-D-Glucosamine	Type I restriction enzyme EcoKI M protein	0.0794958
34	1	GC00000416_7	V	0.332357	Virulence	Fold_Change_N-Acetyl-beta-D Mannosamine	Vitamin B12 import ATP-binding protein BtuD	0.0510931
32	3	GC00003524_2	V	-0.284284	Virulence	Fold_Change_N-Acetyl-beta-D Mannosamine	hypothetical protein	0.0979005
12	23	GC00000104_4	V	0.395531	Virulence	Fold_Change_Phenylethylamine	hypothetical protein	0.0186814
23	12	GC00003093_11	V	-0.335611	Virulence	Fold_Change_Phenylethylamine	Type-1 restriction enzyme EcoKI specificity protein	0.0487264
22	13	GC00000664_6	V	0.332834	Virulence	Fold_Change_Phenylethylamine	hypothetical protein	0.0507404
21	14	GC00003078_6	V	-0.328738	Virulence	Fold_Change_Phenylethylamine	hypothetical protein	0.0538326
21	14	GC00002943_8	V	-0.328738	Virulence	Fold_Change_Phenylethylamine	hypothetical protein	0.0538326
22	13	GC00002913_1	V	-0.314663	Virulence	Fold_Change_Phenylethylamine	hypothetical protein	0.0656153
22	13	GC00002913_2	V	-0.314663	Virulence	Fold_Change_Phenylethylamine	hypothetical protein	0.0656153
22	13	GC00000062_3	V	-0.314663	Virulence	Fold_Change_Phenylethylamine	Macrolide export ATP-binding/permease protein MacB	0.0656153
28	7	GC00000416_17	V	0.288368	Virulence	Fold_Change_Phenylethylamine	Putative multidrug export ATP-binding/permease protein	0.0929675
28	7	GC00000007_7	V	0.288368	Virulence	Fold_Change_Phenylethylamine	Lipoprotein-releasing system ATP-binding protein LolD	0.0929675
28	7	GC00000664_5	V	0.288368	Virulence	Fold_Change_Phenylethylamine	hypothetical protein	0.0929675
23	12	GC00003000	V	0.285087	Virulence	Fold_Change_Phenylethylamine	hypothetical protein	0.0969159
23	12	GC00000062_4	V	0.285087	Virulence	Fold_Change_Phenylethylamine	putative ABC transporter ATP-binding protein	0.0969159
34	1	GC00000416_7	V	0.359215	Virulence	Fold_Change_Propionic Acid	Vitamin B12 import ATP-binding protein BtuD	0.0340672
34	1	GC00000158_2	V	-0.354835	Virulence	Fold_Change_Propionic Acid	ABC transporter ATP-binding protein YtrB	0.0364747
34	1	GC00000844_1	V	-0.354835	Virulence	Fold_Change_Propionic Acid	hypothetical protein	0.0364747
1	34	GC00000838	V	0.354835	Virulence	Fold_Change_Propionic Acid	hypothetical protein	0.0364747
34	1	GC00004196	V	-0.354835	Virulence	Fold_Change_Propionic Acid	hypothetical protein	0.0364747
34	1	GC00004395	V	-0.354835	Virulence	Fold_Change_Propionic Acid	Type-2 restriction enzyme BsuMI component YdjA	0.0364747
1	34	GC00000799_3	V	0.354835	Virulence	Fold_Change_Propionic Acid	hypothetical protein	0.0364747
34	1	GC00000416_7	V	0.635921	Virulence	Fold_Change_Pyruvic Acid	Vitamin B12 import ATP-binding protein BtuD	4.03694e-05
33	2	GC00000115_4	V	0.398466	Virulence	Fold_Change_Pyruvic Acid	Lipid A export ATP-binding/permease protein MsbA	0.0177461
22	13	GC00002913_2	V	-0.331863	Virulence	Fold_Change_Pyruvic Acid	hypothetical protein	0.0514603
22	13	GC00002913_1	V	-0.331863	Virulence	Fold_Change_Pyruvic Acid	hypothetical protein	0.0514603
22	13	GC00000062_3	V	-0.331863	Virulence	Fold_Change_Pyruvic Acid	Macrolide export ATP-binding/permease protein MacB	0.0514603
21	14	GC00003078_6	V	-0.311649	Virulence	Fold_Change_Pyruvic Acid	hypothetical protein	0.0683842
21	14	GC00002943_8	V	-0.311649	Virulence	Fold_Change_Pyruvic Acid	hypothetical protein	0.0683842
12	23	GC00000104_4	V	0.308777	Virulence	Fold_Change_Pyruvic Acid	hypothetical protein	0.0711068
32	3	GC00003524_2	V	-0.307286	Virulence	Fold_Change_Pyruvic Acid	hypothetical protein	0.072553
23	12	GC00003093_11	V	-0.303876	Virulence	Fold_Change_Pyruvic Acid	Type-1 restriction enzyme EcoKI specificity protein	0.0759471
27	8	GC00002856_2	V	-0.487883	Virulence	Fold_Change_Succinic Acid	Bacitracin export permease protein BceB	0.0029483
29	6	GC00000664_4	V	-0.471523	Virulence	Fold_Change_Succinic Acid	hypothetical protein	0.00424486
29	6	GC00003910	V	-0.471523	Virulence	Fold_Change_Succinic Acid	hypothetical protein	0.00424486
29	6	GC00002698_2	V	-0.471523	Virulence	Fold_Change_Succinic Acid	putative multidrug ABC transporter ATP-binding protein YbhF	0.00424486
29	6	GC00003885	V	-0.471523	Virulence	Fold_Change_Succinic Acid	hypothetical protein	0.00424486
29	6	GC00000401_1	V	-0.471523	Virulence	Fold_Change_Succinic Acid	hypothetical protein	0.00424486
29	6	GC00000007_9	V	-0.471523	Virulence	Fold_Change_Succinic Acid	putative ABC transporter ATP-binding protein	0.00424486
6	29	GC00002896	V	0.471523	Virulence	Fold_Change_Succinic Acid	Multidrug resistance protein NorM	0.00424486
6	29	GC00000606_5	V	0.471523	Virulence	Fold_Change_Succinic Acid	ABC transporter ATP-binding protein YxdL	0.00424486
6	29	GC00002760	V	0.471523	Virulence	Fold_Change_Succinic Acid	hypothetical protein	0.00424486
6	29	GC00000638_5	V	0.471523	Virulence	Fold_Change_Succinic Acid	Multidrug export protein MepA	0.00424486
6	29	GC00002698_3	V	0.471523	Virulence	Fold_Change_Succinic Acid	Daunorubicin/doxorubicin resistance ATP-binding protein DrrA	0.00424486
33	2	GC00003890_2	V	-0.4537	Virulence	Fold_Change_Succinic Acid	hypothetical protein	0.00619211
7	28	GC00002900_7	V	0.432868	Virulence	Fold_Change_Succinic Acid	Type I restriction enzyme EcoKI M protein	0.0093966
14	21	GC00000057_2	V	0.343575	Virulence	Fold_Change_Succinic Acid	Fluoroquinolones export ATP-binding protein	0.0433022
21	14	GC00002856_5	V	-0.295149	Virulence	Fold_Change_Succinic Acid	Bacitracin export permease protein BceB	0.0851973
33	2	GC00000051_7	V	0.285311	Virulence	Fold_Change_Succinic Acid	ABC transporter ATP-binding protein YxdL	0.0966423
34	1	GC00000416_7	V	0.734211	Virulence	Fold_Change_Sucrose	Vitamin B12 import ATP-binding protein BtuD	5.17073e-07
33	2	GC00000115_4	V	0.705114	Virulence	Fold_Change_Sucrose	Lipid A export ATP-binding/permease protein MsbA	2.25204e-06
27	8	GC00002856_2	V	0.305923	Virulence	Fold_Change_Sucrose	Bacitracin export permease protein BceB	0.0738955
34	1	GC00000416_7	V	0.589408	Virulence	Fold_Change_Thymidine	Vitamin B12 import ATP-binding protein BtuD	0.000194862
33	2	GC00000115_4	V	0.570657	Virulence	Fold_Change_Thymidine	Lipid A export ATP-binding/permease protein MsbA	0.000344193
18	17	GC00000104_3	V	-0.327581	Virulence	Fold_Change_Thymidine	hypothetical protein	0.0547329
27	8	GC00000007_4	V	0.326662	Virulence	Fold_Change_Thymidine	putative ABC transporter ATP-binding protein	0.0554557
31	4	GC00000087_1	V	-0.321841	Virulence	Fold_Change_Thymidine	hypothetical protein	0.0593763
31	4	GC00000606_4	V	-0.321841	Virulence	Fold_Change_Thymidine	ABC transporter ATP-binding protein YxdL	0.0593763
31	4	GC00002856_3_p2	V	-0.321841	Virulence	Fold_Change_Thymidine	Bacitracin export permease protein BceB	0.0593763
31	4	GC00002856_3_p1	V	-0.321841	Virulence	Fold_Change_Thymidine	Bacitracin export permease protein BceB	0.0593763
34	1	GC00000416_7	V	0.337766	Virulence	Fold_Change_Tricarballylic Acid	Vitamin B12 import ATP-binding protein BtuD	0.0472075
34	1	GC00000158_2	V	-0.313838	Virulence	Fold_Change_Tricarballylic Acid	ABC transporter ATP-binding protein YtrB	0.0663641
34	1	GC00004196	V	-0.313838	Virulence	Fold_Change_Tricarballylic Acid	hypothetical protein	0.0663641
1	34	GC00000838	V	0.313838	Virulence	Fold_Change_Tricarballylic Acid	hypothetical protein	0.0663641
34	1	GC00000844_1	V	-0.313838	Virulence	Fold_Change_Tricarballylic Acid	hypothetical protein	0.0663641
1	34	GC00000799_3	V	0.313838	Virulence	Fold_Change_Tricarballylic Acid	hypothetical protein	0.0663641
34	1	GC00004395	V	-0.313838	Virulence	Fold_Change_Tricarballylic Acid	Type-2 restriction enzyme BsuMI component YdjA	0.0663641
32	3	GC00003524_2	V	-0.296712	Virulence	Fold_Change_Tricarballylic Acid	hypothetical protein	0.0834802
34	1	GC00004196	V	-0.382866	Virulence	Fold_Change_Tween 20	hypothetical protein	0.0232029
34	1	GC00000844_1	V	-0.382866	Virulence	Fold_Change_Tween 20	hypothetical protein	0.0232029
1	34	GC00000838	V	0.382866	Virulence	Fold_Change_Tween 20	hypothetical protein	0.0232029
34	1	GC00000158_2	V	-0.382866	Virulence	Fold_Change_Tween 20	ABC transporter ATP-binding protein YtrB	0.0232029
1	34	GC00000799_3	V	0.382866	Virulence	Fold_Change_Tween 20	hypothetical protein	0.0232029
34	1	GC00004395	V	-0.382866	Virulence	Fold_Change_Tween 20	Type-2 restriction enzyme BsuMI component YdjA	0.0232029
34	1	GC00004395	V	-0.317385	Virulence	Fold_Change_Tween 40	Type-2 restriction enzyme BsuMI component YdjA	0.0631915
34	1	GC00004196	V	-0.317385	Virulence	Fold_Change_Tween 40	hypothetical protein	0.0631915
1	34	GC00000838	V	0.317385	Virulence	Fold_Change_Tween 40	hypothetical protein	0.0631915
34	1	GC00000844_1	V	-0.317385	Virulence	Fold_Change_Tween 40	hypothetical protein	0.0631915
1	34	GC00000799_3	V	0.317385	Virulence	Fold_Change_Tween 40	hypothetical protein	0.0631915
34	1	GC00000158_2	V	-0.317385	Virulence	Fold_Change_Tween 40	ABC transporter ATP-binding protein YtrB	0.0631915
34	1	GC00000416_7	V	0.309002	Virulence	Fold_Change_Tween 40	Vitamin B12 import ATP-binding protein BtuD	0.0708899
34	1	GC00000416_7	V	0.493783	Virulence	Fold_Change_Tween 80	Vitamin B12 import ATP-binding protein BtuD	0.0025738
34	1	GC00004196	V	-0.344525	Virulence	Fold_Change_Tween 80	hypothetical protein	0.042689
34	1	GC00000158_2	V	-0.344525	Virulence	Fold_Change_Tween 80	ABC transporter ATP-binding protein YtrB	0.042689
34	1	GC00004395	V	-0.344525	Virulence	Fold_Change_Tween 80	Type-2 restriction enzyme BsuMI component YdjA	0.042689
1	34	GC00000799_3	V	0.344525	Virulence	Fold_Change_Tween 80	hypothetical protein	0.042689
1	34	GC00000838	V	0.344525	Virulence	Fold_Change_Tween 80	hypothetical protein	0.042689
34	1	GC00000844_1	V	-0.344525	Virulence	Fold_Change_Tween 80	hypothetical protein	0.042689
34	1	GC00000416_7	V	-0.439683	Virulence	Fold_Change_Tyramine	Vitamin B12 import ATP-binding protein BtuD	0.00822096
26	9	GC00002913_5	V	0.343419	Virulence	Fold_Change_Tyramine	hypothetical protein	0.0434037
26	9	GC00002913_7	V	0.343419	Virulence	Fold_Change_Tyramine	hypothetical protein	0.0434037
12	23	GC00000104_4	V	0.307208	Virulence	Fold_Change_Tyramine	hypothetical protein	0.0726291
28	7	GC00002979	V	0.306858	Virulence	Fold_Change_Tyramine	hypothetical protein	0.0729721
33	2	GC00000115_4	V	-0.294223	Virulence	Fold_Change_Tyramine	Lipid A export ATP-binding/permease protein MsbA	0.0862276
34	1	GC00000416_7	V	0.668178	Virulence	Fold_Change_Uridine	Vitamin B12 import ATP-binding protein BtuD	1.15389e-05
33	2	GC00000115_4	V	0.578948	Virulence	Fold_Change_Uridine	Lipid A export ATP-binding/permease protein MsbA	0.00026878
27	8	GC00002856_2	V	-0.376148	Virulence	Fold_Change_alpha-D-Glucose	Bacitracin export permease protein BceB	0.0259469
33	2	GC00000051_7	V	0.346113	Virulence	Fold_Change_alpha-D-Glucose	ABC transporter ATP-binding protein YxdL	0.0416797
6	29	GC00000638_5	V	0.317695	Virulence	Fold_Change_alpha-D-Glucose	Multidrug export protein MepA	0.0629201
29	6	GC00000664_4	V	-0.317695	Virulence	Fold_Change_alpha-D-Glucose	hypothetical protein	0.0629201
29	6	GC00003885	V	-0.317695	Virulence	Fold_Change_alpha-D-Glucose	hypothetical protein	0.0629201
29	6	GC00003910	V	-0.317695	Virulence	Fold_Change_alpha-D-Glucose	hypothetical protein	0.0629201
6	29	GC00002760	V	0.317695	Virulence	Fold_Change_alpha-D-Glucose	hypothetical protein	0.0629201
6	29	GC00002698_3	V	0.317695	Virulence	Fold_Change_alpha-D-Glucose	Daunorubicin/doxorubicin resistance ATP-binding protein DrrA	0.0629201
29	6	GC00002698_2	V	-0.317695	Virulence	Fold_Change_alpha-D-Glucose	putative multidrug ABC transporter ATP-binding protein YbhF	0.0629201
29	6	GC00000401_1	V	-0.317695	Virulence	Fold_Change_alpha-D-Glucose	hypothetical protein	0.0629201
6	29	GC00000606_5	V	0.317695	Virulence	Fold_Change_alpha-D-Glucose	ABC transporter ATP-binding protein YxdL	0.0629201
29	6	GC00000007_9	V	-0.317695	Virulence	Fold_Change_alpha-D-Glucose	putative ABC transporter ATP-binding protein	0.0629201
6	29	GC00002896	V	0.317695	Virulence	Fold_Change_alpha-D-Glucose	Multidrug resistance protein NorM	0.0629201
7	28	GC00002900_7	V	0.300232	Virulence	Fold_Change_alpha-D-Glucose	Type I restriction enzyme EcoKI M protein	0.0797101
34	1	GC00000416_7	V	0.826143	Virulence	Fold_Change_alpha-D-Lactose	Vitamin B12 import ATP-binding protein BtuD	9.89118e-10
33	2	GC00000115_4	V	0.429554	Virulence	Fold_Change_alpha-D-Lactose	Lipid A export ATP-binding/permease protein MsbA	0.0100181
7	28	GC00002900_7	V	-0.28736	Virulence	Fold_Change_alpha-D-Lactose	Type I restriction enzyme EcoKI M protein	0.0941667
29	6	GC00003910	V	0.285529	Virulence	Fold_Change_alpha-D-Lactose	hypothetical protein	0.096376
29	6	GC00003885	V	0.285529	Virulence	Fold_Change_alpha-D-Lactose	hypothetical protein	0.096376
29	6	GC00000401_1	V	0.285529	Virulence	Fold_Change_alpha-D-Lactose	hypothetical protein	0.096376
6	29	GC00000638_5	V	-0.285529	Virulence	Fold_Change_alpha-D-Lactose	Multidrug export protein MepA	0.096376
29	6	GC00000664_4	V	0.285529	Virulence	Fold_Change_alpha-D-Lactose	hypothetical protein	0.096376
6	29	GC00000606_5	V	-0.285529	Virulence	Fold_Change_alpha-D-Lactose	ABC transporter ATP-binding protein YxdL	0.096376
29	6	GC00000007_9	V	0.285529	Virulence	Fold_Change_alpha-D-Lactose	putative ABC transporter ATP-binding protein	0.096376
29	6	GC00002698_2	V	0.285529	Virulence	Fold_Change_alpha-D-Lactose	putative multidrug ABC transporter ATP-binding protein YbhF	0.096376
6	29	GC00002698_3	V	-0.285529	Virulence	Fold_Change_alpha-D-Lactose	Daunorubicin/doxorubicin resistance ATP-binding protein DrrA	0.096376
6	29	GC00002760	V	-0.285529	Virulence	Fold_Change_alpha-D-Lactose	hypothetical protein	0.096376
6	29	GC00002896	V	-0.285529	Virulence	Fold_Change_alpha-D-Lactose	Multidrug resistance protein NorM	0.096376
34	1	GC00000416_7	V	0.405994	Virulence	Fold_Change_alpha-Hydroxy Butyric Acid	Vitamin B12 import ATP-binding protein BtuD	0.0155242
12	23	GC00000104_4	V	0.373368	Virulence	Fold_Change_alpha-Hydroxy Butyric Acid	hypothetical protein	0.0271582
21	14	GC00002943_8	V	-0.327875	Virulence	Fold_Change_alpha-Hydroxy Butyric Acid	hypothetical protein	0.0545024
21	14	GC00003078_6	V	-0.327875	Virulence	Fold_Change_alpha-Hydroxy Butyric Acid	hypothetical protein	0.0545024
22	13	GC00002913_1	V	-0.285076	Virulence	Fold_Change_alpha-Hydroxy Butyric Acid	hypothetical protein	0.0969283
22	13	GC00000062_3	V	-0.285076	Virulence	Fold_Change_alpha-Hydroxy Butyric Acid	Macrolide export ATP-binding/permease protein MacB	0.0969283
22	13	GC00002913_2	V	-0.285076	Virulence	Fold_Change_alpha-Hydroxy Butyric Acid	hypothetical protein	0.0969283
23	12	GC00003093_11	V	-0.282661	Virulence	Fold_Change_alpha-Hydroxy Butyric Acid	Type-1 restriction enzyme EcoKI specificity protein	0.0999165
32	3	GC00003524_2	V	-0.330429	Virulence	Fold_Change_alpha-Hydroxy Glutaric Acid-gamma-Lactone	hypothetical protein	0.0525383
34	1	GC00000416_7	V	0.299516	Virulence	Fold_Change_alpha-Hydroxy Glutaric Acid-gamma-Lactone	Vitamin B12 import ATP-binding protein BtuD	0.0804661
34	1	GC00004395	V	-0.296428	Virulence	Fold_Change_alpha-Hydroxy Glutaric Acid-gamma-Lactone	Type-2 restriction enzyme BsuMI component YdjA	0.0837901
34	1	GC00000844_1	V	-0.296428	Virulence	Fold_Change_alpha-Hydroxy Glutaric Acid-gamma-Lactone	hypothetical protein	0.0837901
1	34	GC00000838	V	0.296428	Virulence	Fold_Change_alpha-Hydroxy Glutaric Acid-gamma-Lactone	hypothetical protein	0.0837901
1	34	GC00000799_3	V	0.296428	Virulence	Fold_Change_alpha-Hydroxy Glutaric Acid-gamma-Lactone	hypothetical protein	0.0837901
34	1	GC00000158_2	V	-0.296428	Virulence	Fold_Change_alpha-Hydroxy Glutaric Acid-gamma-Lactone	ABC transporter ATP-binding protein YtrB	0.0837901
34	1	GC00004196	V	-0.296428	Virulence	Fold_Change_alpha-Hydroxy Glutaric Acid-gamma-Lactone	hypothetical protein	0.0837901
21	14	GC00003078_6	V	-0.295416	Virulence	Fold_Change_alpha-Hydroxy Glutaric Acid-gamma-Lactone	hypothetical protein	0.0849021
21	14	GC00002943_8	V	-0.295416	Virulence	Fold_Change_alpha-Hydroxy Glutaric Acid-gamma-Lactone	hypothetical protein	0.0849021
34	1	GC00000416_7	V	0.455739	Virulence	Fold_Change_alpha-Keto-Butyric Acid	Vitamin B12 import ATP-binding protein BtuD	0.00593625
33	2	GC00000051_7	V	0.40982	Virulence	Fold_Change_alpha-Keto-Butyric Acid	ABC transporter ATP-binding protein YxdL	0.0144876
33	2	GC00000115_4	V	0.284444	Virulence	Fold_Change_alpha-Keto-Butyric Acid	Lipid A export ATP-binding/permease protein MsbA	0.0977034
34	1	GC00000416_7	V	0.457244	Virulence	Fold_Change_alpha-Keto-Glutaric Acid	Vitamin B12 import ATP-binding protein BtuD	0.00575328
32	3	GC00003524_2	V	-0.395517	Virulence	Fold_Change_alpha-Keto-Glutaric Acid	hypothetical protein	0.0186862
21	14	GC00002856_5	V	0.293492	Virulence	Fold_Change_alpha-Keto-Glutaric Acid	Bacitracin export permease protein BceB	0.0870481
12	23	GC00000104_4	V	0.282808	Virulence	Fold_Change_alpha-Keto-Glutaric Acid	hypothetical protein	0.0997326
33	2	GC00000051_7	V	-0.418072	Virulence	Fold_Change_alpha-Methyl-D-Galactoside	ABC transporter ATP-binding protein YxdL	0.0124484
34	1	GC00000416_7	V	0.396041	Virulence	Fold_Change_alpha-Methyl-D-Galactoside	Vitamin B12 import ATP-binding protein BtuD	0.018516
27	8	GC00000007_4	V	-0.327587	Virulence	Fold_Change_alpha-Methyl-D-Galactoside	putative ABC transporter ATP-binding protein	0.0547281
34	1	GC00004196	V	-0.326411	Virulence	Fold_Change_alpha-Methyl-D-Galactoside	hypothetical protein	0.0556547
1	34	GC00000838	V	0.326411	Virulence	Fold_Change_alpha-Methyl-D-Galactoside	hypothetical protein	0.0556547
34	1	GC00000844_1	V	-0.326411	Virulence	Fold_Change_alpha-Methyl-D-Galactoside	hypothetical protein	0.0556547
1	34	GC00000799_3	V	0.326411	Virulence	Fold_Change_alpha-Methyl-D-Galactoside	hypothetical protein	0.0556547
34	1	GC00000158_2	V	-0.326411	Virulence	Fold_Change_alpha-Methyl-D-Galactoside	ABC transporter ATP-binding protein YtrB	0.0556547
34	1	GC00004395	V	-0.326411	Virulence	Fold_Change_alpha-Methyl-D-Galactoside	Type-2 restriction enzyme BsuMI component YdjA	0.0556547
31	4	GC00003426_2	V	-0.297266	Virulence	Fold_Change_alpha-Methyl-D-Galactoside	hypothetical protein	0.0828776
26	9	GC00002913_5	V	-0.290442	Virulence	Fold_Change_alpha-Methyl-D-Galactoside	hypothetical protein	0.0905347
26	9	GC00002913_7	V	-0.290442	Virulence	Fold_Change_alpha-Methyl-D-Galactoside	hypothetical protein	0.0905347
34	1	GC00000416_7	V	0.448916	Virulence	Fold_Change_beta-Methyl-D Glucoside	Vitamin B12 import ATP-binding protein BtuD	0.00682981
34	1	GC00000416_1	V	0.349681	Virulence	Fold_Change_beta-Methyl-D Glucoside	Vitamin B12 import ATP-binding protein BtuD	0.0394825
34	1	GC00000119_6	V	0.349681	Virulence	Fold_Change_beta-Methyl-D Glucoside	Multidrug export protein MepA	0.0394825
34	1	GC00000115_3	V	0.349681	Virulence	Fold_Change_beta-Methyl-D Glucoside	Putative multidrug export ATP-binding/permease protein	0.0394825
28	7	GC00002979	V	0.400397	Virulence	Fold_Change_m-Hydroxy Phenyl Acetic Acid	hypothetical protein	0.0171523
33	2	GC00003176_6	V	0.3608	Virulence	Fold_Change_m-Hydroxy Phenyl Acetic Acid	hypothetical protein	0.0332283
33	2	GC00002943_3	V	0.3608	Virulence	Fold_Change_m-Hydroxy Phenyl Acetic Acid	hypothetical protein	0.0332283
33	2	GC00003405_1	V	0.3608	Virulence	Fold_Change_m-Hydroxy Phenyl Acetic Acid	hypothetical protein	0.0332283
18	17	GC00000104_3	V	-0.315217	Virulence	Fold_Change_m-Hydroxy Phenyl Acetic Acid	hypothetical protein	0.0651164
27	8	GC00000007_4	V	0.312041	Virulence	Fold_Change_m-Hydroxy Phenyl Acetic Acid	putative ABC transporter ATP-binding protein	0.0680191
22	13	GC00000664_6	V	0.289024	Virulence	Fold_Change_m-Hydroxy Phenyl Acetic Acid	hypothetical protein	0.092192
21	14	GC00000007_10	V	0.284475	Virulence	Fold_Change_m-Hydroxy Phenyl Acetic Acid	Lipoprotein-releasing system ATP-binding protein LolD	0.0976663
34	1	GC00000416_7	V	0.543346	Virulence	Fold_Change_m-Inositol	Vitamin B12 import ATP-binding protein BtuD	0.000743427
33	2	GC00000115_4	V	0.428706	Virulence	Fold_Change_m-Inositol	Lipid A export ATP-binding/permease protein MsbA	0.0101827
32	3	GC00003524_2	V	-0.311505	Virulence	Fold_Change_m-Inositol	hypothetical protein	0.0685184
34	1	GC00000416_7	V	0.474806	Virulence	Fold_Change_m-Tartaric Acid	Vitamin B12 import ATP-binding protein BtuD	0.00395101
33	2	GC00000115_4	V	0.472518	Virulence	Fold_Change_m-Tartaric Acid	Lipid A export ATP-binding/permease protein MsbA	0.00415391
18	17	GC00000104_3	V	-0.332803	Virulence	Fold_Change_m-Tartaric Acid	hypothetical protein	0.0507632
14	21	GC00000057_2	V	-0.312535	Virulence	Fold_Change_m-Tartaric Acid	Fluoroquinolones export ATP-binding protein	0.0675608
32	3	GC00003524_2	V	-0.443437	Virulence	Fold_Change_p-Hydroxy Phenyl Acetic Acid	hypothetical protein	0.0076286
2	33	GC00000012_5	V	-0.379372	Virulence	Fold_Change_p-Hydroxy Phenyl Acetic Acid	Lipoprotein-releasing system ATP-binding protein LolD	0.0245985
27	8	GC00002856_2	V	0.416501	Virulence	Max_OD_1,2-Propanediol	Bacitracin export permease protein BceB	0.0128168
21	14	GC00002856_5	V	0.353939	Virulence	Max_OD_1,2-Propanediol	Bacitracin export permease protein BceB	0.0369836
6	29	GC00000638_5	V	-0.327343	Virulence	Max_OD_1,2-Propanediol	Multidrug export protein MepA	0.0549191
6	29	GC00002698_3	V	-0.327343	Virulence	Max_OD_1,2-Propanediol	Daunorubicin/doxorubicin resistance ATP-binding protein DrrA	0.0549191
29	6	GC00003885	V	0.327343	Virulence	Max_OD_1,2-Propanediol	hypothetical protein	0.0549191
6	29	GC00002760	V	-0.327343	Virulence	Max_OD_1,2-Propanediol	hypothetical protein	0.0549191
29	6	GC00000664_4	V	0.327343	Virulence	Max_OD_1,2-Propanediol	hypothetical protein	0.0549191
6	29	GC00000606_5	V	-0.327343	Virulence	Max_OD_1,2-Propanediol	ABC transporter ATP-binding protein YxdL	0.0549191
29	6	GC00002698_2	V	0.327343	Virulence	Max_OD_1,2-Propanediol	putative multidrug ABC transporter ATP-binding protein YbhF	0.0549191
6	29	GC00002896	V	-0.327343	Virulence	Max_OD_1,2-Propanediol	Multidrug resistance protein NorM	0.0549191
29	6	GC00003910	V	0.327343	Virulence	Max_OD_1,2-Propanediol	hypothetical protein	0.0549191
29	6	GC00000401_1	V	0.327343	Virulence	Max_OD_1,2-Propanediol	hypothetical protein	0.0549191
29	6	GC00000007_9	V	0.327343	Virulence	Max_OD_1,2-Propanediol	putative ABC transporter ATP-binding protein	0.0549191
7	28	GC00002900_7	V	-0.318096	Virulence	Max_OD_1,2-Propanediol	Type I restriction enzyme EcoKI M protein	0.0625703
27	8	GC00002856_2	V	0.370256	Virulence	Max_OD_2-Deoxy Adenosine	Bacitracin export permease protein BceB	0.0285688
21	14	GC00002856_5	V	0.341469	Virulence	Max_OD_2-Deoxy Adenosine	Bacitracin export permease protein BceB	0.0446869
29	6	GC00002698_2	V	0.359886	Virulence	Max_OD_Acetic Acit	putative multidrug ABC transporter ATP-binding protein YbhF	0.0337102
29	6	GC00000664_4	V	0.359886	Virulence	Max_OD_Acetic Acit	hypothetical protein	0.0337102
6	29	GC00002698_3	V	-0.359886	Virulence	Max_OD_Acetic Acit	Daunorubicin/doxorubicin resistance ATP-binding protein DrrA	0.0337102
6	29	GC00000606_5	V	-0.359886	Virulence	Max_OD_Acetic Acit	ABC transporter ATP-binding protein YxdL	0.0337102
29	6	GC00000401_1	V	0.359886	Virulence	Max_OD_Acetic Acit	hypothetical protein	0.0337102
6	29	GC00002896	V	-0.359886	Virulence	Max_OD_Acetic Acit	Multidrug resistance protein NorM	0.0337102
6	29	GC00000638_5	V	-0.359886	Virulence	Max_OD_Acetic Acit	Multidrug export protein MepA	0.0337102
29	6	GC00003910	V	0.359886	Virulence	Max_OD_Acetic Acit	hypothetical protein	0.0337102
29	6	GC00003885	V	0.359886	Virulence	Max_OD_Acetic Acit	hypothetical protein	0.0337102
6	29	GC00002760	V	-0.359886	Virulence	Max_OD_Acetic Acit	hypothetical protein	0.0337102
29	6	GC00000007_9	V	0.359886	Virulence	Max_OD_Acetic Acit	putative ABC transporter ATP-binding protein	0.0337102
27	8	GC00002856_2	V	0.358341	Virulence	Max_OD_Acetic Acit	Bacitracin export permease protein BceB	0.0345369
7	28	GC00002900_7	V	-0.343544	Virulence	Max_OD_Acetic Acit	Type I restriction enzyme EcoKI M protein	0.0433224
7	28	GC00002900_7	V	-0.304605	Virulence	Max_OD_Acetoacetic Acid	Type I restriction enzyme EcoKI M protein	0.0752117
6	29	GC00000606_5	V	-0.303739	Virulence	Max_OD_Acetoacetic Acid	ABC transporter ATP-binding protein YxdL	0.076086
6	29	GC00000638_5	V	-0.303739	Virulence	Max_OD_Acetoacetic Acid	Multidrug export protein MepA	0.076086
29	6	GC00000664_4	V	0.303739	Virulence	Max_OD_Acetoacetic Acid	hypothetical protein	0.076086
6	29	GC00002896	V	-0.303739	Virulence	Max_OD_Acetoacetic Acid	Multidrug resistance protein NorM	0.076086
29	6	GC00003910	V	0.303739	Virulence	Max_OD_Acetoacetic Acid	hypothetical protein	0.076086
6	29	GC00002760	V	-0.303739	Virulence	Max_OD_Acetoacetic Acid	hypothetical protein	0.076086
29	6	GC00000007_9	V	0.303739	Virulence	Max_OD_Acetoacetic Acid	putative ABC transporter ATP-binding protein	0.076086
29	6	GC00003885	V	0.303739	Virulence	Max_OD_Acetoacetic Acid	hypothetical protein	0.076086
29	6	GC00000401_1	V	0.303739	Virulence	Max_OD_Acetoacetic Acid	hypothetical protein	0.076086
6	29	GC00002698_3	V	-0.303739	Virulence	Max_OD_Acetoacetic Acid	Daunorubicin/doxorubicin resistance ATP-binding protein DrrA	0.076086
29	6	GC00002698_2	V	0.303739	Virulence	Max_OD_Acetoacetic Acid	putative multidrug ABC transporter ATP-binding protein YbhF	0.076086
27	8	GC00002856_2	V	0.297164	Virulence	Max_OD_Acetoacetic Acid	Bacitracin export permease protein BceB	0.0829889
27	8	GC00002856_2	V	0.413888	Virulence	Max_OD_Adenosine	Bacitracin export permease protein BceB	0.0134496
21	14	GC00002856_5	V	0.364243	Virulence	Max_OD_Adenosine	Bacitracin export permease protein BceB	0.0314651
7	28	GC00002900_7	V	-0.306018	Virulence	Max_OD_Adenosine	Type I restriction enzyme EcoKI M protein	0.0738009
29	6	GC00003910	V	0.305029	Virulence	Max_OD_Adenosine	hypothetical protein	0.0747859
29	6	GC00003885	V	0.305029	Virulence	Max_OD_Adenosine	hypothetical protein	0.0747859
29	6	GC00000007_9	V	0.305029	Virulence	Max_OD_Adenosine	putative ABC transporter ATP-binding protein	0.0747859
6	29	GC00002760	V	-0.305029	Virulence	Max_OD_Adenosine	hypothetical protein	0.0747859
6	29	GC00000606_5	V	-0.305029	Virulence	Max_OD_Adenosine	ABC transporter ATP-binding protein YxdL	0.0747859
6	29	GC00000638_5	V	-0.305029	Virulence	Max_OD_Adenosine	Multidrug export protein MepA	0.0747859
29	6	GC00002698_2	V	0.305029	Virulence	Max_OD_Adenosine	putative multidrug ABC transporter ATP-binding protein YbhF	0.0747859
6	29	GC00002698_3	V	-0.305029	Virulence	Max_OD_Adenosine	Daunorubicin/doxorubicin resistance ATP-binding protein DrrA	0.0747859
6	29	GC00002896	V	-0.305029	Virulence	Max_OD_Adenosine	Multidrug resistance protein NorM	0.0747859
29	6	GC00000664_4	V	0.305029	Virulence	Max_OD_Adenosine	hypothetical protein	0.0747859
29	6	GC00000401_1	V	0.305029	Virulence	Max_OD_Adenosine	hypothetical protein	0.0747859
23	12	GC00003000	V	-0.284114	Virulence	Max_OD_Adenosine	hypothetical protein	0.0981108
23	12	GC00000062_4	V	-0.284114	Virulence	Max_OD_Adenosine	putative ABC transporter ATP-binding protein	0.0981108
27	8	GC00002856_2	V	0.328792	Virulence	Max_OD_Adonitol	Bacitracin export permease protein BceB	0.0537911
6	29	GC00000638_5	V	-0.310339	Virulence	Max_OD_Adonitol	Multidrug export protein MepA	0.0696158
6	29	GC00002760	V	-0.310339	Virulence	Max_OD_Adonitol	hypothetical protein	0.0696158
6	29	GC00002698_3	V	-0.310339	Virulence	Max_OD_Adonitol	Daunorubicin/doxorubicin resistance ATP-binding protein DrrA	0.0696158
6	29	GC00000606_5	V	-0.310339	Virulence	Max_OD_Adonitol	ABC transporter ATP-binding protein YxdL	0.0696158
6	29	GC00002896	V	-0.310339	Virulence	Max_OD_Adonitol	Multidrug resistance protein NorM	0.0696158
29	6	GC00002698_2	V	0.310339	Virulence	Max_OD_Adonitol	putative multidrug ABC transporter ATP-binding protein YbhF	0.0696158
29	6	GC00003910	V	0.310339	Virulence	Max_OD_Adonitol	hypothetical protein	0.0696158
29	6	GC00003885	V	0.310339	Virulence	Max_OD_Adonitol	hypothetical protein	0.0696158
29	6	GC00000007_9	V	0.310339	Virulence	Max_OD_Adonitol	putative ABC transporter ATP-binding protein	0.0696158
29	6	GC00000664_4	V	0.310339	Virulence	Max_OD_Adonitol	hypothetical protein	0.0696158
29	6	GC00000401_1	V	0.310339	Virulence	Max_OD_Adonitol	hypothetical protein	0.0696158
7	28	GC00002900_7	V	-0.301571	Virulence	Max_OD_Adonitol	Type I restriction enzyme EcoKI M protein	0.0783113
7	28	GC00002900_7	V	-0.508557	Virulence	Max_OD_Bromo Succinic Acid	Type I restriction enzyme EcoKI M protein	0.00181216
29	6	GC00003910	V	0.487258	Virulence	Max_OD_Bromo Succinic Acid	hypothetical protein	0.00299062
29	6	GC00002698_2	V	0.487258	Virulence	Max_OD_Bromo Succinic Acid	putative multidrug ABC transporter ATP-binding protein YbhF	0.00299062
29	6	GC00000664_4	V	0.487258	Virulence	Max_OD_Bromo Succinic Acid	hypothetical protein	0.00299062
29	6	GC00003885	V	0.487258	Virulence	Max_OD_Bromo Succinic Acid	hypothetical protein	0.00299062
29	6	GC00000007_9	V	0.487258	Virulence	Max_OD_Bromo Succinic Acid	putative ABC transporter ATP-binding protein	0.00299062
29	6	GC00000401_1	V	0.487258	Virulence	Max_OD_Bromo Succinic Acid	hypothetical protein	0.00299062
6	29	GC00002698_3	V	-0.487258	Virulence	Max_OD_Bromo Succinic Acid	Daunorubicin/doxorubicin resistance ATP-binding protein DrrA	0.00299062
6	29	GC00002896	V	-0.487258	Virulence	Max_OD_Bromo Succinic Acid	Multidrug resistance protein NorM	0.00299062
6	29	GC00000606_5	V	-0.487258	Virulence	Max_OD_Bromo Succinic Acid	ABC transporter ATP-binding protein YxdL	0.00299062
6	29	GC00002760	V	-0.487258	Virulence	Max_OD_Bromo Succinic Acid	hypothetical protein	0.00299062
6	29	GC00000638_5	V	-0.487258	Virulence	Max_OD_Bromo Succinic Acid	Multidrug export protein MepA	0.00299062
27	8	GC00002856_2	V	0.426092	Virulence	Max_OD_Bromo Succinic Acid	Bacitracin export permease protein BceB	0.0107043
33	2	GC00003890_2	V	0.379801	Virulence	Max_OD_Bromo Succinic Acid	hypothetical protein	0.0244234
32	3	GC00003099_4	V	-0.329752	Virulence	Max_OD_Bromo Succinic Acid	hypothetical protein	0.0530535
32	3	GC00003093_9	V	-0.329752	Virulence	Max_OD_Bromo Succinic Acid	hypothetical protein	0.0530535
32	3	GC00003078_4	V	-0.329752	Virulence	Max_OD_Bromo Succinic Acid	hypothetical protein	0.0530535
23	12	GC00003000	V	-0.318082	Virulence	Max_OD_Bromo Succinic Acid	hypothetical protein	0.0625823
23	12	GC00000062_4	V	-0.318082	Virulence	Max_OD_Bromo Succinic Acid	putative ABC transporter ATP-binding protein	0.0625823
21	14	GC00000007_10	V	-0.317821	Virulence	Max_OD_Bromo Succinic Acid	Lipoprotein-releasing system ATP-binding protein LolD	0.0628092
27	8	GC00000007_4	V	-0.307407	Virulence	Max_OD_Bromo Succinic Acid	putative ABC transporter ATP-binding protein	0.0724343
22	13	GC00000664_6	V	-0.306253	Virulence	Max_OD_Bromo Succinic Acid	hypothetical protein	0.0735687
31	4	GC00000056_2	V	-0.299475	Virulence	Max_OD_Bromo Succinic Acid	putative ABC transporter ATP-binding protein YknY	0.0805094
7	28	GC00002900_7	V	-0.42504	Virulence	Max_OD_Citric Acid	Type I restriction enzyme EcoKI M protein	0.0109205
27	8	GC00002856_2	V	0.421358	Virulence	Max_OD_Citric Acid	Bacitracin export permease protein BceB	0.0117069
6	29	GC00002698_3	V	-0.395013	Virulence	Max_OD_Citric Acid	Daunorubicin/doxorubicin resistance ATP-binding protein DrrA	0.0188508
29	6	GC00002698_2	V	0.395013	Virulence	Max_OD_Citric Acid	putative multidrug ABC transporter ATP-binding protein YbhF	0.0188508
6	29	GC00000606_5	V	-0.395013	Virulence	Max_OD_Citric Acid	ABC transporter ATP-binding protein YxdL	0.0188508
6	29	GC00002896	V	-0.395013	Virulence	Max_OD_Citric Acid	Multidrug resistance protein NorM	0.0188508
6	29	GC00002760	V	-0.395013	Virulence	Max_OD_Citric Acid	hypothetical protein	0.0188508
29	6	GC00000401_1	V	0.395013	Virulence	Max_OD_Citric Acid	hypothetical protein	0.0188508
29	6	GC00000664_4	V	0.395013	Virulence	Max_OD_Citric Acid	hypothetical protein	0.0188508
29	6	GC00003910	V	0.395013	Virulence	Max_OD_Citric Acid	hypothetical protein	0.0188508
6	29	GC00000638_5	V	-0.395013	Virulence	Max_OD_Citric Acid	Multidrug export protein MepA	0.0188508
29	6	GC00003885	V	0.395013	Virulence	Max_OD_Citric Acid	hypothetical protein	0.0188508
29	6	GC00000007_9	V	0.395013	Virulence	Max_OD_Citric Acid	putative ABC transporter ATP-binding protein	0.0188508
21	14	GC00002856_5	V	0.332387	Virulence	Max_OD_Citric Acid	Bacitracin export permease protein BceB	0.051071
27	8	GC00002856_2	V	0.461183	Virulence	Max_OD_D,L-Malic Acid	Bacitracin export permease protein BceB	0.00529708
29	6	GC00000664_4	V	0.389583	Virulence	Max_OD_D,L-Malic Acid	hypothetical protein	0.0207036
29	6	GC00000401_1	V	0.389583	Virulence	Max_OD_D,L-Malic Acid	hypothetical protein	0.0207036
29	6	GC00002698_2	V	0.389583	Virulence	Max_OD_D,L-Malic Acid	putative multidrug ABC transporter ATP-binding protein YbhF	0.0207036
29	6	GC00003910	V	0.389583	Virulence	Max_OD_D,L-Malic Acid	hypothetical protein	0.0207036
29	6	GC00003885	V	0.389583	Virulence	Max_OD_D,L-Malic Acid	hypothetical protein	0.0207036
29	6	GC00000007_9	V	0.389583	Virulence	Max_OD_D,L-Malic Acid	putative ABC transporter ATP-binding protein	0.0207036
6	29	GC00000638_5	V	-0.389583	Virulence	Max_OD_D,L-Malic Acid	Multidrug export protein MepA	0.0207036
6	29	GC00002760	V	-0.389583	Virulence	Max_OD_D,L-Malic Acid	hypothetical protein	0.0207036
6	29	GC00002896	V	-0.389583	Virulence	Max_OD_D,L-Malic Acid	Multidrug resistance protein NorM	0.0207036
6	29	GC00000606_5	V	-0.389583	Virulence	Max_OD_D,L-Malic Acid	ABC transporter ATP-binding protein YxdL	0.0207036
6	29	GC00002698_3	V	-0.389583	Virulence	Max_OD_D,L-Malic Acid	Daunorubicin/doxorubicin resistance ATP-binding protein DrrA	0.0207036
7	28	GC00002900_7	V	-0.383963	Virulence	Max_OD_D,L-Malic Acid	Type I restriction enzyme EcoKI M protein	0.0227785
21	14	GC00002856_5	V	0.344029	Virulence	Max_OD_D,L-Malic Acid	Bacitracin export permease protein BceB	0.0430086
23	12	GC00003000	V	-0.297242	Virulence	Max_OD_D,L-Malic Acid	hypothetical protein	0.0829034
23	12	GC00000062_4	V	-0.297242	Virulence	Max_OD_D,L-Malic Acid	putative ABC transporter ATP-binding protein	0.0829034
7	28	GC00002900_7	V	-0.380618	Virulence	Max_OD_D,L-alpha-GlycerolPhosphate	Type I restriction enzyme EcoKI M protein	0.0240928
6	29	GC00002698_3	V	-0.376883	Virulence	Max_OD_D,L-alpha-GlycerolPhosphate	Daunorubicin/doxorubicin resistance ATP-binding protein DrrA	0.0256342
6	29	GC00000638_5	V	-0.376883	Virulence	Max_OD_D,L-alpha-GlycerolPhosphate	Multidrug export protein MepA	0.0256342
6	29	GC00000606_5	V	-0.376883	Virulence	Max_OD_D,L-alpha-GlycerolPhosphate	ABC transporter ATP-binding protein YxdL	0.0256342
6	29	GC00002896	V	-0.376883	Virulence	Max_OD_D,L-alpha-GlycerolPhosphate	Multidrug resistance protein NorM	0.0256342
6	29	GC00002760	V	-0.376883	Virulence	Max_OD_D,L-alpha-GlycerolPhosphate	hypothetical protein	0.0256342
29	6	GC00003885	V	0.376883	Virulence	Max_OD_D,L-alpha-GlycerolPhosphate	hypothetical protein	0.0256342
29	6	GC00003910	V	0.376883	Virulence	Max_OD_D,L-alpha-GlycerolPhosphate	hypothetical protein	0.0256342
29	6	GC00000007_9	V	0.376883	Virulence	Max_OD_D,L-alpha-GlycerolPhosphate	putative ABC transporter ATP-binding protein	0.0256342
29	6	GC00002698_2	V	0.376883	Virulence	Max_OD_D,L-alpha-GlycerolPhosphate	putative multidrug ABC transporter ATP-binding protein YbhF	0.0256342
29	6	GC00000664_4	V	0.376883	Virulence	Max_OD_D,L-alpha-GlycerolPhosphate	hypothetical protein	0.0256342
29	6	GC00000401_1	V	0.376883	Virulence	Max_OD_D,L-alpha-GlycerolPhosphate	hypothetical protein	0.0256342
27	8	GC00002856_2	V	0.361063	Virulence	Max_OD_D,L-alpha-GlycerolPhosphate	Bacitracin export permease protein BceB	0.0330908
27	8	GC00002856_2	V	0.435438	Virulence	Max_OD_D-Alanine	Bacitracin export permease protein BceB	0.00893747
6	29	GC00002896	V	-0.372196	Virulence	Max_OD_D-Alanine	Multidrug resistance protein NorM	0.0276824
29	6	GC00003885	V	0.372196	Virulence	Max_OD_D-Alanine	hypothetical protein	0.0276824
6	29	GC00000638_5	V	-0.372196	Virulence	Max_OD_D-Alanine	Multidrug export protein MepA	0.0276824
6	29	GC00000606_5	V	-0.372196	Virulence	Max_OD_D-Alanine	ABC transporter ATP-binding protein YxdL	0.0276824
29	6	GC00002698_2	V	0.372196	Virulence	Max_OD_D-Alanine	putative multidrug ABC transporter ATP-binding protein YbhF	0.0276824
29	6	GC00000007_9	V	0.372196	Virulence	Max_OD_D-Alanine	putative ABC transporter ATP-binding protein	0.0276824
29	6	GC00000664_4	V	0.372196	Virulence	Max_OD_D-Alanine	hypothetical protein	0.0276824
29	6	GC00000401_1	V	0.372196	Virulence	Max_OD_D-Alanine	hypothetical protein	0.0276824
29	6	GC00003910	V	0.372196	Virulence	Max_OD_D-Alanine	hypothetical protein	0.0276824
6	29	GC00002698_3	V	-0.372196	Virulence	Max_OD_D-Alanine	Daunorubicin/doxorubicin resistance ATP-binding protein DrrA	0.0276824
6	29	GC00002760	V	-0.372196	Virulence	Max_OD_D-Alanine	hypothetical protein	0.0276824
21	14	GC00002856_5	V	0.350716	Virulence	Max_OD_D-Alanine	Bacitracin export permease protein BceB	0.0388626
7	28	GC00002900_7	V	-0.350409	Virulence	Max_OD_D-Alanine	Type I restriction enzyme EcoKI M protein	0.039046
27	8	GC00002856_2	V	0.454484	Virulence	Max_OD_D-Aspartic Acid	Bacitracin export permease protein BceB	0.00609259
7	28	GC00002900_7	V	-0.386816	Virulence	Max_OD_D-Aspartic Acid	Type I restriction enzyme EcoKI M protein	0.0217045
29	6	GC00003885	V	0.379336	Virulence	Max_OD_D-Aspartic Acid	hypothetical protein	0.0246129
29	6	GC00000007_9	V	0.379336	Virulence	Max_OD_D-Aspartic Acid	putative ABC transporter ATP-binding protein	0.0246129
29	6	GC00003910	V	0.379336	Virulence	Max_OD_D-Aspartic Acid	hypothetical protein	0.0246129
29	6	GC00000664_4	V	0.379336	Virulence	Max_OD_D-Aspartic Acid	hypothetical protein	0.0246129
29	6	GC00002698_2	V	0.379336	Virulence	Max_OD_D-Aspartic Acid	putative multidrug ABC transporter ATP-binding protein YbhF	0.0246129
29	6	GC00000401_1	V	0.379336	Virulence	Max_OD_D-Aspartic Acid	hypothetical protein	0.0246129
6	29	GC00000638_5	V	-0.379336	Virulence	Max_OD_D-Aspartic Acid	Multidrug export protein MepA	0.0246129
6	29	GC00002698_3	V	-0.379336	Virulence	Max_OD_D-Aspartic Acid	Daunorubicin/doxorubicin resistance ATP-binding protein DrrA	0.0246129
6	29	GC00002896	V	-0.379336	Virulence	Max_OD_D-Aspartic Acid	Multidrug resistance protein NorM	0.0246129
6	29	GC00000606_5	V	-0.379336	Virulence	Max_OD_D-Aspartic Acid	ABC transporter ATP-binding protein YxdL	0.0246129
6	29	GC00002760	V	-0.379336	Virulence	Max_OD_D-Aspartic Acid	hypothetical protein	0.0246129
21	14	GC00002856_5	V	0.322424	Virulence	Max_OD_D-Aspartic Acid	Bacitracin export permease protein BceB	0.0588906
23	12	GC00000062_4	V	-0.298344	Virulence	Max_OD_D-Aspartic Acid	putative ABC transporter ATP-binding protein	0.081715
23	12	GC00003000	V	-0.298344	Virulence	Max_OD_D-Aspartic Acid	hypothetical protein	0.081715
7	28	GC00002900_7	V	-0.343849	Virulence	Max_OD_D-Cellobiose	Type I restriction enzyme EcoKI M protein	0.0431251
21	14	GC00002856_5	V	0.328665	Virulence	Max_OD_D-Cellobiose	Bacitracin export permease protein BceB	0.0538887
29	6	GC00003910	V	0.324947	Virulence	Max_OD_D-Cellobiose	hypothetical protein	0.0568259
29	6	GC00000664_4	V	0.324947	Virulence	Max_OD_D-Cellobiose	hypothetical protein	0.0568259
29	6	GC00000401_1	V	0.324947	Virulence	Max_OD_D-Cellobiose	hypothetical protein	0.0568259
29	6	GC00002698_2	V	0.324947	Virulence	Max_OD_D-Cellobiose	putative multidrug ABC transporter ATP-binding protein YbhF	0.0568259
29	6	GC00003885	V	0.324947	Virulence	Max_OD_D-Cellobiose	hypothetical protein	0.0568259
29	6	GC00000007_9	V	0.324947	Virulence	Max_OD_D-Cellobiose	putative ABC transporter ATP-binding protein	0.0568259
6	29	GC00002896	V	-0.324947	Virulence	Max_OD_D-Cellobiose	Multidrug resistance protein NorM	0.0568259
6	29	GC00002760	V	-0.324947	Virulence	Max_OD_D-Cellobiose	hypothetical protein	0.0568259
6	29	GC00002698_3	V	-0.324947	Virulence	Max_OD_D-Cellobiose	Daunorubicin/doxorubicin resistance ATP-binding protein DrrA	0.0568259
6	29	GC00000638_5	V	-0.324947	Virulence	Max_OD_D-Cellobiose	Multidrug export protein MepA	0.0568259
6	29	GC00000606_5	V	-0.324947	Virulence	Max_OD_D-Cellobiose	ABC transporter ATP-binding protein YxdL	0.0568259
27	8	GC00002856_2	V	0.308561	Virulence	Max_OD_D-Cellobiose	Bacitracin export permease protein BceB	0.0713141
33	2	GC00003890_2	V	0.306876	Virulence	Max_OD_D-Cellobiose	hypothetical protein	0.0729548
21	14	GC00002856_5	V	0.406241	Virulence	Max_OD_D-Fructose	Bacitracin export permease protein BceB	0.0154554
18	17	GC00000104_3	V	-0.327139	Virulence	Max_OD_D-Fructose	hypothetical protein	0.0550796
27	8	GC00002856_2	V	0.316294	Virulence	Max_OD_D-Fructose	Bacitracin export permease protein BceB	0.0641538
27	8	GC00002856_2	V	0.415596	Virulence	Max_OD_D-Fructose-6-Phosphate	Bacitracin export permease protein BceB	0.013033
21	14	GC00002856_5	V	0.352378	Virulence	Max_OD_D-Fructose-6-Phosphate	Bacitracin export permease protein BceB	0.0378846
1	34	GC00000838	V	-0.323475	Virulence	Max_OD_D-Fructose-6-Phosphate	hypothetical protein	0.0580238
34	1	GC00000844_1	V	0.323475	Virulence	Max_OD_D-Fructose-6-Phosphate	hypothetical protein	0.0580238
34	1	GC00000158_2	V	0.323475	Virulence	Max_OD_D-Fructose-6-Phosphate	ABC transporter ATP-binding protein YtrB	0.0580238
34	1	GC00004395	V	0.323475	Virulence	Max_OD_D-Fructose-6-Phosphate	Type-2 restriction enzyme BsuMI component YdjA	0.0580238
34	1	GC00004196	V	0.323475	Virulence	Max_OD_D-Fructose-6-Phosphate	hypothetical protein	0.0580238
1	34	GC00000799_3	V	-0.323475	Virulence	Max_OD_D-Fructose-6-Phosphate	hypothetical protein	0.0580238
23	12	GC00000062_4	V	-0.314655	Virulence	Max_OD_D-Fructose-6-Phosphate	putative ABC transporter ATP-binding protein	0.0656221
23	12	GC00003000	V	-0.314655	Virulence	Max_OD_D-Fructose-6-Phosphate	hypothetical protein	0.0656221
6	29	GC00002896	V	-0.30295	Virulence	Max_OD_D-Fructose-6-Phosphate	Multidrug resistance protein NorM	0.0768897
29	6	GC00000664_4	V	0.30295	Virulence	Max_OD_D-Fructose-6-Phosphate	hypothetical protein	0.0768897
29	6	GC00003910	V	0.30295	Virulence	Max_OD_D-Fructose-6-Phosphate	hypothetical protein	0.0768897
6	29	GC00002698_3	V	-0.30295	Virulence	Max_OD_D-Fructose-6-Phosphate	Daunorubicin/doxorubicin resistance ATP-binding protein DrrA	0.0768897
29	6	GC00002698_2	V	0.30295	Virulence	Max_OD_D-Fructose-6-Phosphate	putative multidrug ABC transporter ATP-binding protein YbhF	0.0768897
29	6	GC00003885	V	0.30295	Virulence	Max_OD_D-Fructose-6-Phosphate	hypothetical protein	0.0768897
6	29	GC00000638_5	V	-0.30295	Virulence	Max_OD_D-Fructose-6-Phosphate	Multidrug export protein MepA	0.0768897
29	6	GC00000401_1	V	0.30295	Virulence	Max_OD_D-Fructose-6-Phosphate	hypothetical protein	0.0768897
6	29	GC00002760	V	-0.30295	Virulence	Max_OD_D-Fructose-6-Phosphate	hypothetical protein	0.0768897
6	29	GC00000606_5	V	-0.30295	Virulence	Max_OD_D-Fructose-6-Phosphate	ABC transporter ATP-binding protein YxdL	0.0768897
29	6	GC00000007_9	V	0.30295	Virulence	Max_OD_D-Fructose-6-Phosphate	putative ABC transporter ATP-binding protein	0.0768897
22	13	GC00000664_6	V	-0.295763	Virulence	Max_OD_D-Fructose-6-Phosphate	hypothetical protein	0.0845195
27	8	GC00002856_2	V	0.433694	Virulence	Max_OD_D-Galactonic Acid-gamma-Lactone	Bacitracin export permease protein BceB	0.00924692
21	14	GC00002856_5	V	0.373296	Virulence	Max_OD_D-Galactonic Acid-gamma-Lactone	Bacitracin export permease protein BceB	0.0271901
7	28	GC00002900_7	V	-0.354853	Virulence	Max_OD_D-Galactonic Acid-gamma-Lactone	Type I restriction enzyme EcoKI M protein	0.0364642
29	6	GC00003910	V	0.352898	Virulence	Max_OD_D-Galactonic Acid-gamma-Lactone	hypothetical protein	0.0375824
29	6	GC00003885	V	0.352898	Virulence	Max_OD_D-Galactonic Acid-gamma-Lactone	hypothetical protein	0.0375824
6	29	GC00000638_5	V	-0.352898	Virulence	Max_OD_D-Galactonic Acid-gamma-Lactone	Multidrug export protein MepA	0.0375824
29	6	GC00000401_1	V	0.352898	Virulence	Max_OD_D-Galactonic Acid-gamma-Lactone	hypothetical protein	0.0375824
6	29	GC00000606_5	V	-0.352898	Virulence	Max_OD_D-Galactonic Acid-gamma-Lactone	ABC transporter ATP-binding protein YxdL	0.0375824
29	6	GC00000007_9	V	0.352898	Virulence	Max_OD_D-Galactonic Acid-gamma-Lactone	putative ABC transporter ATP-binding protein	0.0375824
6	29	GC00002760	V	-0.352898	Virulence	Max_OD_D-Galactonic Acid-gamma-Lactone	hypothetical protein	0.0375824
6	29	GC00002896	V	-0.352898	Virulence	Max_OD_D-Galactonic Acid-gamma-Lactone	Multidrug resistance protein NorM	0.0375824
29	6	GC00002698_2	V	0.352898	Virulence	Max_OD_D-Galactonic Acid-gamma-Lactone	putative multidrug ABC transporter ATP-binding protein YbhF	0.0375824
6	29	GC00002698_3	V	-0.352898	Virulence	Max_OD_D-Galactonic Acid-gamma-Lactone	Daunorubicin/doxorubicin resistance ATP-binding protein DrrA	0.0375824
29	6	GC00000664_4	V	0.352898	Virulence	Max_OD_D-Galactonic Acid-gamma-Lactone	hypothetical protein	0.0375824
27	8	GC00002856_2	V	0.559604	Virulence	Max_OD_D-Galactose	Bacitracin export permease protein BceB	0.000473832
29	6	GC00000664_4	V	0.536414	Virulence	Max_OD_D-Galactose	hypothetical protein	0.000894684
6	29	GC00002760	V	-0.536414	Virulence	Max_OD_D-Galactose	hypothetical protein	0.000894684
6	29	GC00002896	V	-0.536414	Virulence	Max_OD_D-Galactose	Multidrug resistance protein NorM	0.000894684
29	6	GC00003910	V	0.536414	Virulence	Max_OD_D-Galactose	hypothetical protein	0.000894684
6	29	GC00002698_3	V	-0.536414	Virulence	Max_OD_D-Galactose	Daunorubicin/doxorubicin resistance ATP-binding protein DrrA	0.000894684
29	6	GC00002698_2	V	0.536414	Virulence	Max_OD_D-Galactose	putative multidrug ABC transporter ATP-binding protein YbhF	0.000894684
29	6	GC00000401_1	V	0.536414	Virulence	Max_OD_D-Galactose	hypothetical protein	0.000894684
29	6	GC00003885	V	0.536414	Virulence	Max_OD_D-Galactose	hypothetical protein	0.000894684
29	6	GC00000007_9	V	0.536414	Virulence	Max_OD_D-Galactose	putative ABC transporter ATP-binding protein	0.000894684
6	29	GC00000638_5	V	-0.536414	Virulence	Max_OD_D-Galactose	Multidrug export protein MepA	0.000894684
6	29	GC00000606_5	V	-0.536414	Virulence	Max_OD_D-Galactose	ABC transporter ATP-binding protein YxdL	0.000894684
7	28	GC00002900_7	V	-0.520106	Virulence	Max_OD_D-Galactose	Type I restriction enzyme EcoKI M protein	0.00136227
21	14	GC00002856_5	V	0.426441	Virulence	Max_OD_D-Galactose	Bacitracin export permease protein BceB	0.0106333
34	1	GC00000416_7	V	0.325267	Virulence	Max_OD_D-Galactose	Vitamin B12 import ATP-binding protein BtuD	0.0565683
14	21	GC00000057_2	V	-0.304696	Virulence	Max_OD_D-Galactose	Fluoroquinolones export ATP-binding protein	0.0751201
31	4	GC00000056_2	V	-0.287913	Virulence	Max_OD_D-Galactose	putative ABC transporter ATP-binding protein YknY	0.0935074
23	12	GC00003000	V	-0.283238	Virulence	Max_OD_D-Galactose	hypothetical protein	0.0991962
23	12	GC00000062_4	V	-0.283238	Virulence	Max_OD_D-Galactose	putative ABC transporter ATP-binding protein	0.0991962
7	28	GC00002900_7	V	-0.370418	Virulence	Max_OD_D-Galacturonic Acid	Type I restriction enzyme EcoKI M protein	0.028494
29	6	GC00000664_4	V	0.368867	Virulence	Max_OD_D-Galacturonic Acid	hypothetical protein	0.0292174
6	29	GC00002896	V	-0.368867	Virulence	Max_OD_D-Galacturonic Acid	Multidrug resistance protein NorM	0.0292174
29	6	GC00003910	V	0.368867	Virulence	Max_OD_D-Galacturonic Acid	hypothetical protein	0.0292174
29	6	GC00003885	V	0.368867	Virulence	Max_OD_D-Galacturonic Acid	hypothetical protein	0.0292174
29	6	GC00000007_9	V	0.368867	Virulence	Max_OD_D-Galacturonic Acid	putative ABC transporter ATP-binding protein	0.0292174
6	29	GC00002760	V	-0.368867	Virulence	Max_OD_D-Galacturonic Acid	hypothetical protein	0.0292174
29	6	GC00000401_1	V	0.368867	Virulence	Max_OD_D-Galacturonic Acid	hypothetical protein	0.0292174
6	29	GC00002698_3	V	-0.368867	Virulence	Max_OD_D-Galacturonic Acid	Daunorubicin/doxorubicin resistance ATP-binding protein DrrA	0.0292174
29	6	GC00002698_2	V	0.368867	Virulence	Max_OD_D-Galacturonic Acid	putative multidrug ABC transporter ATP-binding protein YbhF	0.0292174
6	29	GC00000638_5	V	-0.368867	Virulence	Max_OD_D-Galacturonic Acid	Multidrug export protein MepA	0.0292174
6	29	GC00000606_5	V	-0.368867	Virulence	Max_OD_D-Galacturonic Acid	ABC transporter ATP-binding protein YxdL	0.0292174
27	8	GC00002856_2	V	0.358057	Virulence	Max_OD_D-Galacturonic Acid	Bacitracin export permease protein BceB	0.0346909
21	14	GC00002856_5	V	0.301063	Virulence	Max_OD_D-Galacturonic Acid	Bacitracin export permease protein BceB	0.0788396
33	2	GC00003890_2	V	0.290773	Virulence	Max_OD_D-Galacturonic Acid	hypothetical protein	0.0901513
27	8	GC00002856_2	V	0.464022	Virulence	Max_OD_D-Gluconic Acid	Bacitracin export permease protein BceB	0.00498794
6	29	GC00002896	V	-0.391399	Virulence	Max_OD_D-Gluconic Acid	Multidrug resistance protein NorM	0.0200679
6	29	GC00000606_5	V	-0.391399	Virulence	Max_OD_D-Gluconic Acid	ABC transporter ATP-binding protein YxdL	0.0200679
29	6	GC00000664_4	V	0.391399	Virulence	Max_OD_D-Gluconic Acid	hypothetical protein	0.0200679
6	29	GC00000638_5	V	-0.391399	Virulence	Max_OD_D-Gluconic Acid	Multidrug export protein MepA	0.0200679
29	6	GC00003885	V	0.391399	Virulence	Max_OD_D-Gluconic Acid	hypothetical protein	0.0200679
29	6	GC00000007_9	V	0.391399	Virulence	Max_OD_D-Gluconic Acid	putative ABC transporter ATP-binding protein	0.0200679
6	29	GC00002760	V	-0.391399	Virulence	Max_OD_D-Gluconic Acid	hypothetical protein	0.0200679
29	6	GC00000401_1	V	0.391399	Virulence	Max_OD_D-Gluconic Acid	hypothetical protein	0.0200679
29	6	GC00003910	V	0.391399	Virulence	Max_OD_D-Gluconic Acid	hypothetical protein	0.0200679
6	29	GC00002698_3	V	-0.391399	Virulence	Max_OD_D-Gluconic Acid	Daunorubicin/doxorubicin resistance ATP-binding protein DrrA	0.0200679
29	6	GC00002698_2	V	0.391399	Virulence	Max_OD_D-Gluconic Acid	putative multidrug ABC transporter ATP-binding protein YbhF	0.0200679
7	28	GC00002900_7	V	-0.374369	Virulence	Max_OD_D-Gluconic Acid	Type I restriction enzyme EcoKI M protein	0.0267167
21	14	GC00002856_5	V	0.364977	Virulence	Max_OD_D-Gluconic Acid	Bacitracin export permease protein BceB	0.0310991
27	8	GC00002856_2	V	0.430233	Virulence	Max_OD_D-Glucosaminic Acid	Bacitracin export permease protein BceB	0.00988793
21	14	GC00002856_5	V	0.380797	Virulence	Max_OD_D-Glucosaminic Acid	Bacitracin export permease protein BceB	0.0240211
6	29	GC00000638_5	V	-0.340823	Virulence	Max_OD_D-Glucosaminic Acid	Multidrug export protein MepA	0.045119
29	6	GC00000664_4	V	0.340823	Virulence	Max_OD_D-Glucosaminic Acid	hypothetical protein	0.045119
6	29	GC00000606_5	V	-0.340823	Virulence	Max_OD_D-Glucosaminic Acid	ABC transporter ATP-binding protein YxdL	0.045119
29	6	GC00002698_2	V	0.340823	Virulence	Max_OD_D-Glucosaminic Acid	putative multidrug ABC transporter ATP-binding protein YbhF	0.045119
6	29	GC00002698_3	V	-0.340823	Virulence	Max_OD_D-Glucosaminic Acid	Daunorubicin/doxorubicin resistance ATP-binding protein DrrA	0.045119
29	6	GC00000401_1	V	0.340823	Virulence	Max_OD_D-Glucosaminic Acid	hypothetical protein	0.045119
6	29	GC00002896	V	-0.340823	Virulence	Max_OD_D-Glucosaminic Acid	Multidrug resistance protein NorM	0.045119
6	29	GC00002760	V	-0.340823	Virulence	Max_OD_D-Glucosaminic Acid	hypothetical protein	0.045119
29	6	GC00003910	V	0.340823	Virulence	Max_OD_D-Glucosaminic Acid	hypothetical protein	0.045119
29	6	GC00000007_9	V	0.340823	Virulence	Max_OD_D-Glucosaminic Acid	putative ABC transporter ATP-binding protein	0.045119
29	6	GC00003885	V	0.340823	Virulence	Max_OD_D-Glucosaminic Acid	hypothetical protein	0.045119
7	28	GC00002900_7	V	-0.319225	Virulence	Max_OD_D-Glucosaminic Acid	Type I restriction enzyme EcoKI M protein	0.0615935
27	8	GC00002856_2	V	0.446814	Virulence	Max_OD_D-Glucose-1-Phosphate	Bacitracin export permease protein BceB	0.00712736
29	6	GC00003885	V	0.3677	Virulence	Max_OD_D-Glucose-1-Phosphate	hypothetical protein	0.0297721
29	6	GC00003910	V	0.3677	Virulence	Max_OD_D-Glucose-1-Phosphate	hypothetical protein	0.0297721
29	6	GC00000664_4	V	0.3677	Virulence	Max_OD_D-Glucose-1-Phosphate	hypothetical protein	0.0297721
29	6	GC00000007_9	V	0.3677	Virulence	Max_OD_D-Glucose-1-Phosphate	putative ABC transporter ATP-binding protein	0.0297721
6	29	GC00002698_3	V	-0.3677	Virulence	Max_OD_D-Glucose-1-Phosphate	Daunorubicin/doxorubicin resistance ATP-binding protein DrrA	0.0297721
29	6	GC00002698_2	V	0.3677	Virulence	Max_OD_D-Glucose-1-Phosphate	putative multidrug ABC transporter ATP-binding protein YbhF	0.0297721
6	29	GC00002760	V	-0.3677	Virulence	Max_OD_D-Glucose-1-Phosphate	hypothetical protein	0.0297721
6	29	GC00000638_5	V	-0.3677	Virulence	Max_OD_D-Glucose-1-Phosphate	Multidrug export protein MepA	0.0297721
29	6	GC00000401_1	V	0.3677	Virulence	Max_OD_D-Glucose-1-Phosphate	hypothetical protein	0.0297721
6	29	GC00000606_5	V	-0.3677	Virulence	Max_OD_D-Glucose-1-Phosphate	ABC transporter ATP-binding protein YxdL	0.0297721
6	29	GC00002896	V	-0.3677	Virulence	Max_OD_D-Glucose-1-Phosphate	Multidrug resistance protein NorM	0.0297721
21	14	GC00002856_5	V	0.367008	Virulence	Max_OD_D-Glucose-1-Phosphate	Bacitracin export permease protein BceB	0.0301046
7	28	GC00002900_7	V	-0.353455	Virulence	Max_OD_D-Glucose-1-Phosphate	Type I restriction enzyme EcoKI M protein	0.0372611
27	8	GC00002856_2	V	0.445605	Virulence	Max_OD_D-Glucose-6-Phospate	Bacitracin export permease protein BceB	0.00730358
21	14	GC00002856_5	V	0.374836	Virulence	Max_OD_D-Glucose-6-Phospate	Bacitracin export permease protein BceB	0.0265128
1	34	GC00000838	V	-0.338793	Virulence	Max_OD_D-Glucose-6-Phospate	hypothetical protein	0.0464971
1	34	GC00000799_3	V	-0.338793	Virulence	Max_OD_D-Glucose-6-Phospate	hypothetical protein	0.0464971
34	1	GC00000844_1	V	0.338793	Virulence	Max_OD_D-Glucose-6-Phospate	hypothetical protein	0.0464971
34	1	GC00004395	V	0.338793	Virulence	Max_OD_D-Glucose-6-Phospate	Type-2 restriction enzyme BsuMI component YdjA	0.0464971
34	1	GC00004196	V	0.338793	Virulence	Max_OD_D-Glucose-6-Phospate	hypothetical protein	0.0464971
34	1	GC00000158_2	V	0.338793	Virulence	Max_OD_D-Glucose-6-Phospate	ABC transporter ATP-binding protein YtrB	0.0464971
29	6	GC00000664_4	V	0.336326	Virulence	Max_OD_D-Glucose-6-Phospate	hypothetical protein	0.0482185
29	6	GC00002698_2	V	0.336326	Virulence	Max_OD_D-Glucose-6-Phospate	putative multidrug ABC transporter ATP-binding protein YbhF	0.0482185
29	6	GC00003910	V	0.336326	Virulence	Max_OD_D-Glucose-6-Phospate	hypothetical protein	0.0482185
6	29	GC00002698_3	V	-0.336326	Virulence	Max_OD_D-Glucose-6-Phospate	Daunorubicin/doxorubicin resistance ATP-binding protein DrrA	0.0482185
6	29	GC00000606_5	V	-0.336326	Virulence	Max_OD_D-Glucose-6-Phospate	ABC transporter ATP-binding protein YxdL	0.0482185
6	29	GC00002760	V	-0.336326	Virulence	Max_OD_D-Glucose-6-Phospate	hypothetical protein	0.0482185
29	6	GC00000007_9	V	0.336326	Virulence	Max_OD_D-Glucose-6-Phospate	putative ABC transporter ATP-binding protein	0.0482185
6	29	GC00000638_5	V	-0.336326	Virulence	Max_OD_D-Glucose-6-Phospate	Multidrug export protein MepA	0.0482185
29	6	GC00000401_1	V	0.336326	Virulence	Max_OD_D-Glucose-6-Phospate	hypothetical protein	0.0482185
29	6	GC00003885	V	0.336326	Virulence	Max_OD_D-Glucose-6-Phospate	hypothetical protein	0.0482185
6	29	GC00002896	V	-0.336326	Virulence	Max_OD_D-Glucose-6-Phospate	Multidrug resistance protein NorM	0.0482185
23	12	GC00003000	V	-0.324799	Virulence	Max_OD_D-Glucose-6-Phospate	hypothetical protein	0.0569458
23	12	GC00000062_4	V	-0.324799	Virulence	Max_OD_D-Glucose-6-Phospate	putative ABC transporter ATP-binding protein	0.0569458
22	13	GC00000664_6	V	-0.310963	Virulence	Max_OD_D-Glucose-6-Phospate	hypothetical protein	0.0690263
7	28	GC00002900_7	V	-0.308601	Virulence	Max_OD_D-Glucose-6-Phospate	Type I restriction enzyme EcoKI M protein	0.0712759
33	2	GC00000115_4	V	0.302072	Virulence	Max_OD_D-Glucose-6-Phospate	Lipid A export ATP-binding/permease protein MsbA	0.0777927
27	8	GC00002856_2	V	0.427383	Virulence	Max_OD_D-Glucuronic Acid	Bacitracin export permease protein BceB	0.0104438
21	14	GC00002856_5	V	0.352399	Virulence	Max_OD_D-Glucuronic Acid	Bacitracin export permease protein BceB	0.0378722
29	6	GC00000664_4	V	0.350676	Virulence	Max_OD_D-Glucuronic Acid	hypothetical protein	0.0388869
29	6	GC00003885	V	0.350676	Virulence	Max_OD_D-Glucuronic Acid	hypothetical protein	0.0388869
29	6	GC00003910	V	0.350676	Virulence	Max_OD_D-Glucuronic Acid	hypothetical protein	0.0388869
6	29	GC00002698_3	V	-0.350676	Virulence	Max_OD_D-Glucuronic Acid	Daunorubicin/doxorubicin resistance ATP-binding protein DrrA	0.0388869
29	6	GC00002698_2	V	0.350676	Virulence	Max_OD_D-Glucuronic Acid	putative multidrug ABC transporter ATP-binding protein YbhF	0.0388869
6	29	GC00000606_5	V	-0.350676	Virulence	Max_OD_D-Glucuronic Acid	ABC transporter ATP-binding protein YxdL	0.0388869
6	29	GC00002760	V	-0.350676	Virulence	Max_OD_D-Glucuronic Acid	hypothetical protein	0.0388869
29	6	GC00000007_9	V	0.350676	Virulence	Max_OD_D-Glucuronic Acid	putative ABC transporter ATP-binding protein	0.0388869
6	29	GC00002896	V	-0.350676	Virulence	Max_OD_D-Glucuronic Acid	Multidrug resistance protein NorM	0.0388869
6	29	GC00000638_5	V	-0.350676	Virulence	Max_OD_D-Glucuronic Acid	Multidrug export protein MepA	0.0388869
29	6	GC00000401_1	V	0.350676	Virulence	Max_OD_D-Glucuronic Acid	hypothetical protein	0.0388869
7	28	GC00002900_7	V	-0.334393	Virulence	Max_OD_D-Glucuronic Acid	Type I restriction enzyme EcoKI M protein	0.0496021
7	28	GC00002900_7	V	-0.3894	Virulence	Max_OD_D-Malic Acid	Type I restriction enzyme EcoKI M protein	0.0207689
29	6	GC00000401_1	V	0.37884	Virulence	Max_OD_D-Malic Acid	hypothetical protein	0.024817
29	6	GC00003910	V	0.37884	Virulence	Max_OD_D-Malic Acid	hypothetical protein	0.024817
29	6	GC00002698_2	V	0.37884	Virulence	Max_OD_D-Malic Acid	putative multidrug ABC transporter ATP-binding protein YbhF	0.024817
6	29	GC00002698_3	V	-0.37884	Virulence	Max_OD_D-Malic Acid	Daunorubicin/doxorubicin resistance ATP-binding protein DrrA	0.024817
6	29	GC00002896	V	-0.37884	Virulence	Max_OD_D-Malic Acid	Multidrug resistance protein NorM	0.024817
29	6	GC00003885	V	0.37884	Virulence	Max_OD_D-Malic Acid	hypothetical protein	0.024817
6	29	GC00000638_5	V	-0.37884	Virulence	Max_OD_D-Malic Acid	Multidrug export protein MepA	0.024817
29	6	GC00000664_4	V	0.37884	Virulence	Max_OD_D-Malic Acid	hypothetical protein	0.024817
6	29	GC00000606_5	V	-0.37884	Virulence	Max_OD_D-Malic Acid	ABC transporter ATP-binding protein YxdL	0.024817
6	29	GC00002760	V	-0.37884	Virulence	Max_OD_D-Malic Acid	hypothetical protein	0.024817
29	6	GC00000007_9	V	0.37884	Virulence	Max_OD_D-Malic Acid	putative ABC transporter ATP-binding protein	0.024817
27	8	GC00002856_2	V	0.373258	Virulence	Max_OD_D-Malic Acid	Bacitracin export permease protein BceB	0.0272071
33	2	GC00003890_2	V	0.335983	Virulence	Max_OD_D-Malic Acid	hypothetical protein	0.0484611
21	14	GC00002856_5	V	0.290827	Virulence	Max_OD_D-Malic Acid	Bacitracin export permease protein BceB	0.0900894
33	2	GC00000051_7	V	-0.287432	Virulence	Max_OD_D-Malic Acid	ABC transporter ATP-binding protein YxdL	0.09408
21	14	GC00002856_5	V	0.50298	Virulence	Max_OD_D-Mannitol	Bacitracin export permease protein BceB	0.00207262
18	17	GC00000104_3	V	-0.387029	Virulence	Max_OD_D-Mannitol	hypothetical protein	0.0216263
27	8	GC00002856_2	V	0.337475	Virulence	Max_OD_D-Mannitol	Bacitracin export permease protein BceB	0.0474103
31	4	GC00000606_4	V	-0.311921	Virulence	Max_OD_D-Mannitol	ABC transporter ATP-binding protein YxdL	0.0681303
31	4	GC00002856_3_p2	V	-0.311921	Virulence	Max_OD_D-Mannitol	Bacitracin export permease protein BceB	0.0681303
31	4	GC00002856_3_p1	V	-0.311921	Virulence	Max_OD_D-Mannitol	Bacitracin export permease protein BceB	0.0681303
31	4	GC00000087_1	V	-0.311921	Virulence	Max_OD_D-Mannitol	hypothetical protein	0.0681303
33	2	GC00003093_10	V	0.286897	Virulence	Max_OD_D-Mannitol	hypothetical protein	0.0947219
33	2	GC00000606_2	V	0.286897	Virulence	Max_OD_D-Mannitol	Bacitracin export ATP-binding protein BceA	0.0947219
33	2	GC00000664_3	V	0.286897	Virulence	Max_OD_D-Mannitol	hypothetical protein	0.0947219
33	2	GC00003847	V	0.286897	Virulence	Max_OD_D-Mannitol	hypothetical protein	0.0947219
33	2	GC00000007_6	V	0.286897	Virulence	Max_OD_D-Mannitol	Lipoprotein-releasing system ATP-binding protein LolD	0.0947219
2	33	GC00000158_3	V	-0.286897	Virulence	Max_OD_D-Mannitol	Vitamin B12 import ATP-binding protein BtuD	0.0947219
33	2	GC00000416_16	V	0.286897	Virulence	Max_OD_D-Mannitol	Putative multidrug export ATP-binding/permease protein	0.0947219
21	14	GC00002856_5	V	0.480412	Virulence	Max_OD_D-Mannose	Bacitracin export permease protein BceB	0.00348992
18	17	GC00000104_3	V	-0.4291	Virulence	Max_OD_D-Mannose	hypothetical protein	0.0101059
27	8	GC00002856_2	V	0.347556	Virulence	Max_OD_D-Mannose	Bacitracin export permease protein BceB	0.0407799
31	4	GC00002856_3_p1	V	-0.346997	Virulence	Max_OD_D-Mannose	Bacitracin export permease protein BceB	0.0411267
31	4	GC00002856_3_p2	V	-0.346997	Virulence	Max_OD_D-Mannose	Bacitracin export permease protein BceB	0.0411267
31	4	GC00000606_4	V	-0.346997	Virulence	Max_OD_D-Mannose	ABC transporter ATP-binding protein YxdL	0.0411267
31	4	GC00000087_1	V	-0.346997	Virulence	Max_OD_D-Mannose	hypothetical protein	0.0411267
26	9	GC00002913_7	V	0.317583	Virulence	Max_OD_D-Mannose	hypothetical protein	0.0630177
26	9	GC00002913_5	V	0.317583	Virulence	Max_OD_D-Mannose	hypothetical protein	0.0630177
33	2	GC00000416_16	V	0.31323	Virulence	Max_OD_D-Mannose	Putative multidrug export ATP-binding/permease protein	0.0669201
2	33	GC00000158_3	V	-0.31323	Virulence	Max_OD_D-Mannose	Vitamin B12 import ATP-binding protein BtuD	0.0669201
33	2	GC00003093_10	V	0.31323	Virulence	Max_OD_D-Mannose	hypothetical protein	0.0669201
33	2	GC00000606_2	V	0.31323	Virulence	Max_OD_D-Mannose	Bacitracin export ATP-binding protein BceA	0.0669201
33	2	GC00003847	V	0.31323	Virulence	Max_OD_D-Mannose	hypothetical protein	0.0669201
33	2	GC00000664_3	V	0.31323	Virulence	Max_OD_D-Mannose	hypothetical protein	0.0669201
33	2	GC00000007_6	V	0.31323	Virulence	Max_OD_D-Mannose	Lipoprotein-releasing system ATP-binding protein LolD	0.0669201
14	21	GC00000057_2	V	-0.306852	Virulence	Max_OD_D-Mannose	Fluoroquinolones export ATP-binding protein	0.0729784
34	1	GC00004395	V	0.288553	Virulence	Max_OD_D-Mannose	Type-2 restriction enzyme BsuMI component YdjA	0.0927485
34	1	GC00004196	V	0.288553	Virulence	Max_OD_D-Mannose	hypothetical protein	0.0927485
34	1	GC00000844_1	V	0.288553	Virulence	Max_OD_D-Mannose	hypothetical protein	0.0927485
1	34	GC00000838	V	-0.288553	Virulence	Max_OD_D-Mannose	hypothetical protein	0.0927485
34	1	GC00000158_2	V	0.288553	Virulence	Max_OD_D-Mannose	ABC transporter ATP-binding protein YtrB	0.0927485
1	34	GC00000799_3	V	-0.288553	Virulence	Max_OD_D-Mannose	hypothetical protein	0.0927485
34	1	GC00000397_4	V	-0.288228	Virulence	Max_OD_D-Mannose	hypothetical protein	0.0931327
7	28	GC00002900_7	V	-0.41456	Virulence	Max_OD_D-Melibiose	Type I restriction enzyme EcoKI M protein	0.0132845
29	6	GC00000664_4	V	0.390377	Virulence	Max_OD_D-Melibiose	hypothetical protein	0.0204237
29	6	GC00000401_1	V	0.390377	Virulence	Max_OD_D-Melibiose	hypothetical protein	0.0204237
6	29	GC00000606_5	V	-0.390377	Virulence	Max_OD_D-Melibiose	ABC transporter ATP-binding protein YxdL	0.0204237
6	29	GC00002896	V	-0.390377	Virulence	Max_OD_D-Melibiose	Multidrug resistance protein NorM	0.0204237
6	29	GC00000638_5	V	-0.390377	Virulence	Max_OD_D-Melibiose	Multidrug export protein MepA	0.0204237
29	6	GC00003910	V	0.390377	Virulence	Max_OD_D-Melibiose	hypothetical protein	0.0204237
29	6	GC00003885	V	0.390377	Virulence	Max_OD_D-Melibiose	hypothetical protein	0.0204237
29	6	GC00000007_9	V	0.390377	Virulence	Max_OD_D-Melibiose	putative ABC transporter ATP-binding protein	0.0204237
6	29	GC00002760	V	-0.390377	Virulence	Max_OD_D-Melibiose	hypothetical protein	0.0204237
6	29	GC00002698_3	V	-0.390377	Virulence	Max_OD_D-Melibiose	Daunorubicin/doxorubicin resistance ATP-binding protein DrrA	0.0204237
29	6	GC00002698_2	V	0.390377	Virulence	Max_OD_D-Melibiose	putative multidrug ABC transporter ATP-binding protein YbhF	0.0204237
27	8	GC00002856_2	V	0.372441	Virulence	Max_OD_D-Melibiose	Bacitracin export permease protein BceB	0.0275723
33	2	GC00003890_2	V	0.327318	Virulence	Max_OD_D-Melibiose	hypothetical protein	0.054939
21	14	GC00002856_5	V	0.303313	Virulence	Max_OD_D-Melibiose	Bacitracin export permease protein BceB	0.0765199
27	8	GC00002856_2	V	0.386182	Virulence	Max_OD_D-Psicose	Bacitracin export permease protein BceB	0.0219395
7	28	GC00002900_7	V	-0.344682	Virulence	Max_OD_D-Psicose	Type I restriction enzyme EcoKI M protein	0.0425883
29	6	GC00003885	V	0.337564	Virulence	Max_OD_D-Psicose	hypothetical protein	0.0473483
29	6	GC00003910	V	0.337564	Virulence	Max_OD_D-Psicose	hypothetical protein	0.0473483
6	29	GC00002896	V	-0.337564	Virulence	Max_OD_D-Psicose	Multidrug resistance protein NorM	0.0473483
6	29	GC00000638_5	V	-0.337564	Virulence	Max_OD_D-Psicose	Multidrug export protein MepA	0.0473483
6	29	GC00002760	V	-0.337564	Virulence	Max_OD_D-Psicose	hypothetical protein	0.0473483
29	6	GC00000401_1	V	0.337564	Virulence	Max_OD_D-Psicose	hypothetical protein	0.0473483
29	6	GC00000007_9	V	0.337564	Virulence	Max_OD_D-Psicose	putative ABC transporter ATP-binding protein	0.0473483
6	29	GC00000606_5	V	-0.337564	Virulence	Max_OD_D-Psicose	ABC transporter ATP-binding protein YxdL	0.0473483
29	6	GC00000664_4	V	0.337564	Virulence	Max_OD_D-Psicose	hypothetical protein	0.0473483
29	6	GC00002698_2	V	0.337564	Virulence	Max_OD_D-Psicose	putative multidrug ABC transporter ATP-binding protein YbhF	0.0473483
6	29	GC00002698_3	V	-0.337564	Virulence	Max_OD_D-Psicose	Daunorubicin/doxorubicin resistance ATP-binding protein DrrA	0.0473483
21	14	GC00002856_5	V	0.402082	Virulence	Max_OD_D-Ribose	Bacitracin export permease protein BceB	0.0166478
18	17	GC00000104_3	V	-0.373898	Virulence	Max_OD_D-Ribose	hypothetical protein	0.0269237
27	8	GC00002856_2	V	0.34103	Virulence	Max_OD_D-Ribose	Bacitracin export permease protein BceB	0.0449799
33	2	GC00003847	V	0.310085	Virulence	Max_OD_D-Ribose	hypothetical protein	0.0698564
33	2	GC00000664_3	V	0.310085	Virulence	Max_OD_D-Ribose	hypothetical protein	0.0698564
33	2	GC00000007_6	V	0.310085	Virulence	Max_OD_D-Ribose	Lipoprotein-releasing system ATP-binding protein LolD	0.0698564
2	33	GC00000158_3	V	-0.310085	Virulence	Max_OD_D-Ribose	Vitamin B12 import ATP-binding protein BtuD	0.0698564
33	2	GC00000416_16	V	0.310085	Virulence	Max_OD_D-Ribose	Putative multidrug export ATP-binding/permease protein	0.0698564
33	2	GC00000606_2	V	0.310085	Virulence	Max_OD_D-Ribose	Bacitracin export ATP-binding protein BceA	0.0698564
33	2	GC00003093_10	V	0.310085	Virulence	Max_OD_D-Ribose	hypothetical protein	0.0698564
27	8	GC00002856_2	V	0.405755	Virulence	Max_OD_D-Saccharic Acid	Bacitracin export permease protein BceB	0.0155909
21	14	GC00002856_5	V	0.336379	Virulence	Max_OD_D-Saccharic Acid	Bacitracin export permease protein BceB	0.0481807
29	6	GC00000007_9	V	0.300632	Virulence	Max_OD_D-Saccharic Acid	putative ABC transporter ATP-binding protein	0.0792902
29	6	GC00000401_1	V	0.300632	Virulence	Max_OD_D-Saccharic Acid	hypothetical protein	0.0792902
6	29	GC00002896	V	-0.300632	Virulence	Max_OD_D-Saccharic Acid	Multidrug resistance protein NorM	0.0792902
6	29	GC00000638_5	V	-0.300632	Virulence	Max_OD_D-Saccharic Acid	Multidrug export protein MepA	0.0792902
29	6	GC00000664_4	V	0.300632	Virulence	Max_OD_D-Saccharic Acid	hypothetical protein	0.0792902
6	29	GC00002698_3	V	-0.300632	Virulence	Max_OD_D-Saccharic Acid	Daunorubicin/doxorubicin resistance ATP-binding protein DrrA	0.0792902
29	6	GC00002698_2	V	0.300632	Virulence	Max_OD_D-Saccharic Acid	putative multidrug ABC transporter ATP-binding protein YbhF	0.0792902
6	29	GC00000606_5	V	-0.300632	Virulence	Max_OD_D-Saccharic Acid	ABC transporter ATP-binding protein YxdL	0.0792902
6	29	GC00002760	V	-0.300632	Virulence	Max_OD_D-Saccharic Acid	hypothetical protein	0.0792902
29	6	GC00003885	V	0.300632	Virulence	Max_OD_D-Saccharic Acid	hypothetical protein	0.0792902
29	6	GC00003910	V	0.300632	Virulence	Max_OD_D-Saccharic Acid	hypothetical protein	0.0792902
7	28	GC00002900_7	V	-0.289957	Virulence	Max_OD_D-Saccharic Acid	Type I restriction enzyme EcoKI M protein	0.091099
26	9	GC00000525_2	K	0.429446	Transcription	Max_OD_L-Serine	HTH-type transcriptional activator RhaS	0.010039
1	34	GC00000838	V	0.347964	Virulence	GP_AUC_L-Serine	hypothetical protein	0.0405278
1	34	GC00000799_3	V	0.347964	Virulence	GP_AUC_L-Serine	hypothetical protein	0.0405278
29	6	GC00003910	V	0.333002	Virulence	Max_OD_L-Serine	hypothetical protein	0.0506166
29	6	GC00003885	V	0.333002	Virulence	Max_OD_L-Serine	hypothetical protein	0.0506166
27	8	GC00002856_2	V	0.428148	Virulence	Max_OD_L-Serine	Bacitracin export permease protein BceB	0.0102921
27	8	GC00000478_2	T	0.428148	Signal Transduction	Max_OD_L-Serine	Accessory gene regulator protein B	0.0102921
29	6	GC00000401_1	V	0.333002	Virulence	Max_OD_L-Serine	hypothetical protein	0.0506166
29	6	GC00000664_4	V	0.333002	Virulence	Max_OD_L-Serine	hypothetical protein	0.0506166
34	1	GC00000416_7	V	0.332891	Virulence	GP_AUC_L-Serine	Vitamin B12 import ATP-binding protein BtuD	0.0506983
21	14	GC00002856_5	V	0.396036	Virulence	Max_OD_D-Sorbitol	Bacitracin export permease protein BceB	0.0185178
18	17	GC00000104_3	V	-0.393974	Virulence	Max_OD_D-Sorbitol	hypothetical protein	0.0191943
14	21	GC00000057_2	V	-0.306685	Virulence	Max_OD_D-Sorbitol	Fluoroquinolones export ATP-binding protein	0.0731424
7	28	GC00002900_7	V	-0.305264	Virulence	Max_OD_D-Sorbitol	Type I restriction enzyme EcoKI M protein	0.0745512
26	9	GC00002913_5	V	0.300393	Virulence	Max_OD_D-Sorbitol	hypothetical protein	0.0795405
26	9	GC00002913_7	V	0.300393	Virulence	Max_OD_D-Sorbitol	hypothetical protein	0.0795405
34	1	GC00000844_1	V	0.292269	Virulence	Max_OD_D-Sorbitol	hypothetical protein	0.0884335
34	1	GC00004196	V	0.292269	Virulence	Max_OD_D-Sorbitol	hypothetical protein	0.0884335
34	1	GC00004395	V	0.292269	Virulence	Max_OD_D-Sorbitol	Type-2 restriction enzyme BsuMI component YdjA	0.0884335
1	34	GC00000838	V	-0.292269	Virulence	Max_OD_D-Sorbitol	hypothetical protein	0.0884335
34	1	GC00000158_2	V	0.292269	Virulence	Max_OD_D-Sorbitol	ABC transporter ATP-binding protein YtrB	0.0884335
1	34	GC00000799_3	V	-0.292269	Virulence	Max_OD_D-Sorbitol	hypothetical protein	0.0884335
27	8	GC00002856_2	V	0.289666	Virulence	Max_OD_D-Sorbitol	Bacitracin export permease protein BceB	0.0914394
27	8	GC00002856_2	V	0.369021	Virulence	Max_OD_D-Threonine	Bacitracin export permease protein BceB	0.029145
7	28	GC00002900_7	V	-0.361123	Virulence	Max_OD_D-Threonine	Type I restriction enzyme EcoKI M protein	0.0330599
6	29	GC00000606_5	V	-0.355866	Virulence	Max_OD_D-Threonine	ABC transporter ATP-binding protein YxdL	0.0358957
29	6	GC00000401_1	V	0.355866	Virulence	Max_OD_D-Threonine	hypothetical protein	0.0358957
29	6	GC00003885	V	0.355866	Virulence	Max_OD_D-Threonine	hypothetical protein	0.0358957
29	6	GC00003910	V	0.355866	Virulence	Max_OD_D-Threonine	hypothetical protein	0.0358957
29	6	GC00000664_4	V	0.355866	Virulence	Max_OD_D-Threonine	hypothetical protein	0.0358957
6	29	GC00000638_5	V	-0.355866	Virulence	Max_OD_D-Threonine	Multidrug export protein MepA	0.0358957
29	6	GC00000007_9	V	0.355866	Virulence	Max_OD_D-Threonine	putative ABC transporter ATP-binding protein	0.0358957
6	29	GC00002760	V	-0.355866	Virulence	Max_OD_D-Threonine	hypothetical protein	0.0358957
6	29	GC00002698_3	V	-0.355866	Virulence	Max_OD_D-Threonine	Daunorubicin/doxorubicin resistance ATP-binding protein DrrA	0.0358957
29	6	GC00002698_2	V	0.355866	Virulence	Max_OD_D-Threonine	putative multidrug ABC transporter ATP-binding protein YbhF	0.0358957
6	29	GC00002896	V	-0.355866	Virulence	Max_OD_D-Threonine	Multidrug resistance protein NorM	0.0358957
21	14	GC00002856_5	V	0.317915	Virulence	Max_OD_D-Threonine	Bacitracin export permease protein BceB	0.0627279
14	21	GC00000057_2	V	-0.284201	Virulence	Max_OD_D-Threonine	Fluoroquinolones export ATP-binding protein	0.0980026
21	14	GC00002856_5	V	0.579366	Virulence	Max_OD_D-Trehalose	Bacitracin export permease protein BceB	0.000265402
27	8	GC00002856_2	V	0.474683	Virulence	Max_OD_D-Trehalose	Bacitracin export permease protein BceB	0.00396171
6	29	GC00000606_5	V	-0.471004	Virulence	Max_OD_D-Trehalose	ABC transporter ATP-binding protein YxdL	0.00429302
6	29	GC00000638_5	V	-0.471004	Virulence	Max_OD_D-Trehalose	Multidrug export protein MepA	0.00429302
29	6	GC00000664_4	V	0.471004	Virulence	Max_OD_D-Trehalose	hypothetical protein	0.00429302
29	6	GC00003885	V	0.471004	Virulence	Max_OD_D-Trehalose	hypothetical protein	0.00429302
29	6	GC00003910	V	0.471004	Virulence	Max_OD_D-Trehalose	hypothetical protein	0.00429302
6	29	GC00002698_3	V	-0.471004	Virulence	Max_OD_D-Trehalose	Daunorubicin/doxorubicin resistance ATP-binding protein DrrA	0.00429302
29	6	GC00002698_2	V	0.471004	Virulence	Max_OD_D-Trehalose	putative multidrug ABC transporter ATP-binding protein YbhF	0.00429302
29	6	GC00000007_9	V	0.471004	Virulence	Max_OD_D-Trehalose	putative ABC transporter ATP-binding protein	0.00429302
6	29	GC00002760	V	-0.471004	Virulence	Max_OD_D-Trehalose	hypothetical protein	0.00429302
29	6	GC00000401_1	V	0.471004	Virulence	Max_OD_D-Trehalose	hypothetical protein	0.00429302
6	29	GC00002896	V	-0.471004	Virulence	Max_OD_D-Trehalose	Multidrug resistance protein NorM	0.00429302
18	17	GC00000104_3	V	-0.400406	Virulence	Max_OD_D-Trehalose	hypothetical protein	0.0171495
7	28	GC00002900_7	V	-0.387687	Virulence	Max_OD_D-Trehalose	Type I restriction enzyme EcoKI M protein	0.0213854
22	13	GC00000664_6	V	-0.298968	Virulence	Max_OD_D-Trehalose	hypothetical protein	0.0810479
14	21	GC00000057_2	V	-0.292265	Virulence	Max_OD_D-Trehalose	Fluoroquinolones export ATP-binding protein	0.088439
31	4	GC00002856_3_p1	V	-0.29218	Virulence	Max_OD_D-Trehalose	Bacitracin export permease protein BceB	0.0885354
31	4	GC00000087_1	V	-0.29218	Virulence	Max_OD_D-Trehalose	hypothetical protein	0.0885354
31	4	GC00002856_3_p2	V	-0.29218	Virulence	Max_OD_D-Trehalose	Bacitracin export permease protein BceB	0.0885354
31	4	GC00000606_4	V	-0.29218	Virulence	Max_OD_D-Trehalose	ABC transporter ATP-binding protein YxdL	0.0885354
23	12	GC00000062_4	V	-0.286613	Virulence	Max_OD_D-Trehalose	putative ABC transporter ATP-binding protein	0.0950633
23	12	GC00003000	V	-0.286613	Virulence	Max_OD_D-Trehalose	hypothetical protein	0.0950633
31	4	GC00000056_2	V	-0.285579	Virulence	Max_OD_D-Trehalose	putative ABC transporter ATP-binding protein YknY	0.0963147
21	14	GC00002856_5	V	0.410676	Virulence	Max_OD_D-Xylose	Bacitracin export permease protein BceB	0.0142637
27	8	GC00002856_2	V	0.369357	Virulence	Max_OD_D-Xylose	Bacitracin export permease protein BceB	0.0289872
18	17	GC00000104_3	V	-0.306436	Virulence	Max_OD_D-Xylose	hypothetical protein	0.073388
27	8	GC00002856_2	V	0.453477	Virulence	Max_OD_Dulcitol	Bacitracin export permease protein BceB	0.00622063
6	29	GC00000638_5	V	-0.370246	Virulence	Max_OD_Dulcitol	Multidrug export protein MepA	0.0285735
6	29	GC00000606_5	V	-0.370246	Virulence	Max_OD_Dulcitol	ABC transporter ATP-binding protein YxdL	0.0285735
6	29	GC00002896	V	-0.370246	Virulence	Max_OD_Dulcitol	Multidrug resistance protein NorM	0.0285735
6	29	GC00002760	V	-0.370246	Virulence	Max_OD_Dulcitol	hypothetical protein	0.0285735
6	29	GC00002698_3	V	-0.370246	Virulence	Max_OD_Dulcitol	Daunorubicin/doxorubicin resistance ATP-binding protein DrrA	0.0285735
29	6	GC00003910	V	0.370246	Virulence	Max_OD_Dulcitol	hypothetical protein	0.0285735
29	6	GC00003885	V	0.370246	Virulence	Max_OD_Dulcitol	hypothetical protein	0.0285735
29	6	GC00000664_4	V	0.370246	Virulence	Max_OD_Dulcitol	hypothetical protein	0.0285735
29	6	GC00002698_2	V	0.370246	Virulence	Max_OD_Dulcitol	putative multidrug ABC transporter ATP-binding protein YbhF	0.0285735
29	6	GC00000401_1	V	0.370246	Virulence	Max_OD_Dulcitol	hypothetical protein	0.0285735
29	6	GC00000007_9	V	0.370246	Virulence	Max_OD_Dulcitol	putative ABC transporter ATP-binding protein	0.0285735
7	28	GC00002900_7	V	-0.36644	Virulence	Max_OD_Dulcitol	Type I restriction enzyme EcoKI M protein	0.0303801
21	14	GC00002856_5	V	0.364432	Virulence	Max_OD_Dulcitol	Bacitracin export permease protein BceB	0.0313705
7	28	GC00002900_7	V	-0.352967	Virulence	Max_OD_Formic Acid	Type I restriction enzyme EcoKI M protein	0.0375427
6	29	GC00002896	V	-0.335501	Virulence	Max_OD_Formic Acid	Multidrug resistance protein NorM	0.0488049
29	6	GC00003885	V	0.335501	Virulence	Max_OD_Formic Acid	hypothetical protein	0.0488049
29	6	GC00003910	V	0.335501	Virulence	Max_OD_Formic Acid	hypothetical protein	0.0488049
6	29	GC00000638_5	V	-0.335501	Virulence	Max_OD_Formic Acid	Multidrug export protein MepA	0.0488049
6	29	GC00002760	V	-0.335501	Virulence	Max_OD_Formic Acid	hypothetical protein	0.0488049
29	6	GC00000007_9	V	0.335501	Virulence	Max_OD_Formic Acid	putative ABC transporter ATP-binding protein	0.0488049
6	29	GC00000606_5	V	-0.335501	Virulence	Max_OD_Formic Acid	ABC transporter ATP-binding protein YxdL	0.0488049
6	29	GC00002698_3	V	-0.335501	Virulence	Max_OD_Formic Acid	Daunorubicin/doxorubicin resistance ATP-binding protein DrrA	0.0488049
29	6	GC00002698_2	V	0.335501	Virulence	Max_OD_Formic Acid	putative multidrug ABC transporter ATP-binding protein YbhF	0.0488049
29	6	GC00000664_4	V	0.335501	Virulence	Max_OD_Formic Acid	hypothetical protein	0.0488049
29	6	GC00000401_1	V	0.335501	Virulence	Max_OD_Formic Acid	hypothetical protein	0.0488049
27	8	GC00002856_2	V	0.323606	Virulence	Max_OD_Formic Acid	Bacitracin export permease protein BceB	0.0579158
7	28	GC00002900_7	V	-0.560797	Virulence	Max_OD_Fumaric Acid	Type I restriction enzyme EcoKI M protein	0.000458014
6	29	GC00002698_3	V	-0.50774	Virulence	Max_OD_Fumaric Acid	Daunorubicin/doxorubicin resistance ATP-binding protein DrrA	0.00184845
6	29	GC00002760	V	-0.50774	Virulence	Max_OD_Fumaric Acid	hypothetical protein	0.00184845
6	29	GC00002896	V	-0.50774	Virulence	Max_OD_Fumaric Acid	Multidrug resistance protein NorM	0.00184845
6	29	GC00000638_5	V	-0.50774	Virulence	Max_OD_Fumaric Acid	Multidrug export protein MepA	0.00184845
6	29	GC00000606_5	V	-0.50774	Virulence	Max_OD_Fumaric Acid	ABC transporter ATP-binding protein YxdL	0.00184845
29	6	GC00002698_2	V	0.50774	Virulence	Max_OD_Fumaric Acid	putative multidrug ABC transporter ATP-binding protein YbhF	0.00184845
29	6	GC00000401_1	V	0.50774	Virulence	Max_OD_Fumaric Acid	hypothetical protein	0.00184845
29	6	GC00000664_4	V	0.50774	Virulence	Max_OD_Fumaric Acid	hypothetical protein	0.00184845
29	6	GC00003910	V	0.50774	Virulence	Max_OD_Fumaric Acid	hypothetical protein	0.00184845
29	6	GC00000007_9	V	0.50774	Virulence	Max_OD_Fumaric Acid	putative ABC transporter ATP-binding protein	0.00184845
29	6	GC00003885	V	0.50774	Virulence	Max_OD_Fumaric Acid	hypothetical protein	0.00184845
33	2	GC00003890_2	V	0.485646	Virulence	Max_OD_Fumaric Acid	hypothetical protein	0.00310221
27	8	GC00002856_2	V	0.476168	Virulence	Max_OD_Fumaric Acid	Bacitracin export permease protein BceB	0.0038344
23	12	GC00003000	V	-0.331868	Virulence	Max_OD_Fumaric Acid	hypothetical protein	0.051457
23	12	GC00000062_4	V	-0.331868	Virulence	Max_OD_Fumaric Acid	putative ABC transporter ATP-binding protein	0.051457
31	4	GC00000056_2	V	-0.327923	Virulence	Max_OD_Fumaric Acid	putative ABC transporter ATP-binding protein YknY	0.0544649
21	14	GC00000007_10	V	-0.304013	Virulence	Max_OD_Fumaric Acid	Lipoprotein-releasing system ATP-binding protein LolD	0.075809
32	3	GC00003099_4	V	-0.299909	Virulence	Max_OD_Fumaric Acid	hypothetical protein	0.0800508
32	3	GC00003093_9	V	-0.299909	Virulence	Max_OD_Fumaric Acid	hypothetical protein	0.0800508
32	3	GC00003078_4	V	-0.299909	Virulence	Max_OD_Fumaric Acid	hypothetical protein	0.0800508
22	13	GC00000664_6	V	-0.295138	Virulence	Max_OD_Fumaric Acid	hypothetical protein	0.0852098
7	28	GC00002900_7	V	-0.410571	Virulence	Max_OD_Glucuronamide	Type I restriction enzyme EcoKI M protein	0.014291
27	8	GC00002856_2	V	0.405375	Virulence	Max_OD_Glucuronamide	Bacitracin export permease protein BceB	0.0156975
6	29	GC00000638_5	V	-0.398627	Virulence	Max_OD_Glucuronamide	Multidrug export protein MepA	0.0176959
29	6	GC00000664_4	V	0.398627	Virulence	Max_OD_Glucuronamide	hypothetical protein	0.0176959
6	29	GC00002760	V	-0.398627	Virulence	Max_OD_Glucuronamide	hypothetical protein	0.0176959
29	6	GC00000401_1	V	0.398627	Virulence	Max_OD_Glucuronamide	hypothetical protein	0.0176959
6	29	GC00002896	V	-0.398627	Virulence	Max_OD_Glucuronamide	Multidrug resistance protein NorM	0.0176959
6	29	GC00002698_3	V	-0.398627	Virulence	Max_OD_Glucuronamide	Daunorubicin/doxorubicin resistance ATP-binding protein DrrA	0.0176959
29	6	GC00002698_2	V	0.398627	Virulence	Max_OD_Glucuronamide	putative multidrug ABC transporter ATP-binding protein YbhF	0.0176959
29	6	GC00000007_9	V	0.398627	Virulence	Max_OD_Glucuronamide	putative ABC transporter ATP-binding protein	0.0176959
6	29	GC00000606_5	V	-0.398627	Virulence	Max_OD_Glucuronamide	ABC transporter ATP-binding protein YxdL	0.0176959
29	6	GC00003910	V	0.398627	Virulence	Max_OD_Glucuronamide	hypothetical protein	0.0176959
29	6	GC00003885	V	0.398627	Virulence	Max_OD_Glucuronamide	hypothetical protein	0.0176959
33	2	GC00003890_2	V	0.33646	Virulence	Max_OD_Glucuronamide	hypothetical protein	0.0481234
21	14	GC00002856_5	V	0.309698	Virulence	Max_OD_Glucuronamide	Bacitracin export permease protein BceB	0.0702245
27	8	GC00002856_2	V	0.41636	Virulence	Max_OD_Glycerol	Bacitracin export permease protein BceB	0.0128502
7	28	GC00002900_7	V	-0.391951	Virulence	Max_OD_Glycerol	Type I restriction enzyme EcoKI M protein	0.0198779
6	29	GC00002698_3	V	-0.377076	Virulence	Max_OD_Glycerol	Daunorubicin/doxorubicin resistance ATP-binding protein DrrA	0.0255525
29	6	GC00002698_2	V	0.377076	Virulence	Max_OD_Glycerol	putative multidrug ABC transporter ATP-binding protein YbhF	0.0255525
29	6	GC00003885	V	0.377076	Virulence	Max_OD_Glycerol	hypothetical protein	0.0255525
29	6	GC00000664_4	V	0.377076	Virulence	Max_OD_Glycerol	hypothetical protein	0.0255525
29	6	GC00003910	V	0.377076	Virulence	Max_OD_Glycerol	hypothetical protein	0.0255525
6	29	GC00002896	V	-0.377076	Virulence	Max_OD_Glycerol	Multidrug resistance protein NorM	0.0255525
6	29	GC00000638_5	V	-0.377076	Virulence	Max_OD_Glycerol	Multidrug export protein MepA	0.0255525
29	6	GC00000007_9	V	0.377076	Virulence	Max_OD_Glycerol	putative ABC transporter ATP-binding protein	0.0255525
6	29	GC00000606_5	V	-0.377076	Virulence	Max_OD_Glycerol	ABC transporter ATP-binding protein YxdL	0.0255525
29	6	GC00000401_1	V	0.377076	Virulence	Max_OD_Glycerol	hypothetical protein	0.0255525
6	29	GC00002760	V	-0.377076	Virulence	Max_OD_Glycerol	hypothetical protein	0.0255525
21	14	GC00002856_5	V	0.342749	Virulence	Max_OD_Glycerol	Bacitracin export permease protein BceB	0.0438414
7	28	GC00002900_7	V	-0.402011	Virulence	Max_OD_Glycolic Acid	Type I restriction enzyme EcoKI M protein	0.0166686
33	2	GC00003890_2	V	0.380498	Virulence	Max_OD_Glycolic Acid	hypothetical protein	0.0241412
29	6	GC00003910	V	0.378873	Virulence	Max_OD_Glycolic Acid	hypothetical protein	0.0248033
29	6	GC00003885	V	0.378873	Virulence	Max_OD_Glycolic Acid	hypothetical protein	0.0248033
6	29	GC00002698_3	V	-0.378873	Virulence	Max_OD_Glycolic Acid	Daunorubicin/doxorubicin resistance ATP-binding protein DrrA	0.0248033
29	6	GC00002698_2	V	0.378873	Virulence	Max_OD_Glycolic Acid	putative multidrug ABC transporter ATP-binding protein YbhF	0.0248033
29	6	GC00000401_1	V	0.378873	Virulence	Max_OD_Glycolic Acid	hypothetical protein	0.0248033
6	29	GC00002896	V	-0.378873	Virulence	Max_OD_Glycolic Acid	Multidrug resistance protein NorM	0.0248033
6	29	GC00000638_5	V	-0.378873	Virulence	Max_OD_Glycolic Acid	Multidrug export protein MepA	0.0248033
6	29	GC00002760	V	-0.378873	Virulence	Max_OD_Glycolic Acid	hypothetical protein	0.0248033
6	29	GC00000606_5	V	-0.378873	Virulence	Max_OD_Glycolic Acid	ABC transporter ATP-binding protein YxdL	0.0248033
29	6	GC00000007_9	V	0.378873	Virulence	Max_OD_Glycolic Acid	putative ABC transporter ATP-binding protein	0.0248033
29	6	GC00000664_4	V	0.378873	Virulence	Max_OD_Glycolic Acid	hypothetical protein	0.0248033
27	8	GC00002856_2	V	0.378332	Virulence	Max_OD_Glycolic Acid	Bacitracin export permease protein BceB	0.0250268
21	14	GC00002856_5	V	0.296439	Virulence	Max_OD_Glycolic Acid	Bacitracin export permease protein BceB	0.0837785
27	8	GC00002856_2	V	0.388137	Virulence	Max_OD_Glycyl-L-Aspartic Acid	Bacitracin export permease protein BceB	0.0212218
32	3	GC00003099_4	V	-0.363086	Virulence	Max_OD_Glycyl-L-Aspartic Acid	hypothetical protein	0.032049
32	3	GC00003093_9	V	-0.363086	Virulence	Max_OD_Glycyl-L-Aspartic Acid	hypothetical protein	0.032049
32	3	GC00003078_4	V	-0.363086	Virulence	Max_OD_Glycyl-L-Aspartic Acid	hypothetical protein	0.032049
31	4	GC00000056_2	V	-0.349376	Virulence	Max_OD_Glycyl-L-Aspartic Acid	putative ABC transporter ATP-binding protein YknY	0.0396663
7	28	GC00002900_7	V	-0.3366	Virulence	Max_OD_Glycyl-L-Aspartic Acid	Type I restriction enzyme EcoKI M protein	0.0480248
23	12	GC00000062_4	V	-0.335407	Virulence	Max_OD_Glycyl-L-Aspartic Acid	putative ABC transporter ATP-binding protein	0.0488722
23	12	GC00003000	V	-0.335407	Virulence	Max_OD_Glycyl-L-Aspartic Acid	hypothetical protein	0.0488722
6	29	GC00000638_5	V	-0.326017	Virulence	Max_OD_Glycyl-L-Aspartic Acid	Multidrug export protein MepA	0.0559684
29	6	GC00000664_4	V	0.326017	Virulence	Max_OD_Glycyl-L-Aspartic Acid	hypothetical protein	0.0559684
6	29	GC00000606_5	V	-0.326017	Virulence	Max_OD_Glycyl-L-Aspartic Acid	ABC transporter ATP-binding protein YxdL	0.0559684
29	6	GC00003910	V	0.326017	Virulence	Max_OD_Glycyl-L-Aspartic Acid	hypothetical protein	0.0559684
29	6	GC00003885	V	0.326017	Virulence	Max_OD_Glycyl-L-Aspartic Acid	hypothetical protein	0.0559684
29	6	GC00000007_9	V	0.326017	Virulence	Max_OD_Glycyl-L-Aspartic Acid	putative ABC transporter ATP-binding protein	0.0559684
6	29	GC00002760	V	-0.326017	Virulence	Max_OD_Glycyl-L-Aspartic Acid	hypothetical protein	0.0559684
6	29	GC00002698_3	V	-0.326017	Virulence	Max_OD_Glycyl-L-Aspartic Acid	Daunorubicin/doxorubicin resistance ATP-binding protein DrrA	0.0559684
29	6	GC00002698_2	V	0.326017	Virulence	Max_OD_Glycyl-L-Aspartic Acid	putative multidrug ABC transporter ATP-binding protein YbhF	0.0559684
6	29	GC00002896	V	-0.326017	Virulence	Max_OD_Glycyl-L-Aspartic Acid	Multidrug resistance protein NorM	0.0559684
29	6	GC00000401_1	V	0.326017	Virulence	Max_OD_Glycyl-L-Aspartic Acid	hypothetical protein	0.0559684
22	13	GC00000664_6	V	-0.317261	Virulence	Max_OD_Glycyl-L-Aspartic Acid	hypothetical protein	0.0633005
21	14	GC00002856_5	V	0.311834	Virulence	Max_OD_Glycyl-L-Aspartic Acid	Bacitracin export permease protein BceB	0.068211
32	3	GC00000416_6	V	-0.282845	Virulence	Max_OD_Glycyl-L-Aspartic Acid	Lipid A export ATP-binding/permease protein MsbA	0.099686
32	3	GC00000115_5	V	-0.282845	Virulence	Max_OD_Glycyl-L-Aspartic Acid	Putative multidrug export ATP-binding/permease protein	0.099686
32	3	GC00003590_2	V	-0.282845	Virulence	Max_OD_Glycyl-L-Aspartic Acid	hypothetical protein	0.099686
27	8	GC00002856_2	V	0.391159	Virulence	Max_OD_Glycyl-L-Proline	Bacitracin export permease protein BceB	0.0201509
23	12	GC00003000	V	-0.332832	Virulence	Max_OD_Glycyl-L-Proline	hypothetical protein	0.0507419
23	12	GC00000062_4	V	-0.332832	Virulence	Max_OD_Glycyl-L-Proline	putative ABC transporter ATP-binding protein	0.0507419
1	34	GC00000838	V	-0.325766	Virulence	Max_OD_Glycyl-L-Proline	hypothetical protein	0.0561681
34	1	GC00000844_1	V	0.325766	Virulence	Max_OD_Glycyl-L-Proline	hypothetical protein	0.0561681
1	34	GC00000799_3	V	-0.325766	Virulence	Max_OD_Glycyl-L-Proline	hypothetical protein	0.0561681
34	1	GC00004395	V	0.325766	Virulence	Max_OD_Glycyl-L-Proline	Type-2 restriction enzyme BsuMI component YdjA	0.0561681
34	1	GC00004196	V	0.325766	Virulence	Max_OD_Glycyl-L-Proline	hypothetical protein	0.0561681
34	1	GC00000158_2	V	0.325766	Virulence	Max_OD_Glycyl-L-Proline	ABC transporter ATP-binding protein YtrB	0.0561681
22	13	GC00000664_6	V	-0.322378	Virulence	Max_OD_Glycyl-L-Proline	hypothetical protein	0.0589285
6	29	GC00000638_5	V	-0.28594	Virulence	Max_OD_Glycyl-L-Proline	Multidrug export protein MepA	0.0958771
29	6	GC00000664_4	V	0.28594	Virulence	Max_OD_Glycyl-L-Proline	hypothetical protein	0.0958771
29	6	GC00003885	V	0.28594	Virulence	Max_OD_Glycyl-L-Proline	hypothetical protein	0.0958771
29	6	GC00003910	V	0.28594	Virulence	Max_OD_Glycyl-L-Proline	hypothetical protein	0.0958771
29	6	GC00000401_1	V	0.28594	Virulence	Max_OD_Glycyl-L-Proline	hypothetical protein	0.0958771
6	29	GC00002760	V	-0.28594	Virulence	Max_OD_Glycyl-L-Proline	hypothetical protein	0.0958771
6	29	GC00000606_5	V	-0.28594	Virulence	Max_OD_Glycyl-L-Proline	ABC transporter ATP-binding protein YxdL	0.0958771
29	6	GC00000007_9	V	0.28594	Virulence	Max_OD_Glycyl-L-Proline	putative ABC transporter ATP-binding protein	0.0958771
29	6	GC00002698_2	V	0.28594	Virulence	Max_OD_Glycyl-L-Proline	putative multidrug ABC transporter ATP-binding protein YbhF	0.0958771
6	29	GC00002698_3	V	-0.28594	Virulence	Max_OD_Glycyl-L-Proline	Daunorubicin/doxorubicin resistance ATP-binding protein DrrA	0.0958771
6	29	GC00002896	V	-0.28594	Virulence	Max_OD_Glycyl-L-Proline	Multidrug resistance protein NorM	0.0958771
7	28	GC00002900_7	V	-0.534795	Virulence	Max_OD_Glycyl-LGlutamic Acid	Type I restriction enzyme EcoKI M protein	0.000933706
6	29	GC00000638_5	V	-0.478522	Virulence	Max_OD_Glycyl-LGlutamic Acid	Multidrug export protein MepA	0.00363983
6	29	GC00002760	V	-0.478522	Virulence	Max_OD_Glycyl-LGlutamic Acid	hypothetical protein	0.00363983
29	6	GC00002698_2	V	0.478522	Virulence	Max_OD_Glycyl-LGlutamic Acid	putative multidrug ABC transporter ATP-binding protein YbhF	0.00363983
29	6	GC00000401_1	V	0.478522	Virulence	Max_OD_Glycyl-LGlutamic Acid	hypothetical protein	0.00363983
29	6	GC00000664_4	V	0.478522	Virulence	Max_OD_Glycyl-LGlutamic Acid	hypothetical protein	0.00363983
6	29	GC00002698_3	V	-0.478522	Virulence	Max_OD_Glycyl-LGlutamic Acid	Daunorubicin/doxorubicin resistance ATP-binding protein DrrA	0.00363983
6	29	GC00002896	V	-0.478522	Virulence	Max_OD_Glycyl-LGlutamic Acid	Multidrug resistance protein NorM	0.00363983
29	6	GC00003910	V	0.478522	Virulence	Max_OD_Glycyl-LGlutamic Acid	hypothetical protein	0.00363983
6	29	GC00000606_5	V	-0.478522	Virulence	Max_OD_Glycyl-LGlutamic Acid	ABC transporter ATP-binding protein YxdL	0.00363983
29	6	GC00003885	V	0.478522	Virulence	Max_OD_Glycyl-LGlutamic Acid	hypothetical protein	0.00363983
29	6	GC00000007_9	V	0.478522	Virulence	Max_OD_Glycyl-LGlutamic Acid	putative ABC transporter ATP-binding protein	0.00363983
27	8	GC00002856_2	V	0.470951	Virulence	Max_OD_Glycyl-LGlutamic Acid	Bacitracin export permease protein BceB	0.00429793
33	2	GC00003890_2	V	0.399372	Virulence	Max_OD_Glycyl-LGlutamic Acid	hypothetical protein	0.0174653
23	12	GC00003000	V	-0.398724	Virulence	Max_OD_Glycyl-LGlutamic Acid	hypothetical protein	0.0176659
23	12	GC00000062_4	V	-0.398724	Virulence	Max_OD_Glycyl-LGlutamic Acid	putative ABC transporter ATP-binding protein	0.0176659
22	13	GC00000664_6	V	-0.378657	Virulence	Max_OD_Glycyl-LGlutamic Acid	hypothetical protein	0.0248921
21	14	GC00000007_10	V	-0.350784	Virulence	Max_OD_Glycyl-LGlutamic Acid	Lipoprotein-releasing system ATP-binding protein LolD	0.0388222
32	3	GC00003099_4	V	-0.308889	Virulence	Max_OD_Glycyl-LGlutamic Acid	hypothetical protein	0.0709987
32	3	GC00003078_4	V	-0.308889	Virulence	Max_OD_Glycyl-LGlutamic Acid	hypothetical protein	0.0709987
32	3	GC00003093_9	V	-0.308889	Virulence	Max_OD_Glycyl-LGlutamic Acid	hypothetical protein	0.0709987
22	13	GC00002913_2	V	0.301633	Virulence	Max_OD_Glycyl-LGlutamic Acid	hypothetical protein	0.0782471
22	13	GC00000062_3	V	0.301633	Virulence	Max_OD_Glycyl-LGlutamic Acid	Macrolide export ATP-binding/permease protein MacB	0.0782471
22	13	GC00002913_1	V	0.301633	Virulence	Max_OD_Glycyl-LGlutamic Acid	hypothetical protein	0.0782471
34	1	GC00000115_3	V	0.32572	Virulence	Max_OD_Glyoxylic Acid	Putative multidrug export ATP-binding/permease protein	0.0562049
34	1	GC00000416_1	V	0.32572	Virulence	Max_OD_Glyoxylic Acid	Vitamin B12 import ATP-binding protein BtuD	0.0562049
34	1	GC00000119_6	V	0.32572	Virulence	Max_OD_Glyoxylic Acid	Multidrug export protein MepA	0.0562049
27	8	GC00002856_2	V	0.307746	Virulence	Max_OD_Glyoxylic Acid	Bacitracin export permease protein BceB	0.0721046
7	28	GC00002900_7	V	-0.297865	Virulence	Max_OD_Glyoxylic Acid	Type I restriction enzyme EcoKI M protein	0.0822303
29	6	GC00003885	V	0.295851	Virulence	Max_OD_Glyoxylic Acid	hypothetical protein	0.0844231
29	6	GC00003910	V	0.295851	Virulence	Max_OD_Glyoxylic Acid	hypothetical protein	0.0844231
29	6	GC00000401_1	V	0.295851	Virulence	Max_OD_Glyoxylic Acid	hypothetical protein	0.0844231
6	29	GC00000606_5	V	-0.295851	Virulence	Max_OD_Glyoxylic Acid	ABC transporter ATP-binding protein YxdL	0.0844231
6	29	GC00000638_5	V	-0.295851	Virulence	Max_OD_Glyoxylic Acid	Multidrug export protein MepA	0.0844231
29	6	GC00000664_4	V	0.295851	Virulence	Max_OD_Glyoxylic Acid	hypothetical protein	0.0844231
6	29	GC00002760	V	-0.295851	Virulence	Max_OD_Glyoxylic Acid	hypothetical protein	0.0844231
29	6	GC00000007_9	V	0.295851	Virulence	Max_OD_Glyoxylic Acid	putative ABC transporter ATP-binding protein	0.0844231
29	6	GC00002698_2	V	0.295851	Virulence	Max_OD_Glyoxylic Acid	putative multidrug ABC transporter ATP-binding protein YbhF	0.0844231
6	29	GC00002698_3	V	-0.295851	Virulence	Max_OD_Glyoxylic Acid	Daunorubicin/doxorubicin resistance ATP-binding protein DrrA	0.0844231
6	29	GC00002896	V	-0.295851	Virulence	Max_OD_Glyoxylic Acid	Multidrug resistance protein NorM	0.0844231
27	8	GC00002856_2	V	0.499518	Virulence	Max_OD_Inosine	Bacitracin export permease protein BceB	0.00225025
21	14	GC00002856_5	V	0.435278	Virulence	Max_OD_Inosine	Bacitracin export permease protein BceB	0.00896549
6	29	GC00000606_5	V	-0.415249	Virulence	Max_OD_Inosine	ABC transporter ATP-binding protein YxdL	0.0131169
29	6	GC00003910	V	0.415249	Virulence	Max_OD_Inosine	hypothetical protein	0.0131169
29	6	GC00003885	V	0.415249	Virulence	Max_OD_Inosine	hypothetical protein	0.0131169
29	6	GC00000664_4	V	0.415249	Virulence	Max_OD_Inosine	hypothetical protein	0.0131169
6	29	GC00000638_5	V	-0.415249	Virulence	Max_OD_Inosine	Multidrug export protein MepA	0.0131169
29	6	GC00000401_1	V	0.415249	Virulence	Max_OD_Inosine	hypothetical protein	0.0131169
29	6	GC00000007_9	V	0.415249	Virulence	Max_OD_Inosine	putative ABC transporter ATP-binding protein	0.0131169
6	29	GC00002760	V	-0.415249	Virulence	Max_OD_Inosine	hypothetical protein	0.0131169
6	29	GC00002698_3	V	-0.415249	Virulence	Max_OD_Inosine	Daunorubicin/doxorubicin resistance ATP-binding protein DrrA	0.0131169
29	6	GC00002698_2	V	0.415249	Virulence	Max_OD_Inosine	putative multidrug ABC transporter ATP-binding protein YbhF	0.0131169
6	29	GC00002896	V	-0.415249	Virulence	Max_OD_Inosine	Multidrug resistance protein NorM	0.0131169
7	28	GC00002900_7	V	-0.40377	Virulence	Max_OD_Inosine	Type I restriction enzyme EcoKI M protein	0.0161548
18	17	GC00000104_3	V	-0.293516	Virulence	Max_OD_Inosine	hypothetical protein	0.0870211
23	12	GC00003000	V	-0.283475	Virulence	Max_OD_Inosine	hypothetical protein	0.0989015
23	12	GC00000062_4	V	-0.283475	Virulence	Max_OD_Inosine	putative ABC transporter ATP-binding protein	0.0989015
27	8	GC00002856_2	V	0.406548	Virulence	Max_OD_L-Alanine	Bacitracin export permease protein BceB	0.0153703
7	28	GC00002900_7	V	-0.381803	Virulence	Max_OD_L-Alanine	Type I restriction enzyme EcoKI M protein	0.0236201
6	29	GC00002698_3	V	-0.379993	Virulence	Max_OD_L-Alanine	Daunorubicin/doxorubicin resistance ATP-binding protein DrrA	0.0243453
6	29	GC00002896	V	-0.379993	Virulence	Max_OD_L-Alanine	Multidrug resistance protein NorM	0.0243453
6	29	GC00000638_5	V	-0.379993	Virulence	Max_OD_L-Alanine	Multidrug export protein MepA	0.0243453
6	29	GC00000606_5	V	-0.379993	Virulence	Max_OD_L-Alanine	ABC transporter ATP-binding protein YxdL	0.0243453
6	29	GC00002760	V	-0.379993	Virulence	Max_OD_L-Alanine	hypothetical protein	0.0243453
29	6	GC00000664_4	V	0.379993	Virulence	Max_OD_L-Alanine	hypothetical protein	0.0243453
29	6	GC00000007_9	V	0.379993	Virulence	Max_OD_L-Alanine	putative ABC transporter ATP-binding protein	0.0243453
29	6	GC00000401_1	V	0.379993	Virulence	Max_OD_L-Alanine	hypothetical protein	0.0243453
29	6	GC00002698_2	V	0.379993	Virulence	Max_OD_L-Alanine	putative multidrug ABC transporter ATP-binding protein YbhF	0.0243453
29	6	GC00003885	V	0.379993	Virulence	Max_OD_L-Alanine	hypothetical protein	0.0243453
29	6	GC00003910	V	0.379993	Virulence	Max_OD_L-Alanine	hypothetical protein	0.0243453
21	14	GC00002856_5	V	0.30812	Virulence	Max_OD_L-Alanine	Bacitracin export permease protein BceB	0.0717411
27	8	GC00002856_2	V	0.415882	Virulence	Max_OD_L-Alanyl-Glycine	Bacitracin export permease protein BceB	0.0129643
7	28	GC00002900_7	V	-0.41062	Virulence	Max_OD_L-Alanyl-Glycine	Type I restriction enzyme EcoKI M protein	0.0142783
6	29	GC00002698_3	V	-0.394457	Virulence	Max_OD_L-Alanyl-Glycine	Daunorubicin/doxorubicin resistance ATP-binding protein DrrA	0.0190339
29	6	GC00002698_2	V	0.394457	Virulence	Max_OD_L-Alanyl-Glycine	putative multidrug ABC transporter ATP-binding protein YbhF	0.0190339
6	29	GC00000638_5	V	-0.394457	Virulence	Max_OD_L-Alanyl-Glycine	Multidrug export protein MepA	0.0190339
6	29	GC00002760	V	-0.394457	Virulence	Max_OD_L-Alanyl-Glycine	hypothetical protein	0.0190339
29	6	GC00000664_4	V	0.394457	Virulence	Max_OD_L-Alanyl-Glycine	hypothetical protein	0.0190339
29	6	GC00003885	V	0.394457	Virulence	Max_OD_L-Alanyl-Glycine	hypothetical protein	0.0190339
6	29	GC00000606_5	V	-0.394457	Virulence	Max_OD_L-Alanyl-Glycine	ABC transporter ATP-binding protein YxdL	0.0190339
6	29	GC00002896	V	-0.394457	Virulence	Max_OD_L-Alanyl-Glycine	Multidrug resistance protein NorM	0.0190339
29	6	GC00000401_1	V	0.394457	Virulence	Max_OD_L-Alanyl-Glycine	hypothetical protein	0.0190339
29	6	GC00000007_9	V	0.394457	Virulence	Max_OD_L-Alanyl-Glycine	putative ABC transporter ATP-binding protein	0.0190339
29	6	GC00003910	V	0.394457	Virulence	Max_OD_L-Alanyl-Glycine	hypothetical protein	0.0190339
21	14	GC00002856_5	V	0.334829	Virulence	Max_OD_L-Alanyl-Glycine	Bacitracin export permease protein BceB	0.0492867
31	4	GC00000056_2	V	-0.328649	Virulence	Max_OD_L-Alanyl-Glycine	putative ABC transporter ATP-binding protein YknY	0.0539016
32	3	GC00003099_4	V	-0.312782	Virulence	Max_OD_L-Alanyl-Glycine	hypothetical protein	0.0673324
32	3	GC00003093_9	V	-0.312782	Virulence	Max_OD_L-Alanyl-Glycine	hypothetical protein	0.0673324
32	3	GC00003078_4	V	-0.312782	Virulence	Max_OD_L-Alanyl-Glycine	hypothetical protein	0.0673324
33	2	GC00003890_2	V	0.306248	Virulence	Max_OD_L-Alanyl-Glycine	hypothetical protein	0.0735732
27	8	GC00002856_2	V	0.441825	Virulence	Max_OD_L-Arabanose	Bacitracin export permease protein BceB	0.00787828
21	14	GC00002856_5	V	0.374031	Virulence	Max_OD_L-Arabanose	Bacitracin export permease protein BceB	0.0268649
6	29	GC00000606_5	V	-0.354579	Virulence	Max_OD_L-Arabanose	ABC transporter ATP-binding protein YxdL	0.0366196
29	6	GC00000664_4	V	0.354579	Virulence	Max_OD_L-Arabanose	hypothetical protein	0.0366196
29	6	GC00003885	V	0.354579	Virulence	Max_OD_L-Arabanose	hypothetical protein	0.0366196
6	29	GC00000638_5	V	-0.354579	Virulence	Max_OD_L-Arabanose	Multidrug export protein MepA	0.0366196
29	6	GC00003910	V	0.354579	Virulence	Max_OD_L-Arabanose	hypothetical protein	0.0366196
6	29	GC00002896	V	-0.354579	Virulence	Max_OD_L-Arabanose	Multidrug resistance protein NorM	0.0366196
6	29	GC00002760	V	-0.354579	Virulence	Max_OD_L-Arabanose	hypothetical protein	0.0366196
6	29	GC00002698_3	V	-0.354579	Virulence	Max_OD_L-Arabanose	Daunorubicin/doxorubicin resistance ATP-binding protein DrrA	0.0366196
29	6	GC00002698_2	V	0.354579	Virulence	Max_OD_L-Arabanose	putative multidrug ABC transporter ATP-binding protein YbhF	0.0366196
29	6	GC00000007_9	V	0.354579	Virulence	Max_OD_L-Arabanose	putative ABC transporter ATP-binding protein	0.0366196
29	6	GC00000401_1	V	0.354579	Virulence	Max_OD_L-Arabanose	hypothetical protein	0.0366196
7	28	GC00002900_7	V	-0.341415	Virulence	Max_OD_L-Arabanose	Type I restriction enzyme EcoKI M protein	0.0447227
18	17	GC00000104_3	V	-0.283519	Virulence	Max_OD_L-Arabanose	hypothetical protein	0.0988473
27	8	GC00002856_2	V	0.39834	Virulence	Max_OD_L-Asparagine	Bacitracin export permease protein BceB	0.0177853
21	14	GC00002856_5	V	0.372386	Virulence	Max_OD_L-Asparagine	Bacitracin export permease protein BceB	0.027597
7	28	GC00002900_7	V	-0.369728	Virulence	Max_OD_L-Asparagine	Type I restriction enzyme EcoKI M protein	0.0288142
6	29	GC00002896	V	-0.354341	Virulence	Max_OD_L-Asparagine	Multidrug resistance protein NorM	0.0367545
29	6	GC00003910	V	0.354341	Virulence	Max_OD_L-Asparagine	hypothetical protein	0.0367545
29	6	GC00003885	V	0.354341	Virulence	Max_OD_L-Asparagine	hypothetical protein	0.0367545
29	6	GC00000664_4	V	0.354341	Virulence	Max_OD_L-Asparagine	hypothetical protein	0.0367545
29	6	GC00000007_9	V	0.354341	Virulence	Max_OD_L-Asparagine	putative ABC transporter ATP-binding protein	0.0367545
6	29	GC00000606_5	V	-0.354341	Virulence	Max_OD_L-Asparagine	ABC transporter ATP-binding protein YxdL	0.0367545
6	29	GC00002760	V	-0.354341	Virulence	Max_OD_L-Asparagine	hypothetical protein	0.0367545
6	29	GC00000638_5	V	-0.354341	Virulence	Max_OD_L-Asparagine	Multidrug export protein MepA	0.0367545
29	6	GC00000401_1	V	0.354341	Virulence	Max_OD_L-Asparagine	hypothetical protein	0.0367545
6	29	GC00002698_3	V	-0.354341	Virulence	Max_OD_L-Asparagine	Daunorubicin/doxorubicin resistance ATP-binding protein DrrA	0.0367545
29	6	GC00002698_2	V	0.354341	Virulence	Max_OD_L-Asparagine	putative multidrug ABC transporter ATP-binding protein YbhF	0.0367545
27	8	GC00002856_2	V	0.40743	Virulence	Max_OD_L-Aspartic Acid	Bacitracin export permease protein BceB	0.0151281
29	6	GC00002698_2	V	0.339906	Virulence	Max_OD_L-Aspartic Acid	putative multidrug ABC transporter ATP-binding protein YbhF	0.0457372
6	29	GC00002698_3	V	-0.339906	Virulence	Max_OD_L-Aspartic Acid	Daunorubicin/doxorubicin resistance ATP-binding protein DrrA	0.0457372
6	29	GC00002896	V	-0.339906	Virulence	Max_OD_L-Aspartic Acid	Multidrug resistance protein NorM	0.0457372
29	6	GC00003910	V	0.339906	Virulence	Max_OD_L-Aspartic Acid	hypothetical protein	0.0457372
29	6	GC00003885	V	0.339906	Virulence	Max_OD_L-Aspartic Acid	hypothetical protein	0.0457372
29	6	GC00000664_4	V	0.339906	Virulence	Max_OD_L-Aspartic Acid	hypothetical protein	0.0457372
29	6	GC00000007_9	V	0.339906	Virulence	Max_OD_L-Aspartic Acid	putative ABC transporter ATP-binding protein	0.0457372
6	29	GC00000638_5	V	-0.339906	Virulence	Max_OD_L-Aspartic Acid	Multidrug export protein MepA	0.0457372
6	29	GC00000606_5	V	-0.339906	Virulence	Max_OD_L-Aspartic Acid	ABC transporter ATP-binding protein YxdL	0.0457372
29	6	GC00000401_1	V	0.339906	Virulence	Max_OD_L-Aspartic Acid	hypothetical protein	0.0457372
6	29	GC00002760	V	-0.339906	Virulence	Max_OD_L-Aspartic Acid	hypothetical protein	0.0457372
7	28	GC00002900_7	V	-0.337056	Virulence	Max_OD_L-Aspartic Acid	Type I restriction enzyme EcoKI M protein	0.0477034
21	14	GC00002856_5	V	0.312925	Virulence	Max_OD_L-Aspartic Acid	Bacitracin export permease protein BceB	0.0672007
27	8	GC00002856_2	V	0.460719	Virulence	Max_OD_L-Fucose	Bacitracin export permease protein BceB	0.00534919
6	29	GC00000606_5	V	-0.372889	Virulence	Max_OD_L-Fucose	ABC transporter ATP-binding protein YxdL	0.0273713
29	6	GC00000401_1	V	0.372889	Virulence	Max_OD_L-Fucose	hypothetical protein	0.0273713
29	6	GC00003885	V	0.372889	Virulence	Max_OD_L-Fucose	hypothetical protein	0.0273713
6	29	GC00000638_5	V	-0.372889	Virulence	Max_OD_L-Fucose	Multidrug export protein MepA	0.0273713
6	29	GC00002698_3	V	-0.372889	Virulence	Max_OD_L-Fucose	Daunorubicin/doxorubicin resistance ATP-binding protein DrrA	0.0273713
29	6	GC00002698_2	V	0.372889	Virulence	Max_OD_L-Fucose	putative multidrug ABC transporter ATP-binding protein YbhF	0.0273713
29	6	GC00000664_4	V	0.372889	Virulence	Max_OD_L-Fucose	hypothetical protein	0.0273713
29	6	GC00003910	V	0.372889	Virulence	Max_OD_L-Fucose	hypothetical protein	0.0273713
6	29	GC00002760	V	-0.372889	Virulence	Max_OD_L-Fucose	hypothetical protein	0.0273713
29	6	GC00000007_9	V	0.372889	Virulence	Max_OD_L-Fucose	putative ABC transporter ATP-binding protein	0.0273713
6	29	GC00002896	V	-0.372889	Virulence	Max_OD_L-Fucose	Multidrug resistance protein NorM	0.0273713
21	14	GC00002856_5	V	0.370687	Virulence	Max_OD_L-Fucose	Bacitracin export permease protein BceB	0.0283699
7	28	GC00002900_7	V	-0.359423	Virulence	Max_OD_L-Fucose	Type I restriction enzyme EcoKI M protein	0.0339562
23	12	GC00000062_4	V	-0.298412	Virulence	Max_OD_L-Fucose	putative ABC transporter ATP-binding protein	0.0816423
23	12	GC00003000	V	-0.298412	Virulence	Max_OD_L-Fucose	hypothetical protein	0.0816423
27	8	GC00002856_2	V	0.33069	Virulence	Max_OD_L-Galactonic Acid-gamma-Lactone	Bacitracin export permease protein BceB	0.052341
7	28	GC00002900_7	V	-0.330281	Virulence	Max_OD_L-Galactonic Acid-gamma-Lactone	Type I restriction enzyme EcoKI M protein	0.0526504
29	6	GC00003910	V	0.326506	Virulence	Max_OD_L-Galactonic Acid-gamma-Lactone	hypothetical protein	0.0555797
6	29	GC00002896	V	-0.326506	Virulence	Max_OD_L-Galactonic Acid-gamma-Lactone	Multidrug resistance protein NorM	0.0555797
29	6	GC00003885	V	0.326506	Virulence	Max_OD_L-Galactonic Acid-gamma-Lactone	hypothetical protein	0.0555797
29	6	GC00000007_9	V	0.326506	Virulence	Max_OD_L-Galactonic Acid-gamma-Lactone	putative ABC transporter ATP-binding protein	0.0555797
6	29	GC00002760	V	-0.326506	Virulence	Max_OD_L-Galactonic Acid-gamma-Lactone	hypothetical protein	0.0555797
6	29	GC00000638_5	V	-0.326506	Virulence	Max_OD_L-Galactonic Acid-gamma-Lactone	Multidrug export protein MepA	0.0555797
29	6	GC00000664_4	V	0.326506	Virulence	Max_OD_L-Galactonic Acid-gamma-Lactone	hypothetical protein	0.0555797
29	6	GC00000401_1	V	0.326506	Virulence	Max_OD_L-Galactonic Acid-gamma-Lactone	hypothetical protein	0.0555797
6	29	GC00000606_5	V	-0.326506	Virulence	Max_OD_L-Galactonic Acid-gamma-Lactone	ABC transporter ATP-binding protein YxdL	0.0555797
6	29	GC00002698_3	V	-0.326506	Virulence	Max_OD_L-Galactonic Acid-gamma-Lactone	Daunorubicin/doxorubicin resistance ATP-binding protein DrrA	0.0555797
29	6	GC00002698_2	V	0.326506	Virulence	Max_OD_L-Galactonic Acid-gamma-Lactone	putative multidrug ABC transporter ATP-binding protein YbhF	0.0555797
7	28	GC00002900_7	V	-0.369678	Virulence	Max_OD_L-Glutamic Acid	Type I restriction enzyme EcoKI M protein	0.0288371
6	29	GC00002896	V	-0.352366	Virulence	Max_OD_L-Glutamic Acid	Multidrug resistance protein NorM	0.0378913
29	6	GC00003910	V	0.352366	Virulence	Max_OD_L-Glutamic Acid	hypothetical protein	0.0378913
29	6	GC00000664_4	V	0.352366	Virulence	Max_OD_L-Glutamic Acid	hypothetical protein	0.0378913
6	29	GC00000606_5	V	-0.352366	Virulence	Max_OD_L-Glutamic Acid	ABC transporter ATP-binding protein YxdL	0.0378913
6	29	GC00000638_5	V	-0.352366	Virulence	Max_OD_L-Glutamic Acid	Multidrug export protein MepA	0.0378913
6	29	GC00002760	V	-0.352366	Virulence	Max_OD_L-Glutamic Acid	hypothetical protein	0.0378913
29	6	GC00000007_9	V	0.352366	Virulence	Max_OD_L-Glutamic Acid	putative ABC transporter ATP-binding protein	0.0378913
6	29	GC00002698_3	V	-0.352366	Virulence	Max_OD_L-Glutamic Acid	Daunorubicin/doxorubicin resistance ATP-binding protein DrrA	0.0378913
29	6	GC00002698_2	V	0.352366	Virulence	Max_OD_L-Glutamic Acid	putative multidrug ABC transporter ATP-binding protein YbhF	0.0378913
29	6	GC00003885	V	0.352366	Virulence	Max_OD_L-Glutamic Acid	hypothetical protein	0.0378913
29	6	GC00000401_1	V	0.352366	Virulence	Max_OD_L-Glutamic Acid	hypothetical protein	0.0378913
27	8	GC00002856_2	V	0.323843	Virulence	Max_OD_L-Glutamic Acid	Bacitracin export permease protein BceB	0.0577223
27	8	GC00002856_2	V	0.442202	Virulence	Max_OD_L-Glutamine	Bacitracin export permease protein BceB	0.00781937
7	28	GC00002900_7	V	-0.399906	Virulence	Max_OD_L-Glutamine	Type I restriction enzyme EcoKI M protein	0.0173017
29	6	GC00000664_4	V	0.390446	Virulence	Max_OD_L-Glutamine	hypothetical protein	0.0203995
6	29	GC00002896	V	-0.390446	Virulence	Max_OD_L-Glutamine	Multidrug resistance protein NorM	0.0203995
29	6	GC00003885	V	0.390446	Virulence	Max_OD_L-Glutamine	hypothetical protein	0.0203995
29	6	GC00000401_1	V	0.390446	Virulence	Max_OD_L-Glutamine	hypothetical protein	0.0203995
29	6	GC00003910	V	0.390446	Virulence	Max_OD_L-Glutamine	hypothetical protein	0.0203995
6	29	GC00002760	V	-0.390446	Virulence	Max_OD_L-Glutamine	hypothetical protein	0.0203995
29	6	GC00000007_9	V	0.390446	Virulence	Max_OD_L-Glutamine	putative ABC transporter ATP-binding protein	0.0203995
6	29	GC00002698_3	V	-0.390446	Virulence	Max_OD_L-Glutamine	Daunorubicin/doxorubicin resistance ATP-binding protein DrrA	0.0203995
29	6	GC00002698_2	V	0.390446	Virulence	Max_OD_L-Glutamine	putative multidrug ABC transporter ATP-binding protein YbhF	0.0203995
6	29	GC00000638_5	V	-0.390446	Virulence	Max_OD_L-Glutamine	Multidrug export protein MepA	0.0203995
6	29	GC00000606_5	V	-0.390446	Virulence	Max_OD_L-Glutamine	ABC transporter ATP-binding protein YxdL	0.0203995
21	14	GC00002856_5	V	0.352635	Virulence	Max_OD_L-Glutamine	Bacitracin export permease protein BceB	0.0377348
7	28	GC00002900_7	V	-0.384856	Virulence	Max_OD_L-Lactic Acid	Type I restriction enzyme EcoKI M protein	0.0224378
29	6	GC00002698_2	V	0.375152	Virulence	Max_OD_L-Lactic Acid	putative multidrug ABC transporter ATP-binding protein YbhF	0.0263756
29	6	GC00003885	V	0.375152	Virulence	Max_OD_L-Lactic Acid	hypothetical protein	0.0263756
29	6	GC00000007_9	V	0.375152	Virulence	Max_OD_L-Lactic Acid	putative ABC transporter ATP-binding protein	0.0263756
29	6	GC00000401_1	V	0.375152	Virulence	Max_OD_L-Lactic Acid	hypothetical protein	0.0263756
29	6	GC00000664_4	V	0.375152	Virulence	Max_OD_L-Lactic Acid	hypothetical protein	0.0263756
29	6	GC00003910	V	0.375152	Virulence	Max_OD_L-Lactic Acid	hypothetical protein	0.0263756
6	29	GC00000638_5	V	-0.375152	Virulence	Max_OD_L-Lactic Acid	Multidrug export protein MepA	0.0263756
6	29	GC00000606_5	V	-0.375152	Virulence	Max_OD_L-Lactic Acid	ABC transporter ATP-binding protein YxdL	0.0263756
6	29	GC00002698_3	V	-0.375152	Virulence	Max_OD_L-Lactic Acid	Daunorubicin/doxorubicin resistance ATP-binding protein DrrA	0.0263756
6	29	GC00002760	V	-0.375152	Virulence	Max_OD_L-Lactic Acid	hypothetical protein	0.0263756
6	29	GC00002896	V	-0.375152	Virulence	Max_OD_L-Lactic Acid	Multidrug resistance protein NorM	0.0263756
27	8	GC00002856_2	V	0.363961	Virulence	Max_OD_L-Lactic Acid	Bacitracin export permease protein BceB	0.0316064
27	8	GC00002856_2	V	0.460606	Virulence	Max_OD_L-Lyxose	Bacitracin export permease protein BceB	0.00536183
7	28	GC00002900_7	V	-0.407144	Virulence	Max_OD_L-Lyxose	Type I restriction enzyme EcoKI M protein	0.0152063
29	6	GC00003910	V	0.392984	Virulence	Max_OD_L-Lyxose	hypothetical protein	0.0195264
6	29	GC00002896	V	-0.392984	Virulence	Max_OD_L-Lyxose	Multidrug resistance protein NorM	0.0195264
29	6	GC00003885	V	0.392984	Virulence	Max_OD_L-Lyxose	hypothetical protein	0.0195264
6	29	GC00002698_3	V	-0.392984	Virulence	Max_OD_L-Lyxose	Daunorubicin/doxorubicin resistance ATP-binding protein DrrA	0.0195264
29	6	GC00002698_2	V	0.392984	Virulence	Max_OD_L-Lyxose	putative multidrug ABC transporter ATP-binding protein YbhF	0.0195264
29	6	GC00000401_1	V	0.392984	Virulence	Max_OD_L-Lyxose	hypothetical protein	0.0195264
29	6	GC00000007_9	V	0.392984	Virulence	Max_OD_L-Lyxose	putative ABC transporter ATP-binding protein	0.0195264
6	29	GC00002760	V	-0.392984	Virulence	Max_OD_L-Lyxose	hypothetical protein	0.0195264
29	6	GC00000664_4	V	0.392984	Virulence	Max_OD_L-Lyxose	hypothetical protein	0.0195264
6	29	GC00000638_5	V	-0.392984	Virulence	Max_OD_L-Lyxose	Multidrug export protein MepA	0.0195264
6	29	GC00000606_5	V	-0.392984	Virulence	Max_OD_L-Lyxose	ABC transporter ATP-binding protein YxdL	0.0195264
21	14	GC00002856_5	V	0.347399	Virulence	Max_OD_L-Lyxose	Bacitracin export permease protein BceB	0.0408769
7	28	GC00002900_7	V	-0.417573	Virulence	Max_OD_L-Malic Acid	Type I restriction enzyme EcoKI M protein	0.0125643
6	29	GC00002896	V	-0.402497	Virulence	Max_OD_L-Malic Acid	Multidrug resistance protein NorM	0.0165255
29	6	GC00003910	V	0.402497	Virulence	Max_OD_L-Malic Acid	hypothetical protein	0.0165255
29	6	GC00000664_4	V	0.402497	Virulence	Max_OD_L-Malic Acid	hypothetical protein	0.0165255
6	29	GC00000638_5	V	-0.402497	Virulence	Max_OD_L-Malic Acid	Multidrug export protein MepA	0.0165255
29	6	GC00003885	V	0.402497	Virulence	Max_OD_L-Malic Acid	hypothetical protein	0.0165255
6	29	GC00002760	V	-0.402497	Virulence	Max_OD_L-Malic Acid	hypothetical protein	0.0165255
6	29	GC00000606_5	V	-0.402497	Virulence	Max_OD_L-Malic Acid	ABC transporter ATP-binding protein YxdL	0.0165255
29	6	GC00000007_9	V	0.402497	Virulence	Max_OD_L-Malic Acid	putative ABC transporter ATP-binding protein	0.0165255
29	6	GC00002698_2	V	0.402497	Virulence	Max_OD_L-Malic Acid	putative multidrug ABC transporter ATP-binding protein YbhF	0.0165255
6	29	GC00002698_3	V	-0.402497	Virulence	Max_OD_L-Malic Acid	Daunorubicin/doxorubicin resistance ATP-binding protein DrrA	0.0165255
29	6	GC00000401_1	V	0.402497	Virulence	Max_OD_L-Malic Acid	hypothetical protein	0.0165255
27	8	GC00002856_2	V	0.399014	Virulence	Max_OD_L-Malic Acid	Bacitracin export permease protein BceB	0.017576
21	14	GC00002856_5	V	0.308016	Virulence	Max_OD_L-Malic Acid	Bacitracin export permease protein BceB	0.0718419
33	2	GC00003890_2	V	0.307595	Virulence	Max_OD_L-Malic Acid	hypothetical protein	0.0722516
7	28	GC00002900_7	V	-0.41837	Virulence	Max_OD_L-Proline	Type I restriction enzyme EcoKI M protein	0.0123795
29	6	GC00002698_2	V	0.37981	Virulence	Max_OD_L-Proline	putative multidrug ABC transporter ATP-binding protein YbhF	0.0244196
6	29	GC00002698_3	V	-0.37981	Virulence	Max_OD_L-Proline	Daunorubicin/doxorubicin resistance ATP-binding protein DrrA	0.0244196
29	6	GC00003910	V	0.37981	Virulence	Max_OD_L-Proline	hypothetical protein	0.0244196
29	6	GC00000401_1	V	0.37981	Virulence	Max_OD_L-Proline	hypothetical protein	0.0244196
6	29	GC00000638_5	V	-0.37981	Virulence	Max_OD_L-Proline	Multidrug export protein MepA	0.0244196
6	29	GC00000606_5	V	-0.37981	Virulence	Max_OD_L-Proline	ABC transporter ATP-binding protein YxdL	0.0244196
29	6	GC00000664_4	V	0.37981	Virulence	Max_OD_L-Proline	hypothetical protein	0.0244196
6	29	GC00002896	V	-0.37981	Virulence	Max_OD_L-Proline	Multidrug resistance protein NorM	0.0244196
29	6	GC00000007_9	V	0.37981	Virulence	Max_OD_L-Proline	putative ABC transporter ATP-binding protein	0.0244196
29	6	GC00003885	V	0.37981	Virulence	Max_OD_L-Proline	hypothetical protein	0.0244196
6	29	GC00002760	V	-0.37981	Virulence	Max_OD_L-Proline	hypothetical protein	0.0244196
27	8	GC00002856_2	V	0.35202	Virulence	Max_OD_L-Proline	Bacitracin export permease protein BceB	0.0380934
33	2	GC00003890_2	V	0.348973	Virulence	Max_OD_L-Proline	hypothetical protein	0.039911
7	28	GC00002900_7	V	-0.368103	Virulence	Max_OD_L-Rhamnose	Type I restriction enzyme EcoKI M protein	0.0295794
29	6	GC00000401_1	V	0.359125	Virulence	Max_OD_L-Rhamnose	hypothetical protein	0.0341151
29	6	GC00000664_4	V	0.359125	Virulence	Max_OD_L-Rhamnose	hypothetical protein	0.0341151
29	6	GC00002698_2	V	0.359125	Virulence	Max_OD_L-Rhamnose	putative multidrug ABC transporter ATP-binding protein YbhF	0.0341151
29	6	GC00003885	V	0.359125	Virulence	Max_OD_L-Rhamnose	hypothetical protein	0.0341151
29	6	GC00003910	V	0.359125	Virulence	Max_OD_L-Rhamnose	hypothetical protein	0.0341151
29	6	GC00000007_9	V	0.359125	Virulence	Max_OD_L-Rhamnose	putative ABC transporter ATP-binding protein	0.0341151
6	29	GC00002698_3	V	-0.359125	Virulence	Max_OD_L-Rhamnose	Daunorubicin/doxorubicin resistance ATP-binding protein DrrA	0.0341151
6	29	GC00002896	V	-0.359125	Virulence	Max_OD_L-Rhamnose	Multidrug resistance protein NorM	0.0341151
6	29	GC00000606_5	V	-0.359125	Virulence	Max_OD_L-Rhamnose	ABC transporter ATP-binding protein YxdL	0.0341151
6	29	GC00000638_5	V	-0.359125	Virulence	Max_OD_L-Rhamnose	Multidrug export protein MepA	0.0341151
6	29	GC00002760	V	-0.359125	Virulence	Max_OD_L-Rhamnose	hypothetical protein	0.0341151
27	8	GC00002856_2	V	0.351598	Virulence	Max_OD_L-Rhamnose	Bacitracin export permease protein BceB	0.0383408
33	2	GC00000051_7	V	0.31834	Virulence	Fold_Change_L-Serine	ABC transporter ATP-binding protein YxdL	0.0623577
27	8	GC00000593_2	G	0.428148	Carbohydrate metabolism and transport	Max_OD_L-Serine	Isoprimeverose transporter	0.0102921
28	7	GC00004427		0.422746		GP_td_L-Serine	IS982 family transposase IS982B	0.011405
22	13	GC00000664_6	V	0.314437	Virulence	GP_td_D-Serine	hypothetical protein	0.0658201
29	6	GC00003910	V	0.313158	Virulence	Max_OD_D-Serine	hypothetical protein	0.0669864
29	6	GC00003885	V	0.313158	Virulence	Max_OD_D-Serine	hypothetical protein	0.0669864
27	8	GC00000007_4	V	0.421238	Virulence	Fold_Change_D-Serine	putative ABC transporter ATP-binding protein	0.0117332
27	8	GC00000016_9	T	0.421238	Signal Transduction	Fold_Change_D-Serine	Transcriptional regulatory protein QseB	0.0117332
29	6	GC00000664_4	V	0.313158	Virulence	Max_OD_D-Serine	hypothetical protein	0.0669864
29	6	GC00000401_1	V	0.313158	Virulence	Max_OD_D-Serine	hypothetical protein	0.0669864
3	32	GC00002928_2	V	0.308639	Virulence	GP_td_L-Serine	hypothetical protein	0.0712391
34	1	GC00000416_5	V	0.307512	Virulence	GP_td_D-Serine	Putative multidrug export ATP-binding/permease protein	0.0723317
27	8	GC00000590_2		0.421238		Fold_Change_D-Serine	TlpA family protein disulfide reductase	0.0117332
29	6	GC00003885	V	0.566713	Virulence	Max_OD_Lactulose	hypothetical protein	0.000386285
29	6	GC00000664_4	V	0.566713	Virulence	Max_OD_Lactulose	hypothetical protein	0.000386285
29	6	GC00002698_2	V	0.566713	Virulence	Max_OD_Lactulose	putative multidrug ABC transporter ATP-binding protein YbhF	0.000386285
29	6	GC00003910	V	0.566713	Virulence	Max_OD_Lactulose	hypothetical protein	0.000386285
29	6	GC00000007_9	V	0.566713	Virulence	Max_OD_Lactulose	putative ABC transporter ATP-binding protein	0.000386285
29	6	GC00000401_1	V	0.566713	Virulence	Max_OD_Lactulose	hypothetical protein	0.000386285
6	29	GC00000606_5	V	-0.566713	Virulence	Max_OD_Lactulose	ABC transporter ATP-binding protein YxdL	0.000386285
6	29	GC00002698_3	V	-0.566713	Virulence	Max_OD_Lactulose	Daunorubicin/doxorubicin resistance ATP-binding protein DrrA	0.000386285
6	29	GC00000638_5	V	-0.566713	Virulence	Max_OD_Lactulose	Multidrug export protein MepA	0.000386285
6	29	GC00002896	V	-0.566713	Virulence	Max_OD_Lactulose	Multidrug resistance protein NorM	0.000386285
6	29	GC00002760	V	-0.566713	Virulence	Max_OD_Lactulose	hypothetical protein	0.000386285
7	28	GC00002900_7	V	-0.549004	Virulence	Max_OD_Lactulose	Type I restriction enzyme EcoKI M protein	0.000637213
27	8	GC00002856_2	V	0.546427	Virulence	Max_OD_Lactulose	Bacitracin export permease protein BceB	0.000683789
34	1	GC00000416_7	V	0.49858	Virulence	Max_OD_Lactulose	Vitamin B12 import ATP-binding protein BtuD	0.0023006
21	14	GC00002856_5	V	0.401078	Virulence	Max_OD_Lactulose	Bacitracin export permease protein BceB	0.016947
14	21	GC00000057_2	V	-0.342789	Virulence	Max_OD_Lactulose	Fluoroquinolones export ATP-binding protein	0.0438152
33	2	GC00000115_4	V	0.323742	Virulence	Max_OD_Lactulose	Lipid A export ATP-binding/permease protein MsbA	0.057805
18	17	GC00000104_3	V	-0.296921	Virulence	Max_OD_Lactulose	hypothetical protein	0.0832528
33	2	GC00000115_4	V	0.483116	Virulence	Max_OD_Maltose	Lipid A export ATP-binding/permease protein MsbA	0.00328467
27	8	GC00002856_2	V	0.471607	Virulence	Max_OD_Maltose	Bacitracin export permease protein BceB	0.0042371
29	6	GC00003885	V	0.379996	Virulence	Max_OD_Maltose	hypothetical protein	0.0243442
29	6	GC00003910	V	0.379996	Virulence	Max_OD_Maltose	hypothetical protein	0.0243442
6	29	GC00002760	V	-0.379996	Virulence	Max_OD_Maltose	hypothetical protein	0.0243442
29	6	GC00000007_9	V	0.379996	Virulence	Max_OD_Maltose	putative ABC transporter ATP-binding protein	0.0243442
29	6	GC00002698_2	V	0.379996	Virulence	Max_OD_Maltose	putative multidrug ABC transporter ATP-binding protein YbhF	0.0243442
6	29	GC00002698_3	V	-0.379996	Virulence	Max_OD_Maltose	Daunorubicin/doxorubicin resistance ATP-binding protein DrrA	0.0243442
6	29	GC00000606_5	V	-0.379996	Virulence	Max_OD_Maltose	ABC transporter ATP-binding protein YxdL	0.0243442
29	6	GC00000401_1	V	0.379996	Virulence	Max_OD_Maltose	hypothetical protein	0.0243442
29	6	GC00000664_4	V	0.379996	Virulence	Max_OD_Maltose	hypothetical protein	0.0243442
6	29	GC00002896	V	-0.379996	Virulence	Max_OD_Maltose	Multidrug resistance protein NorM	0.0243442
6	29	GC00000638_5	V	-0.379996	Virulence	Max_OD_Maltose	Multidrug export protein MepA	0.0243442
21	14	GC00002856_5	V	0.37965	Virulence	Max_OD_Maltose	Bacitracin export permease protein BceB	0.0244848
23	12	GC00003000	V	-0.3524	Virulence	Max_OD_Maltose	hypothetical protein	0.0378717
23	12	GC00000062_4	V	-0.3524	Virulence	Max_OD_Maltose	putative ABC transporter ATP-binding protein	0.0378717
34	1	GC00000416_7	V	0.345698	Virulence	Max_OD_Maltose	Vitamin B12 import ATP-binding protein BtuD	0.0419421
22	13	GC00000664_6	V	-0.345617	Virulence	Max_OD_Maltose	hypothetical protein	0.0419929
7	28	GC00002900_7	V	-0.341736	Virulence	Max_OD_Maltose	Type I restriction enzyme EcoKI M protein	0.0445097
34	1	GC00000158_2	V	0.327409	Virulence	Max_OD_Maltose	ABC transporter ATP-binding protein YtrB	0.0548672
34	1	GC00004196	V	0.327409	Virulence	Max_OD_Maltose	hypothetical protein	0.0548672
34	1	GC00004395	V	0.327409	Virulence	Max_OD_Maltose	Type-2 restriction enzyme BsuMI component YdjA	0.0548672
1	34	GC00000799_3	V	-0.327409	Virulence	Max_OD_Maltose	hypothetical protein	0.0548672
1	34	GC00000838	V	-0.327409	Virulence	Max_OD_Maltose	hypothetical protein	0.0548672
34	1	GC00000844_1	V	0.327409	Virulence	Max_OD_Maltose	hypothetical protein	0.0548672
27	8	GC00002856_2	V	0.40168	Virulence	Max_OD_Maltotriose	Bacitracin export permease protein BceB	0.0167671
1	34	GC00000838	V	-0.367636	Virulence	Max_OD_Maltotriose	hypothetical protein	0.0298026
34	1	GC00000844_1	V	0.367636	Virulence	Max_OD_Maltotriose	hypothetical protein	0.0298026
1	34	GC00000799_3	V	-0.367636	Virulence	Max_OD_Maltotriose	hypothetical protein	0.0298026
34	1	GC00000158_2	V	0.367636	Virulence	Max_OD_Maltotriose	ABC transporter ATP-binding protein YtrB	0.0298026
34	1	GC00004395	V	0.367636	Virulence	Max_OD_Maltotriose	Type-2 restriction enzyme BsuMI component YdjA	0.0298026
34	1	GC00004196	V	0.367636	Virulence	Max_OD_Maltotriose	hypothetical protein	0.0298026
33	2	GC00000115_4	V	0.352274	Virulence	Max_OD_Maltotriose	Lipid A export ATP-binding/permease protein MsbA	0.0379452
23	12	GC00000062_4	V	-0.337999	Virulence	Max_OD_Maltotriose	putative ABC transporter ATP-binding protein	0.0470457
23	12	GC00003000	V	-0.337999	Virulence	Max_OD_Maltotriose	hypothetical protein	0.0470457
21	14	GC00002856_5	V	0.335494	Virulence	Max_OD_Maltotriose	Bacitracin export permease protein BceB	0.0488099
22	13	GC00000664_6	V	-0.329141	Virulence	Max_OD_Maltotriose	hypothetical protein	0.0535222
21	14	GC00002856_5	V	0.509388	Virulence	Max_OD_Methyl Pyruvate	Bacitracin export permease protein BceB	0.00177593
27	8	GC00002856_2	V	0.469003	Virulence	Max_OD_Methyl Pyruvate	Bacitracin export permease protein BceB	0.00448301
18	17	GC00000104_3	V	-0.400155	Virulence	Max_OD_Methyl Pyruvate	hypothetical protein	0.0172258
29	6	GC00000664_4	V	0.385525	Virulence	Max_OD_Methyl Pyruvate	hypothetical protein	0.0221854
29	6	GC00000401_1	V	0.385525	Virulence	Max_OD_Methyl Pyruvate	hypothetical protein	0.0221854
29	6	GC00003910	V	0.385525	Virulence	Max_OD_Methyl Pyruvate	hypothetical protein	0.0221854
29	6	GC00003885	V	0.385525	Virulence	Max_OD_Methyl Pyruvate	hypothetical protein	0.0221854
6	29	GC00002698_3	V	-0.385525	Virulence	Max_OD_Methyl Pyruvate	Daunorubicin/doxorubicin resistance ATP-binding protein DrrA	0.0221854
29	6	GC00002698_2	V	0.385525	Virulence	Max_OD_Methyl Pyruvate	putative multidrug ABC transporter ATP-binding protein YbhF	0.0221854
29	6	GC00000007_9	V	0.385525	Virulence	Max_OD_Methyl Pyruvate	putative ABC transporter ATP-binding protein	0.0221854
6	29	GC00002760	V	-0.385525	Virulence	Max_OD_Methyl Pyruvate	hypothetical protein	0.0221854
6	29	GC00000606_5	V	-0.385525	Virulence	Max_OD_Methyl Pyruvate	ABC transporter ATP-binding protein YxdL	0.0221854
6	29	GC00000638_5	V	-0.385525	Virulence	Max_OD_Methyl Pyruvate	Multidrug export protein MepA	0.0221854
6	29	GC00002896	V	-0.385525	Virulence	Max_OD_Methyl Pyruvate	Multidrug resistance protein NorM	0.0221854
23	12	GC00003093_11	V	-0.343214	Virulence	Max_OD_Methyl Pyruvate	Type-1 restriction enzyme EcoKI specificity protein	0.0435372
7	28	GC00002900_7	V	-0.339982	Virulence	Max_OD_Methyl Pyruvate	Type I restriction enzyme EcoKI M protein	0.0456855
14	21	GC00000057_2	V	-0.333579	Virulence	Max_OD_Methyl Pyruvate	Fluoroquinolones export ATP-binding protein	0.0501937
7	28	GC00002900_7	V	-0.346219	Virulence	Max_OD_Mono Methyl Succinate	Type I restriction enzyme EcoKI M protein	0.0416136
6	29	GC00002896	V	-0.328936	Virulence	Max_OD_Mono Methyl Succinate	Multidrug resistance protein NorM	0.05368
29	6	GC00003885	V	0.328936	Virulence	Max_OD_Mono Methyl Succinate	hypothetical protein	0.05368
29	6	GC00000664_4	V	0.328936	Virulence	Max_OD_Mono Methyl Succinate	hypothetical protein	0.05368
29	6	GC00000401_1	V	0.328936	Virulence	Max_OD_Mono Methyl Succinate	hypothetical protein	0.05368
29	6	GC00003910	V	0.328936	Virulence	Max_OD_Mono Methyl Succinate	hypothetical protein	0.05368
6	29	GC00000606_5	V	-0.328936	Virulence	Max_OD_Mono Methyl Succinate	ABC transporter ATP-binding protein YxdL	0.05368
6	29	GC00000638_5	V	-0.328936	Virulence	Max_OD_Mono Methyl Succinate	Multidrug export protein MepA	0.05368
6	29	GC00002698_3	V	-0.328936	Virulence	Max_OD_Mono Methyl Succinate	Daunorubicin/doxorubicin resistance ATP-binding protein DrrA	0.05368
29	6	GC00002698_2	V	0.328936	Virulence	Max_OD_Mono Methyl Succinate	putative multidrug ABC transporter ATP-binding protein YbhF	0.05368
29	6	GC00000007_9	V	0.328936	Virulence	Max_OD_Mono Methyl Succinate	putative ABC transporter ATP-binding protein	0.05368
6	29	GC00002760	V	-0.328936	Virulence	Max_OD_Mono Methyl Succinate	hypothetical protein	0.05368
27	8	GC00002856_2	V	0.316621	Virulence	Max_OD_Mono Methyl Succinate	Bacitracin export permease protein BceB	0.0638639
33	2	GC00003890_2	V	0.293077	Virulence	Max_OD_Mono Methyl Succinate	hypothetical protein	0.0875171
7	28	GC00002900_7	V	-0.408345	Virulence	Max_OD_Mucic Acid	Type I restriction enzyme EcoKI M protein	0.0148801
27	8	GC00002856_2	V	0.400141	Virulence	Max_OD_Mucic Acid	Bacitracin export permease protein BceB	0.01723
29	6	GC00003910	V	0.398013	Virulence	Max_OD_Mucic Acid	hypothetical protein	0.0178878
29	6	GC00002698_2	V	0.398013	Virulence	Max_OD_Mucic Acid	putative multidrug ABC transporter ATP-binding protein YbhF	0.0178878
6	29	GC00002698_3	V	-0.398013	Virulence	Max_OD_Mucic Acid	Daunorubicin/doxorubicin resistance ATP-binding protein DrrA	0.0178878
6	29	GC00002760	V	-0.398013	Virulence	Max_OD_Mucic Acid	hypothetical protein	0.0178878
29	6	GC00003885	V	0.398013	Virulence	Max_OD_Mucic Acid	hypothetical protein	0.0178878
29	6	GC00000664_4	V	0.398013	Virulence	Max_OD_Mucic Acid	hypothetical protein	0.0178878
6	29	GC00002896	V	-0.398013	Virulence	Max_OD_Mucic Acid	Multidrug resistance protein NorM	0.0178878
6	29	GC00000638_5	V	-0.398013	Virulence	Max_OD_Mucic Acid	Multidrug export protein MepA	0.0178878
29	6	GC00000401_1	V	0.398013	Virulence	Max_OD_Mucic Acid	hypothetical protein	0.0178878
6	29	GC00000606_5	V	-0.398013	Virulence	Max_OD_Mucic Acid	ABC transporter ATP-binding protein YxdL	0.0178878
29	6	GC00000007_9	V	0.398013	Virulence	Max_OD_Mucic Acid	putative ABC transporter ATP-binding protein	0.0178878
33	2	GC00003890_2	V	0.341509	Virulence	Max_OD_Mucic Acid	hypothetical protein	0.0446601
21	14	GC00002856_5	V	0.328792	Virulence	Max_OD_Mucic Acid	Bacitracin export permease protein BceB	0.0537909
31	4	GC00000056_2	V	-0.288148	Virulence	Max_OD_Mucic Acid	putative ABC transporter ATP-binding protein YknY	0.0932273
34	1	GC00000397_4	V	-0.367969	Virulence	Max_OD_N-Acetyl-D-Glucosamine	hypothetical protein	0.0296433
21	14	GC00002856_5	V	0.345694	Virulence	Max_OD_N-Acetyl-D-Glucosamine	Bacitracin export permease protein BceB	0.0419442
27	8	GC00002856_2	V	0.377826	Virulence	Max_OD_N-Acetyl-beta-D Mannosamine	Bacitracin export permease protein BceB	0.0252375
21	14	GC00002856_5	V	0.349139	Virulence	Max_OD_N-Acetyl-beta-D Mannosamine	Bacitracin export permease protein BceB	0.0398098
29	6	GC00003910	V	0.338319	Virulence	Max_OD_N-Acetyl-beta-D Mannosamine	hypothetical protein	0.0468244
29	6	GC00000664_4	V	0.338319	Virulence	Max_OD_N-Acetyl-beta-D Mannosamine	hypothetical protein	0.0468244
29	6	GC00000401_1	V	0.338319	Virulence	Max_OD_N-Acetyl-beta-D Mannosamine	hypothetical protein	0.0468244
29	6	GC00002698_2	V	0.338319	Virulence	Max_OD_N-Acetyl-beta-D Mannosamine	putative multidrug ABC transporter ATP-binding protein YbhF	0.0468244
29	6	GC00000007_9	V	0.338319	Virulence	Max_OD_N-Acetyl-beta-D Mannosamine	putative ABC transporter ATP-binding protein	0.0468244
29	6	GC00003885	V	0.338319	Virulence	Max_OD_N-Acetyl-beta-D Mannosamine	hypothetical protein	0.0468244
6	29	GC00002698_3	V	-0.338319	Virulence	Max_OD_N-Acetyl-beta-D Mannosamine	Daunorubicin/doxorubicin resistance ATP-binding protein DrrA	0.0468244
6	29	GC00002896	V	-0.338319	Virulence	Max_OD_N-Acetyl-beta-D Mannosamine	Multidrug resistance protein NorM	0.0468244
6	29	GC00000606_5	V	-0.338319	Virulence	Max_OD_N-Acetyl-beta-D Mannosamine	ABC transporter ATP-binding protein YxdL	0.0468244
6	29	GC00002760	V	-0.338319	Virulence	Max_OD_N-Acetyl-beta-D Mannosamine	hypothetical protein	0.0468244
6	29	GC00000638_5	V	-0.338319	Virulence	Max_OD_N-Acetyl-beta-D Mannosamine	Multidrug export protein MepA	0.0468244
7	28	GC00002900_7	V	-0.32739	Virulence	Max_OD_N-Acetyl-beta-D Mannosamine	Type I restriction enzyme EcoKI M protein	0.0548819
27	8	GC00002856_2	V	0.437307	Virulence	Max_OD_Negative Control	Bacitracin export permease protein BceB	0.00861566
6	29	GC00000606_5	V	-0.36413	Virulence	Max_OD_Negative Control	ABC transporter ATP-binding protein YxdL	0.0315214
6	29	GC00000638_5	V	-0.36413	Virulence	Max_OD_Negative Control	Multidrug export protein MepA	0.0315214
29	6	GC00003885	V	0.36413	Virulence	Max_OD_Negative Control	hypothetical protein	0.0315214
29	6	GC00003910	V	0.36413	Virulence	Max_OD_Negative Control	hypothetical protein	0.0315214
29	6	GC00000664_4	V	0.36413	Virulence	Max_OD_Negative Control	hypothetical protein	0.0315214
6	29	GC00002760	V	-0.36413	Virulence	Max_OD_Negative Control	hypothetical protein	0.0315214
6	29	GC00002698_3	V	-0.36413	Virulence	Max_OD_Negative Control	Daunorubicin/doxorubicin resistance ATP-binding protein DrrA	0.0315214
29	6	GC00000007_9	V	0.36413	Virulence	Max_OD_Negative Control	putative ABC transporter ATP-binding protein	0.0315214
6	29	GC00002896	V	-0.36413	Virulence	Max_OD_Negative Control	Multidrug resistance protein NorM	0.0315214
29	6	GC00000401_1	V	0.36413	Virulence	Max_OD_Negative Control	hypothetical protein	0.0315214
29	6	GC00002698_2	V	0.36413	Virulence	Max_OD_Negative Control	putative multidrug ABC transporter ATP-binding protein YbhF	0.0315214
7	28	GC00002900_7	V	-0.34873	Virulence	Max_OD_Negative Control	Type I restriction enzyme EcoKI M protein	0.0400585
21	14	GC00002856_5	V	0.34402	Virulence	Max_OD_Negative Control	Bacitracin export permease protein BceB	0.0430145
21	14	GC00002856_5	V	0.295356	Virulence	Max_OD_Phenylethylamine	Bacitracin export permease protein BceB	0.0849693
7	28	GC00002900_7	V	-0.357193	Virulence	Max_OD_Propionic Acid	Type I restriction enzyme EcoKI M protein	0.0351619
29	6	GC00000664_4	V	0.33093	Virulence	Max_OD_Propionic Acid	hypothetical protein	0.0521596
29	6	GC00003885	V	0.33093	Virulence	Max_OD_Propionic Acid	hypothetical protein	0.0521596
29	6	GC00003910	V	0.33093	Virulence	Max_OD_Propionic Acid	hypothetical protein	0.0521596
29	6	GC00000007_9	V	0.33093	Virulence	Max_OD_Propionic Acid	putative ABC transporter ATP-binding protein	0.0521596
6	29	GC00002760	V	-0.33093	Virulence	Max_OD_Propionic Acid	hypothetical protein	0.0521596
29	6	GC00000401_1	V	0.33093	Virulence	Max_OD_Propionic Acid	hypothetical protein	0.0521596
6	29	GC00000606_5	V	-0.33093	Virulence	Max_OD_Propionic Acid	ABC transporter ATP-binding protein YxdL	0.0521596
6	29	GC00000638_5	V	-0.33093	Virulence	Max_OD_Propionic Acid	Multidrug export protein MepA	0.0521596
6	29	GC00002896	V	-0.33093	Virulence	Max_OD_Propionic Acid	Multidrug resistance protein NorM	0.0521596
6	29	GC00002698_3	V	-0.33093	Virulence	Max_OD_Propionic Acid	Daunorubicin/doxorubicin resistance ATP-binding protein DrrA	0.0521596
29	6	GC00002698_2	V	0.33093	Virulence	Max_OD_Propionic Acid	putative multidrug ABC transporter ATP-binding protein YbhF	0.0521596
27	8	GC00002856_2	V	0.306322	Virulence	Max_OD_Propionic Acid	Bacitracin export permease protein BceB	0.0734998
27	8	GC00002856_2	V	0.487731	Virulence	Max_OD_Pyruvic Acid	Bacitracin export permease protein BceB	0.00295854
29	6	GC00002698_2	V	0.431754	Virulence	Max_OD_Pyruvic Acid	putative multidrug ABC transporter ATP-binding protein YbhF	0.00960178
29	6	GC00003885	V	0.431754	Virulence	Max_OD_Pyruvic Acid	hypothetical protein	0.00960178
29	6	GC00003910	V	0.431754	Virulence	Max_OD_Pyruvic Acid	hypothetical protein	0.00960178
29	6	GC00000664_4	V	0.431754	Virulence	Max_OD_Pyruvic Acid	hypothetical protein	0.00960178
29	6	GC00000401_1	V	0.431754	Virulence	Max_OD_Pyruvic Acid	hypothetical protein	0.00960178
29	6	GC00000007_9	V	0.431754	Virulence	Max_OD_Pyruvic Acid	putative ABC transporter ATP-binding protein	0.00960178
6	29	GC00000638_5	V	-0.431754	Virulence	Max_OD_Pyruvic Acid	Multidrug export protein MepA	0.00960178
6	29	GC00002698_3	V	-0.431754	Virulence	Max_OD_Pyruvic Acid	Daunorubicin/doxorubicin resistance ATP-binding protein DrrA	0.00960178
6	29	GC00002896	V	-0.431754	Virulence	Max_OD_Pyruvic Acid	Multidrug resistance protein NorM	0.00960178
6	29	GC00000606_5	V	-0.431754	Virulence	Max_OD_Pyruvic Acid	ABC transporter ATP-binding protein YxdL	0.00960178
6	29	GC00002760	V	-0.431754	Virulence	Max_OD_Pyruvic Acid	hypothetical protein	0.00960178
7	28	GC00002900_7	V	-0.408558	Virulence	Max_OD_Pyruvic Acid	Type I restriction enzyme EcoKI M protein	0.0148228
21	14	GC00002856_5	V	0.349671	Virulence	Max_OD_Pyruvic Acid	Bacitracin export permease protein BceB	0.0394881
27	8	GC00002856_2	V	0.332496	Virulence	Max_OD_Succinic Acid	Bacitracin export permease protein BceB	0.0509902
33	2	GC00000115_4	V	0.497363	Virulence	Max_OD_Sucrose	Lipid A export ATP-binding/permease protein MsbA	0.00236742
27	8	GC00002856_2	V	0.375639	Virulence	Max_OD_Sucrose	Bacitracin export permease protein BceB	0.0261652
1	34	GC00000799_3	V	-0.365784	Virulence	Max_OD_Sucrose	hypothetical protein	0.0307008
1	34	GC00000838	V	-0.365784	Virulence	Max_OD_Sucrose	hypothetical protein	0.0307008
34	1	GC00000844_1	V	0.365784	Virulence	Max_OD_Sucrose	hypothetical protein	0.0307008
34	1	GC00000158_2	V	0.365784	Virulence	Max_OD_Sucrose	ABC transporter ATP-binding protein YtrB	0.0307008
34	1	GC00004395	V	0.365784	Virulence	Max_OD_Sucrose	Type-2 restriction enzyme BsuMI component YdjA	0.0307008
34	1	GC00004196	V	0.365784	Virulence	Max_OD_Sucrose	hypothetical protein	0.0307008
34	1	GC00000416_7	V	0.327172	Virulence	Max_OD_Sucrose	Vitamin B12 import ATP-binding protein BtuD	0.0550536
22	13	GC00000664_6	V	-0.324808	Virulence	Max_OD_Sucrose	hypothetical protein	0.0569386
23	12	GC00000062_4	V	-0.32243	Virulence	Max_OD_Sucrose	putative ABC transporter ATP-binding protein	0.0588857
23	12	GC00003000	V	-0.32243	Virulence	Max_OD_Sucrose	hypothetical protein	0.0588857
21	14	GC00002856_5	V	0.311372	Virulence	Max_OD_Sucrose	Bacitracin export permease protein BceB	0.0686425
27	8	GC00002856_2	V	0.450303	Virulence	Max_OD_Thymidine	Bacitracin export permease protein BceB	0.00663937
21	14	GC00002856_5	V	0.396679	Virulence	Max_OD_Thymidine	Bacitracin export permease protein BceB	0.0183109
29	6	GC00003910	V	0.333573	Virulence	Max_OD_Thymidine	hypothetical protein	0.0501984
29	6	GC00003885	V	0.333573	Virulence	Max_OD_Thymidine	hypothetical protein	0.0501984
6	29	GC00000638_5	V	-0.333573	Virulence	Max_OD_Thymidine	Multidrug export protein MepA	0.0501984
6	29	GC00002760	V	-0.333573	Virulence	Max_OD_Thymidine	hypothetical protein	0.0501984
29	6	GC00000007_9	V	0.333573	Virulence	Max_OD_Thymidine	putative ABC transporter ATP-binding protein	0.0501984
6	29	GC00002698_3	V	-0.333573	Virulence	Max_OD_Thymidine	Daunorubicin/doxorubicin resistance ATP-binding protein DrrA	0.0501984
29	6	GC00002698_2	V	0.333573	Virulence	Max_OD_Thymidine	putative multidrug ABC transporter ATP-binding protein YbhF	0.0501984
6	29	GC00000606_5	V	-0.333573	Virulence	Max_OD_Thymidine	ABC transporter ATP-binding protein YxdL	0.0501984
29	6	GC00000664_4	V	0.333573	Virulence	Max_OD_Thymidine	hypothetical protein	0.0501984
29	6	GC00000401_1	V	0.333573	Virulence	Max_OD_Thymidine	hypothetical protein	0.0501984
6	29	GC00002896	V	-0.333573	Virulence	Max_OD_Thymidine	Multidrug resistance protein NorM	0.0501984
7	28	GC00002900_7	V	-0.323386	Virulence	Max_OD_Thymidine	Type I restriction enzyme EcoKI M protein	0.0580965
18	17	GC00000104_3	V	-0.292716	Virulence	Max_OD_Thymidine	hypothetical protein	0.087925
27	8	GC00002856_2	V	0.387864	Virulence	Max_OD_Tricarballylic Acid	Bacitracin export permease protein BceB	0.021321
7	28	GC00002900_7	V	-0.378113	Virulence	Max_OD_Tricarballylic Acid	Type I restriction enzyme EcoKI M protein	0.025118
29	6	GC00002698_2	V	0.357432	Virulence	Max_OD_Tricarballylic Acid	putative multidrug ABC transporter ATP-binding protein YbhF	0.0350313
29	6	GC00000664_4	V	0.357432	Virulence	Max_OD_Tricarballylic Acid	hypothetical protein	0.0350313
29	6	GC00003910	V	0.357432	Virulence	Max_OD_Tricarballylic Acid	hypothetical protein	0.0350313
29	6	GC00000401_1	V	0.357432	Virulence	Max_OD_Tricarballylic Acid	hypothetical protein	0.0350313
29	6	GC00000007_9	V	0.357432	Virulence	Max_OD_Tricarballylic Acid	putative ABC transporter ATP-binding protein	0.0350313
29	6	GC00003885	V	0.357432	Virulence	Max_OD_Tricarballylic Acid	hypothetical protein	0.0350313
6	29	GC00002698_3	V	-0.357432	Virulence	Max_OD_Tricarballylic Acid	Daunorubicin/doxorubicin resistance ATP-binding protein DrrA	0.0350313
6	29	GC00002896	V	-0.357432	Virulence	Max_OD_Tricarballylic Acid	Multidrug resistance protein NorM	0.0350313
6	29	GC00000606_5	V	-0.357432	Virulence	Max_OD_Tricarballylic Acid	ABC transporter ATP-binding protein YxdL	0.0350313
6	29	GC00000638_5	V	-0.357432	Virulence	Max_OD_Tricarballylic Acid	Multidrug export protein MepA	0.0350313
6	29	GC00002760	V	-0.357432	Virulence	Max_OD_Tricarballylic Acid	hypothetical protein	0.0350313
21	14	GC00002856_5	V	0.309674	Virulence	Max_OD_Tricarballylic Acid	Bacitracin export permease protein BceB	0.0702467
33	2	GC00003890_2	V	0.283588	Virulence	Max_OD_Tricarballylic Acid	hypothetical protein	0.0987616
7	28	GC00002900_7	V	-0.297749	Virulence	Max_OD_Tween 20	Type I restriction enzyme EcoKI M protein	0.0823559
29	6	GC00003885	V	0.358577	Virulence	Max_OD_Tween 40	hypothetical protein	0.0344095
6	29	GC00002698_3	V	-0.358577	Virulence	Max_OD_Tween 40	Daunorubicin/doxorubicin resistance ATP-binding protein DrrA	0.0344095
29	6	GC00002698_2	V	0.358577	Virulence	Max_OD_Tween 40	putative multidrug ABC transporter ATP-binding protein YbhF	0.0344095
6	29	GC00002760	V	-0.358577	Virulence	Max_OD_Tween 40	hypothetical protein	0.0344095
29	6	GC00003910	V	0.358577	Virulence	Max_OD_Tween 40	hypothetical protein	0.0344095
6	29	GC00002896	V	-0.358577	Virulence	Max_OD_Tween 40	Multidrug resistance protein NorM	0.0344095
29	6	GC00000007_9	V	0.358577	Virulence	Max_OD_Tween 40	putative ABC transporter ATP-binding protein	0.0344095
29	6	GC00000401_1	V	0.358577	Virulence	Max_OD_Tween 40	hypothetical protein	0.0344095
29	6	GC00000664_4	V	0.358577	Virulence	Max_OD_Tween 40	hypothetical protein	0.0344095
6	29	GC00000606_5	V	-0.358577	Virulence	Max_OD_Tween 40	ABC transporter ATP-binding protein YxdL	0.0344095
6	29	GC00000638_5	V	-0.358577	Virulence	Max_OD_Tween 40	Multidrug export protein MepA	0.0344095
27	8	GC00002856_2	V	0.354983	Virulence	Max_OD_Tween 40	Bacitracin export permease protein BceB	0.0363909
7	28	GC00002900_7	V	-0.304136	Virulence	Max_OD_Tween 40	Type I restriction enzyme EcoKI M protein	0.0756847
21	14	GC00002856_5	V	0.287131	Virulence	Max_OD_Tween 40	Bacitracin export permease protein BceB	0.0944412
7	28	GC00002900_7	V	-0.420259	Virulence	Max_OD_Tween 80	Type I restriction enzyme EcoKI M protein	0.0119505
29	6	GC00003885	V	0.397712	Virulence	Max_OD_Tween 80	hypothetical protein	0.0179827
29	6	GC00003910	V	0.397712	Virulence	Max_OD_Tween 80	hypothetical protein	0.0179827
29	6	GC00000664_4	V	0.397712	Virulence	Max_OD_Tween 80	hypothetical protein	0.0179827
29	6	GC00000007_9	V	0.397712	Virulence	Max_OD_Tween 80	putative ABC transporter ATP-binding protein	0.0179827
29	6	GC00002698_2	V	0.397712	Virulence	Max_OD_Tween 80	putative multidrug ABC transporter ATP-binding protein YbhF	0.0179827
29	6	GC00000401_1	V	0.397712	Virulence	Max_OD_Tween 80	hypothetical protein	0.0179827
6	29	GC00000606_5	V	-0.397712	Virulence	Max_OD_Tween 80	ABC transporter ATP-binding protein YxdL	0.0179827
6	29	GC00002698_3	V	-0.397712	Virulence	Max_OD_Tween 80	Daunorubicin/doxorubicin resistance ATP-binding protein DrrA	0.0179827
6	29	GC00002896	V	-0.397712	Virulence	Max_OD_Tween 80	Multidrug resistance protein NorM	0.0179827
6	29	GC00000638_5	V	-0.397712	Virulence	Max_OD_Tween 80	Multidrug export protein MepA	0.0179827
6	29	GC00002760	V	-0.397712	Virulence	Max_OD_Tween 80	hypothetical protein	0.0179827
27	8	GC00002856_2	V	0.337387	Virulence	Max_OD_Tween 80	Bacitracin export permease protein BceB	0.0474722
33	2	GC00003890_2	V	0.307581	Virulence	Max_OD_Tween 80	hypothetical protein	0.0722647
27	8	GC00000007_4	V	-0.283895	Virulence	Max_OD_Tween 80	putative ABC transporter ATP-binding protein	0.0983813
27	8	GC00002856_2	V	0.373788	Virulence	Max_OD_Tyramine	Bacitracin export permease protein BceB	0.0269723
21	14	GC00002856_5	V	0.340485	Virulence	Max_OD_Tyramine	Bacitracin export permease protein BceB	0.0453461
27	8	GC00002856_2	V	0.465668	Virulence	Max_OD_Uridine	Bacitracin export permease protein BceB	0.0048159
21	14	GC00002856_5	V	0.386559	Virulence	Max_OD_Uridine	Bacitracin export permease protein BceB	0.0217996
29	6	GC00003910	V	0.370835	Virulence	Max_OD_Uridine	hypothetical protein	0.0283016
29	6	GC00000664_4	V	0.370835	Virulence	Max_OD_Uridine	hypothetical protein	0.0283016
29	6	GC00000401_1	V	0.370835	Virulence	Max_OD_Uridine	hypothetical protein	0.0283016
29	6	GC00002698_2	V	0.370835	Virulence	Max_OD_Uridine	putative multidrug ABC transporter ATP-binding protein YbhF	0.0283016
29	6	GC00003885	V	0.370835	Virulence	Max_OD_Uridine	hypothetical protein	0.0283016
29	6	GC00000007_9	V	0.370835	Virulence	Max_OD_Uridine	putative ABC transporter ATP-binding protein	0.0283016
6	29	GC00000638_5	V	-0.370835	Virulence	Max_OD_Uridine	Multidrug export protein MepA	0.0283016
6	29	GC00002896	V	-0.370835	Virulence	Max_OD_Uridine	Multidrug resistance protein NorM	0.0283016
6	29	GC00002698_3	V	-0.370835	Virulence	Max_OD_Uridine	Daunorubicin/doxorubicin resistance ATP-binding protein DrrA	0.0283016
[truncated: 180,347 more rows]

## Sheet: example
	ID	Product	P-value	Corr	Count absent	Count present
	GC00000592_1	NADH oxidase	0.00260387	0.493283	24	11
	GC00002856_5	Bacitracin export permease protein BceB	0.0130373	0.415578	21	14
	GC00000061_2	Transcriptional regulatory protein DesR	0.0130373	0.415578	21	14
	GC00000051_3	ABC transporter ATP-binding protein	0.0130373	0.415578	21	14
	GC00000650_1	response regulator transcription factor	0.0222327	0.385399	25	10
	GC00000648_1	HAMP domain-containing histidine kinase	0.0222327	0.385399	25	10
	GC00000525_2	HTH-type transcriptional activator RhaS	0.022605	0.384416	26	9
	GC00000478_2	Accessory gene regulator protein B	0.0260818	0.375833	27	8
	GC00000593_2	Isoprimeverose transporter	0.0260818	0.375833	27	8

## Sheet: unique genes
count_Present	cluster	corr	pval
34	GC00000838	0.321269	0.059855
34	GC00000799_3	0.321269	0.059855
34	GC00000799_3	0.331517	0.0517188
34	GC00000838	0.331517	0.0517188
34	GC00000799_3	0.353205	0.0374051
34	GC00000838	0.353205	0.0374051
34	GC00000799_3	0.344023	0.0430126
34	GC00000838	0.344023	0.0430126
34	GC00000838	0.34205	0.0443017
34	GC00000799_3	0.34205	0.0443017
34	GC00000799_3	-0.305544	0.0742719
34	GC00000838	-0.305544	0.0742719
34	GC00000838	0.345202	0.0422566
34	GC00000799_3	0.345202	0.0422566
34	GC00000799_3	-0.294226	0.086225
34	GC00000838	-0.294226	0.086225
34	GC00000838	0.345055	0.0423501
34	GC00000799_3	0.345055	0.0423501
34	GC00000838	0.347717	0.0406802
34	GC00000799_3	0.347717	0.0406802
34	GC00000838	-0.313851	0.066352
34	GC00000799_3	-0.313851	0.066352
34	GC00000838	0.319102	0.0616993
34	GC00000799_3	0.319102	0.0616993
34	GC00000838	0.367446	0.0298935
34	GC00000799_3	0.367446	0.0298935
34	GC00000799_3	0.308273	0.0715933
34	GC00000838	0.308273	0.0715933
34	GC00000838	0.337419	0.0474494
34	GC00000799_3	0.337419	0.0474494
34	GC00000838	-0.337793	0.0471892
34	GC00000799_3	-0.337793	0.0471892
34	GC00000838	0.30359	0.0762376
34	GC00000799_3	0.30359	0.0762376
34	GC00000799_3	0.337384	0.0474737
34	GC00000838	0.337384	0.0474737
34	GC00000799_3	0.362448	0.0323746
34	GC00000838	0.362448	0.0323746
34	GC00000838	0.348913	0.0399474
34	GC00000799_3	0.348913	0.0399474
34	GC00000838	0.344752	0.0425436
34	GC00000799_3	0.344752	0.0425436
34	GC00000838	0.347764	0.0406511
34	GC00000799_3	0.347764	0.0406511
34	GC00000799_3	0.348545	0.0401719
34	GC00000838	0.348545	0.0401719
34	GC00000838	0.341808	0.044462
34	GC00000799_3	0.341808	0.044462
34	GC00000799_3	-0.308472	0.0714007
34	GC00000838	-0.308472	0.0714007
34	GC00000799_3	0.368498	0.029392
34	GC00000838	0.368498	0.029392
34	GC00000838	0.354835	0.0364747
34	GC00000799_3	0.354835	0.0364747
34	GC00000838	0.313838	0.0663641
34	GC00000799_3	0.313838	0.0663641
34	GC00000838	0.382866	0.0232029
34	GC00000799_3	0.382866	0.0232029
34	GC00000838	0.317385	0.0631915
34	GC00000799_3	0.317385	0.0631915
34	GC00000799_3	0.344525	0.042689
34	GC00000838	0.344525	0.042689
34	GC00000838	0.296428	0.0837901
34	GC00000799_3	0.296428	0.0837901
34	GC00000838	0.326411	0.0556547
34	GC00000799_3	0.326411	0.0556547
34	GC00000838	-0.323475	0.0580238
34	GC00000799_3	-0.323475	0.0580238
34	GC00000838	-0.338793	0.0464971
34	GC00000799_3	-0.338793	0.0464971
34	GC00000838	-0.288553	0.0927485
34	GC00000799_3	-0.288553	0.0927485
34	GC00000838	0.347964	0.0405278
34	GC00000799_3	0.347964	0.0405278
34	GC00000838	-0.292269	0.0884335
34	GC00000799_3	-0.292269	0.0884335
34	GC00000838	-0.325766	0.0561681
34	GC00000799_3	-0.325766	0.0561681
34	GC00000799_3	-0.327409	0.0548672
34	GC00000838	-0.327409	0.0548672
34	GC00000838	-0.367636	0.0298026
34	GC00000799_3	-0.367636	0.0298026
34	GC00000799_3	-0.365784	0.0307008
34	GC00000838	-0.365784	0.0307008
34	GC00000838	-0.370162	0.0286123
34	GC00000799_3	-0.370162	0.0286123
34	GC00000838	-0.296811	0.0833718
34	GC00000799_3	-0.296811	0.0833718
34	GC00000838	-0.372544	0.0275258
34	GC00000799_3	-0.372544	0.0275258
34	GC00000799_3	-0.359992	0.0336541
34	GC00000838	-0.359992	0.0336541
34	GC00000838	-0.300955	0.0789523
34	GC00000799_3	-0.300955	0.0789523
34	GC00000799_3	-0.292942	0.0876689
34	GC00000838	-0.292942	0.0876689
34	GC00000799_3	-0.359707	0.0338051
34	GC00000838	-0.359707	0.0338051
34	GC00000838	-0.312234	0.0678392
34	GC00000799_3	-0.312234	0.0678392
34	GC00000799_3	-0.361073	0.0330857
34	GC00000838	-0.361073	0.0330857
34	GC00000799_3	-0.349264	0.0397343
34	GC00000838	-0.349264	0.0397343
34	GC00000799_3	0.333074	0.0505638
34	GC00000838	0.333074	0.0505638
34	GC00000838	-0.313323	0.0668353
34	GC00000799_3	-0.313323	0.0668353
34	GC00000799_3	-0.37292	0.0273578
34	GC00000838	-0.37292	0.0273578
34	GC00000799_3	-0.345433	0.0421099
34	GC00000838	-0.345433	0.0421099
34	GC00000838	-0.330209	0.0527056
34	GC00000799_3	-0.330209	0.0527056
34	GC00000838	-0.366561	0.0303212
34	GC00000799_3	-0.366561	0.0303212
34	GC00000838	0.316194	0.0642432
34	GC00000799_3	0.316194	0.0642432
34	GC00000838	0.392048	0.0198447
34	GC00000799_3	0.392048	0.0198447
34	GC00000838	0.386096	0.0219717
34	GC00000799_3	0.386096	0.0219717
34	GC00000838	0.39288	0.0195614
34	GC00000799_3	0.39288	0.0195614
34	GC00000838	0.335932	0.0484978
34	GC00000799_3	0.335932	0.0484978
34	GC00000838	0.379915	0.0243771
34	GC00000799_3	0.379915	0.0243771
34	GC00000838	0.366458	0.0303712
34	GC00000799_3	0.366458	0.0303712
34	GC00000799_3	0.338164	0.0469311
34	GC00000838	0.338164	0.0469311
34	GC00000799_3	0.389169	0.0208511
34	GC00000838	0.389169	0.0208511
34	GC00000838	0.370404	0.0285006
34	GC00000799_3	0.370404	0.0285006
34	GC00000799_3	0.300145	0.0798011
34	GC00000838	0.300145	0.0798011
34	GC00000838	0.367456	0.0298887
34	GC00000799_3	0.367456	0.0298887
34	GC00000799_3	0.394147	0.0191369
34	GC00000838	0.394147	0.0191369
34	GC00000838	0.329686	0.0531037
34	GC00000799_3	0.329686	0.0531037
34	GC00000799_3	0.380806	0.0240175
34	GC00000838	0.380806	0.0240175
34	GC00000838	0.385441	0.0222169
34	GC00000799_3	0.385441	0.0222169
34	GC00000799_3	0.375338	0.0262951
34	GC00000838	0.375338	0.0262951
34	GC00000838	-0.295165	0.0851801
34	GC00000799_3	-0.295165	0.0851801
34	GC00000799_3	0.377587	0.0253378
34	GC00000838	0.377587	0.0253378
34	GC00000799_3	-0.293427	0.0871211
34	GC00000838	-0.293427	0.0871211
34	GC00000799_3	0.381011	0.0239351
34	GC00000838	0.381011	0.0239351
34	GC00000838	0.385571	0.0221679
34	GC00000799_3	0.385571	0.0221679
34	GC00000838	0.391511	0.0200292
34	GC00000799_3	0.391511	0.0200292
34	GC00000799_3	0.394734	0.0189427
34	GC00000838	0.394734	0.0189427
34	GC00000799_3	0.337778	0.0471995
34	GC00000838	0.337778	0.0471995
34	GC00000838	0.312121	0.0679444
34	GC00000799_3	0.312121	0.0679444
34	GC00000799_3	0.365121	0.0310277
34	GC00000838	0.365121	0.0310277
34	GC00000799_3	0.382912	0.0231849
34	GC00000838	0.382912	0.0231849
34	GC00000799_3	0.383446	0.0229776
34	GC00000838	0.383446	0.0229776
34	GC00000838	0.376573	0.0257655
34	GC00000799_3	0.376573	0.0257655
34	GC00000838	0.351338	0.0384941
34	GC00000799_3	0.351338	0.0384941
34	GC00000838	0.389139	0.0208615
34	GC00000799_3	0.389139	0.0208615
34	GC00000799_3	0.38868	0.0210259
34	GC00000838	0.38868	0.0210259
34	GC00000838	0.384836	0.0224454
34	GC00000799_3	0.384836	0.0224454
34	GC00000799_3	0.34642	0.0414873
34	GC00000838	0.34642	0.0414873
34	GC00000838	0.391198	0.0201375
34	GC00000799_3	0.391198	0.0201375
34	GC00000838	0.383672	0.0228903
34	GC00000799_3	0.383672	0.0228903
34	GC00000799_3	0.391975	0.0198696
34	GC00000838	0.391975	0.0198696
34	GC00000838	0.403774	0.0161536
34	GC00000799_3	0.403774	0.0161536
34	GC00000799_3	0.381939	0.0235664
34	GC00000838	0.381939	0.0235664
34	GC00000799_3	0.398366	0.0177773
34	GC00000838	0.398366	0.0177773
34	GC00000799_3	0.394344	0.0190713
34	GC00000838	0.394344	0.0190713
34	GC00000799_3	0.4045	0.0159456
34	GC00000838	0.4045	0.0159456
34	GC00000838	0.310456	0.0695043
34	GC00000799_3	0.310456	0.0695043
34	GC00000838	0.37223	0.0276672
34	GC00000799_3	0.37223	0.0276672
34	GC00000838	0.385296	0.0222715
34	GC00000799_3	0.385296	0.0222715
34	GC00000799_3	0.385846	0.022065
34	GC00000838	0.385846	0.022065
34	GC00000799_3	0.34297	0.0436967
34	GC00000838	0.34297	0.0436967
34	GC00000838	0.377786	0.0252545
34	GC00000799_3	0.377786	0.0252545
34	GC00000838	0.314263	0.0659776
34	GC00000799_3	0.314263	0.0659776
34	GC00000838	0.316934	0.0635876
34	GC00000799_3	0.316934	0.0635876
34	GC00000838	0.296383	0.0838397
34	GC00000799_3	0.296383	0.0838397
34	GC00000838	0.293378	0.0871763
34	GC00000799_3	0.293378	0.0871763
34	GC00000799_3	0.361743	0.0327377
34	GC00000838	0.361743	0.0327377
34	GC00000799_3	0.29799	0.0820957
34	GC00000838	0.29799	0.0820957
34	GC00000838	-0.385239	0.0222928
34	GC00000799_3	-0.385239	0.0222928
34	GC00000799_3	-0.398902	0.0176107
34	GC00000838	-0.398902	0.0176107
34	GC00000838	-0.369315	0.0290069
34	GC00000799_3	-0.369315	0.0290069
34	GC00000799_3	-0.387784	0.0213499
34	GC00000838	-0.387784	0.0213499
34	GC00000799_3	-0.402467	0.0165344
34	GC00000838	-0.402467	0.0165344
34	GC00000838	-0.323112	0.0583221
34	GC00000799_3	-0.323112	0.0583221
34	GC00000799_3	-0.364564	0.0313045
34	GC00000838	-0.364564	0.0313045
34	GC00000838	-0.401529	0.0168119
34	GC00000799_3	-0.401529	0.0168119
34	GC00000799_3	-0.395608	0.0186565
34	GC00000838	-0.395608	0.0186565
34	GC00000838	-0.363246	0.0319677
34	GC00000799_3	-0.363246	0.0319677
34	GC00000838	-0.39407	0.0191623
34	GC00000799_3	-0.39407	0.0191623
34	GC00000838	-0.40763	0.0150736
34	GC00000799_3	-0.40763	0.0150736
34	GC00000838	-0.331283	0.051894
34	GC00000799_3	-0.331283	0.051894
34	GC00000838	-0.412198	0.0138729
34	GC00000799_3	-0.412198	0.0138729
34	GC00000799_3	-0.408467	0.0148471
34	GC00000838	-0.408467	0.0148471
34	GC00000799_3	-0.389321	0.0207967
34	GC00000838	-0.389321	0.0207967
34	GC00000838	-0.406866	0.0152825
34	GC00000799_3	-0.406866	0.0152825
34	GC00000799_3	-0.405368	0.0156995
34	GC00000838	-0.405368	0.0156995
34	GC00000799_3	-0.40574	0.0155952
34	GC00000838	-0.40574	0.0155952
34	GC00000838	-0.393593	0.0193216
34	GC00000799_3	-0.393593	0.0193216
34	GC00000799_3	-0.397543	0.0180361
34	GC00000838	-0.397543	0.0180361
34	GC00000799_3	-0.346577	0.0413884
34	GC00000838	-0.346577	0.0413884
34	GC00000799_3	-0.356597	0.0354902
34	GC00000838	-0.356597	0.0354902
34	GC00000799_3	-0.335508	0.0488001
34	GC00000838	-0.335508	0.0488001
34	GC00000799_3	-0.400479	0.0171274
34	GC00000838	-0.400479	0.0171274
34	GC00000799_3	-0.395656	0.0186409
34	GC00000838	-0.395656	0.0186409
34	GC00000838	-0.290855	0.0900568
34	GC00000799_3	-0.290855	0.0900568
34	GC00000838	-0.388334	0.0211506
34	GC00000799_3	-0.388334	0.0211506
34	GC00000838	-0.394627	0.0189778
34	GC00000799_3	-0.394627	0.0189778
34	GC00000838	-0.400988	0.016974
34	GC00000799_3	-0.400988	0.016974
34	GC00000799_3	-0.37331	0.0271837
34	GC00000838	-0.37331	0.0271837
34	GC00000799_3	-0.383552	0.0229366
34	GC00000838	-0.383552	0.0229366
34	GC00000799_3	-0.355307	0.0362085
34	GC00000838	-0.355307	0.0362085
34	GC00000838	-0.298232	0.0818352
34	GC00000799_3	-0.298232	0.0818352
34	GC00000838	-0.390517	0.0203748
34	GC00000799_3	-0.390517	0.0203748
34	GC00000799_3	-0.377211	0.0254958
34	GC00000838	-0.377211	0.0254958
34	GC00000838	-0.335801	0.0485911
34	GC00000799_3	-0.335801	0.0485911
34	GC00000799_3	-0.355122	0.0363129
34	GC00000838	-0.355122	0.0363129
34	GC00000838	-0.39936	0.017469
34	GC00000799_3	-0.39936	0.017469
34	GC00000838	-0.400197	0.017213
34	GC00000799_3	-0.400197	0.017213
34	GC00000799_3	-0.350692	0.0388772
34	GC00000838	-0.350692	0.0388772
34	GC00000799_3	-0.284228	0.0979702
34	GC00000838	-0.284228	0.0979702
34	GC00000799_3	-0.403603	0.0162032
34	GC00000838	-0.403603	0.0162032
34	GC00000799_3	-0.319988	0.0609394
34	GC00000838	-0.319988	0.0609394
34	GC00000799_3	-0.399505	0.0174246
34	GC00000838	-0.399505	0.0174246
34	GC00000838	-0.345874	0.0418306
34	GC00000799_3	-0.345874	0.0418306
34	GC00000799_3	-0.363757	0.0317093
34	GC00000838	-0.363757	0.0317093
34	GC00000838	-0.408961	0.0147151
34	GC00000799_3	-0.408961	0.0147151
34	GC00000838	-0.408482	0.0148432
34	GC00000799_3	-0.408482	0.0148432
34	GC00000799_3	-0.412077	0.0139036
34	GC00000838	-0.412077	0.0139036
34	GC00000838	-0.365224	0.0309767
34	GC00000799_3	-0.365224	0.0309767
34	GC00000799_3	-0.373281	0.0271966
34	GC00000838	-0.373281	0.0271966
34	GC00000799_3	-0.414397	0.0133245
34	GC00000838	-0.414397	0.0133245
34	GC00000799_3	-0.394323	0.0190783
34	GC00000838	-0.394323	0.0190783
34	GC00000838	-0.365053	0.0310615
34	GC00000799_3	-0.365053	0.0310615
34	GC00000838	-0.395546	0.0186768
34	GC00000799_3	-0.395546	0.0186768
34	GC00000838	-0.40739	0.0151389
34	GC00000799_3	-0.40739	0.0151389
34	GC00000799_3	-0.410296	0.0143626
34	GC00000838	-0.410296	0.0143626
34	GC00000799_3	-0.392673	0.0196315
34	GC00000838	-0.392673	0.0196315
34	GC00000838	-0.395076	0.0188303
34	GC00000799_3	-0.395076	0.0188303
34	GC00000799_3	-0.380693	0.0240627
34	GC00000838	-0.380693	0.0240627
34	GC00000838	-0.387219	0.0215566
34	GC00000799_3	-0.387219	0.0215566
34	GC00000799_3	-0.410463	0.0143192
34	GC00000838	-0.410463	0.0143192
34	GC00000799_3	-0.336375	0.0481832
34	GC00000838	-0.336375	0.0481832
34	GC00000838	-0.387641	0.0214022
34	GC00000799_3	-0.387641	0.0214022
34	GC00000838	-0.40591	0.0155475
34	GC00000799_3	-0.40591	0.0155475
34	GC00000799_3	-0.325063	0.0567328
34	GC00000838	-0.325063	0.0567328
34	GC00000799_3	-0.389608	0.0206948
34	GC00000838	-0.389608	0.0206948
34	GC00000799_3	-0.388493	0.0210933
34	GC00000838	-0.388493	0.0210933
34	GC00000061_4	0.321269	0.059855
34	GC00000333_1	0.321269	0.059855
34	GC00000859	0.321269	0.059855
34	GC00000934	0.321269	0.059855
34	GC00000907	0.321269	0.059855
34	GC00000082_9	0.321269	0.059855
34	GC00000934	0.331517	0.0517188
34	GC00000859	0.331517	0.0517188
34	GC00000907	0.331517	0.0517188
34	GC00000333_1	0.331517	0.0517188
34	GC00000061_4	0.331517	0.0517188
34	GC00000082_9	0.331517	0.0517188
34	GC00000934	0.353205	0.0374051
34	GC00000907	0.353205	0.0374051
34	GC00000859	0.353205	0.0374051
34	GC00000061_4	0.353205	0.0374051
34	GC00000082_9	0.353205	0.0374051
34	GC00000333_1	0.353205	0.0374051
34	GC00000907	0.344023	0.0430126
34	GC00000934	0.344023	0.0430126
34	GC00000061_4	0.344023	0.0430126
34	GC00000082_9	0.344023	0.0430126
34	GC00000859	0.344023	0.0430126
34	GC00000333_1	0.344023	0.0430126
34	GC00000907	0.34205	0.0443017
34	GC00000934	0.34205	0.0443017
34	GC00000082_9	0.34205	0.0443017
34	GC00000859	0.34205	0.0443017
34	GC00000061_4	0.34205	0.0443017
34	GC00000333_1	0.34205	0.0443017
34	GC00000082_9	-0.305544	0.0742719
34	GC00000061_4	-0.305544	0.0742719
34	GC00000333_1	-0.305544	0.0742719
34	GC00000859	-0.305544	0.0742719
34	GC00000907	-0.305544	0.0742719
34	GC00000934	-0.305544	0.0742719
34	GC00000934	0.345202	0.0422566
34	GC00000907	0.345202	0.0422566
34	GC00000859	0.345202	0.0422566
34	GC00000061_4	0.345202	0.0422566
34	GC00000333_1	0.345202	0.0422566
34	GC00000082_9	0.345202	0.0422566
34	GC00000061_4	-0.294226	0.086225
34	GC00000934	-0.294226	0.086225
34	GC00000907	-0.294226	0.086225
34	GC00000859	-0.294226	0.086225
34	GC00000333_1	-0.294226	0.086225
34	GC00000082_9	-0.294226	0.086225
34	GC00000859	0.345055	0.0423501
34	GC00000907	0.345055	0.0423501
34	GC00000934	0.345055	0.0423501
34	GC00000061_4	0.345055	0.0423501
34	GC00000082_9	0.345055	0.0423501
34	GC00000333_1	0.345055	0.0423501
34	GC00000859	0.347717	0.0406802
34	GC00000907	0.347717	0.0406802
34	GC00000934	0.347717	0.0406802
34	GC00000082_9	0.347717	0.0406802
34	GC00000333_1	0.347717	0.0406802
34	GC00000061_4	0.347717	0.0406802
34	GC00000061_4	-0.313851	0.066352
34	GC00000082_9	-0.313851	0.066352
34	GC00000333_1	-0.313851	0.066352
34	GC00000934	-0.313851	0.066352
34	GC00000907	-0.313851	0.066352
34	GC00000859	-0.313851	0.066352
34	GC00000859	0.319102	0.0616993
34	GC00000907	0.319102	0.0616993
34	GC00000934	0.319102	0.0616993
34	GC00000082_9	0.319102	0.0616993
34	GC00000061_4	0.319102	0.0616993
34	GC00000333_1	0.319102	0.0616993
34	GC00000934	0.367446	0.0298935
34	GC00000859	0.367446	0.0298935
34	GC00000907	0.367446	0.0298935
34	GC00000061_4	0.367446	0.0298935
34	GC00000333_1	0.367446	0.0298935
34	GC00000082_9	0.367446	0.0298935
34	GC00000061_4	0.308273	0.0715933
34	GC00000082_9	0.308273	0.0715933
34	GC00000859	0.308273	0.0715933
34	GC00000907	0.308273	0.0715933
34	GC00000934	0.308273	0.0715933
34	GC00000333_1	0.308273	0.0715933
34	GC00000907	0.337419	0.0474494
34	GC00000934	0.337419	0.0474494
34	GC00000061_4	0.337419	0.0474494
34	GC00000859	0.337419	0.0474494
34	GC00000082_9	0.337419	0.0474494
34	GC00000333_1	0.337419	0.0474494
34	GC00000934	-0.337793	0.0471892
34	GC00000082_9	-0.337793	0.0471892
34	GC00000907	-0.337793	0.0471892
34	GC00000859	-0.337793	0.0471892
34	GC00000061_4	-0.337793	0.0471892
34	GC00000333_1	-0.337793	0.0471892
34	GC00000082_9	0.30359	0.0762376
34	GC00000859	0.30359	0.0762376
34	GC00000061_4	0.30359	0.0762376
34	GC00000934	0.30359	0.0762376
34	GC00000907	0.30359	0.0762376
34	GC00000333_1	0.30359	0.0762376
34	GC00000061_4	0.337384	0.0474737
34	GC00000333_1	0.337384	0.0474737
34	GC00000082_9	0.337384	0.0474737
34	GC00000934	0.337384	0.0474737
34	GC00000907	0.337384	0.0474737
34	GC00000859	0.337384	0.0474737
34	GC00000061_4	0.362448	0.0323746
34	GC00000082_9	0.362448	0.0323746
34	GC00000333_1	0.362448	0.0323746
34	GC00000934	0.362448	0.0323746
34	GC00000907	0.362448	0.0323746
34	GC00000859	0.362448	0.0323746
34	GC00000061_4	0.348913	0.0399474
34	GC00000082_9	0.348913	0.0399474
34	GC00000907	0.348913	0.0399474
34	GC00000859	0.348913	0.0399474
34	GC00000934	0.348913	0.0399474
34	GC00000333_1	0.348913	0.0399474
34	GC00000061_4	0.344752	0.0425436
34	GC00000333_1	0.344752	0.0425436
34	GC00000082_9	0.344752	0.0425436
34	GC00000934	0.344752	0.0425436
34	GC00000907	0.344752	0.0425436
34	GC00000859	0.344752	0.0425436
34	GC00000859	0.347764	0.0406511
34	GC00000907	0.347764	0.0406511
34	GC00000333_1	0.347764	0.0406511
34	GC00000934	0.347764	0.0406511
34	GC00000061_4	0.347764	0.0406511
34	GC00000082_9	0.347764	0.0406511
34	GC00000061_4	0.348545	0.0401719
34	GC00000082_9	0.348545	0.0401719
34	GC00000859	0.348545	0.0401719
34	GC00000907	0.348545	0.0401719
34	GC00000333_1	0.348545	0.0401719
34	GC00000934	0.348545	0.0401719
34	GC00000859	0.341808	0.044462
34	GC00000907	0.341808	0.044462
34	GC00000934	0.341808	0.044462
34	GC00000082_9	0.341808	0.044462
34	GC00000061_4	0.341808	0.044462
34	GC00000333_1	0.341808	0.044462
34	GC00000333_1	-0.308472	0.0714007
34	GC00000061_4	-0.308472	0.0714007
34	GC00000082_9	-0.308472	0.0714007
34	GC00000934	-0.308472	0.0714007
34	GC00000859	-0.308472	0.0714007
34	GC00000907	-0.308472	0.0714007
34	GC00000061_4	0.368498	0.029392
34	GC00000082_9	0.368498	0.029392
34	GC00000934	0.368498	0.029392
34	GC00000907	0.368498	0.029392
34	GC00000859	0.368498	0.029392
34	GC00000333_1	0.368498	0.029392
34	GC00000859	0.354835	0.0364747
34	GC00000907	0.354835	0.0364747
34	GC00000934	0.354835	0.0364747
34	GC00000061_4	0.354835	0.0364747
34	GC00000082_9	0.354835	0.0364747
34	GC00000333_1	0.354835	0.0364747
34	GC00000061_4	0.313838	0.0663641
34	GC00000082_9	0.313838	0.0663641
34	GC00000859	0.313838	0.0663641
34	GC00000907	0.313838	0.0663641
34	GC00000934	0.313838	0.0663641
34	GC00000333_1	0.313838	0.0663641
34	GC00000859	0.382866	0.0232029
34	GC00000934	0.382866	0.0232029
34	GC00000907	0.382866	0.0232029
34	GC00000082_9	0.382866	0.0232029
34	GC00000061_4	0.382866	0.0232029
34	GC00000333_1	0.382866	0.0232029
34	GC00000061_4	0.317385	0.0631915
34	GC00000082_9	0.317385	0.0631915
34	GC00000859	0.317385	0.0631915
34	GC00000907	0.317385	0.0631915
34	GC00000934	0.317385	0.0631915
34	GC00000333_1	0.317385	0.0631915
34	GC00000934	0.344525	0.042689
34	GC00000907	0.344525	0.042689
34	GC00000061_4	0.344525	0.042689
34	GC00000333_1	0.344525	0.042689
34	GC00000082_9	0.344525	0.042689
34	GC00000859	0.344525	0.042689
34	GC00000333_1	0.296428	0.0837901
34	GC00000859	0.296428	0.0837901
34	GC00000907	0.296428	0.0837901
34	GC00000934	0.296428	0.0837901
34	GC00000061_4	0.296428	0.0837901
34	GC00000082_9	0.296428	0.0837901
34	GC00000061_4	0.326411	0.0556547
34	GC00000082_9	0.326411	0.0556547
34	GC00000333_1	0.326411	0.0556547
34	GC00000859	0.326411	0.0556547
34	GC00000907	0.326411	0.0556547
34	GC00000934	0.326411	0.0556547
34	GC00000859	-0.323475	0.0580238
34	GC00000907	-0.323475	0.0580238
34	GC00000934	-0.323475	0.0580238
34	GC00000061_4	-0.323475	0.0580238
34	GC00000333_1	-0.323475	0.0580238
34	GC00000082_9	-0.323475	0.0580238
34	GC00000061_4	-0.338793	0.0464971
34	GC00000907	-0.338793	0.0464971
34	GC00000859	-0.338793	0.0464971
34	GC00000934	-0.338793	0.0464971
34	GC00000333_1	-0.338793	0.0464971
34	GC00000082_9	-0.338793	0.0464971
34	GC00000333_1	-0.288553	0.0927485
34	GC00000082_9	-0.288553	0.0927485
34	GC00000859	-0.288553	0.0927485
34	GC00000907	-0.288553	0.0927485
34	GC00000934	-0.288553	0.0927485
34	GC00000061_4	-0.288553	0.0927485
34	GC00000082_9	0.347964	0.0405278
34	GC00000859	0.347964	0.0405278
34	GC00000934	0.347964	0.0405278
34	GC00000333_1	0.347964	0.0405278
34	GC00000907	-0.292269	0.0884335
34	GC00000934	-0.292269	0.0884335
34	GC00000082_9	-0.292269	0.0884335
34	GC00000333_1	-0.292269	0.0884335
34	GC00000859	-0.292269	0.0884335
34	GC00000061_4	-0.292269	0.0884335
34	GC00000859	-0.325766	0.0561681
34	GC00000061_4	-0.325766	0.0561681
34	GC00000934	-0.325766	0.0561681
34	GC00000907	-0.325766	0.0561681
34	GC00000333_1	-0.325766	0.0561681
34	GC00000082_9	-0.325766	0.0561681
34	GC00000333_1	-0.327409	0.0548672
34	GC00000082_9	-0.327409	0.0548672
34	GC00000859	-0.327409	0.0548672
34	GC00000907	-0.327409	0.0548672
34	GC00000934	-0.327409	0.0548672
34	GC00000061_4	-0.327409	0.0548672
34	GC00000859	-0.367636	0.0298026
34	GC00000907	-0.367636	0.0298026
34	GC00000934	-0.367636	0.0298026
34	GC00000061_4	-0.367636	0.0298026
34	GC00000333_1	-0.367636	0.0298026
34	GC00000082_9	-0.367636	0.0298026
34	GC00000907	-0.365784	0.0307008
34	GC00000859	-0.365784	0.0307008
34	GC00000061_4	-0.365784	0.0307008
34	GC00000333_1	-0.365784	0.0307008
34	GC00000082_9	-0.365784	0.0307008
34	GC00000934	-0.365784	0.0307008
34	GC00000934	-0.370162	0.0286123
34	GC00000333_1	-0.370162	0.0286123
34	GC00000061_4	-0.370162	0.0286123
34	GC00000907	-0.370162	0.0286123
34	GC00000082_9	-0.370162	0.0286123
34	GC00000859	-0.370162	0.0286123
34	GC00000907	-0.296811	0.0833718
34	GC00000934	-0.296811	0.0833718
34	GC00000859	-0.296811	0.0833718
34	GC00000333_1	-0.296811	0.0833718
34	GC00000061_4	-0.296811	0.0833718
34	GC00000082_9	-0.296811	0.0833718
34	GC00000333_1	-0.372544	0.0275258
34	GC00000934	-0.372544	0.0275258
34	GC00000859	-0.372544	0.0275258
34	GC00000907	-0.372544	0.0275258
34	GC00000061_4	-0.372544	0.0275258
34	GC00000082_9	-0.372544	0.0275258
34	GC00000934	-0.359992	0.0336541
34	GC00000907	-0.359992	0.0336541
34	GC00000061_4	-0.359992	0.0336541
34	GC00000082_9	-0.359992	0.0336541
34	GC00000859	-0.359992	0.0336541
34	GC00000333_1	-0.359992	0.0336541
34	GC00000061_4	-0.300955	0.0789523
34	GC00000082_9	-0.300955	0.0789523
34	GC00000859	-0.300955	0.0789523
34	GC00000907	-0.300955	0.0789523
34	GC00000934	-0.300955	0.0789523
34	GC00000333_1	-0.300955	0.0789523
34	GC00000333_1	-0.292942	0.0876689
34	GC00000061_4	-0.292942	0.0876689
34	GC00000082_9	-0.292942	0.0876689
34	GC00000934	-0.292942	0.0876689
34	GC00000907	-0.292942	0.0876689
34	GC00000859	-0.292942	0.0876689
34	GC00000907	-0.359707	0.0338051
34	GC00000934	-0.359707	0.0338051
34	GC00000859	-0.359707	0.0338051
34	GC00000082_9	-0.359707	0.0338051
34	GC00000061_4	-0.359707	0.0338051
34	GC00000333_1	-0.359707	0.0338051
34	GC00000859	-0.312234	0.0678392
34	GC00000061_4	-0.312234	0.0678392
34	GC00000082_9	-0.312234	0.0678392
34	GC00000934	-0.312234	0.0678392
34	GC00000333_1	-0.312234	0.0678392
34	GC00000907	-0.312234	0.0678392
34	GC00000859	-0.361073	0.0330857
34	GC00000333_1	-0.361073	0.0330857
34	GC00000907	-0.361073	0.0330857
34	GC00000934	-0.361073	0.0330857
34	GC00000061_4	-0.361073	0.0330857
34	GC00000082_9	-0.361073	0.0330857
34	GC00000907	-0.349264	0.0397343
34	GC00000333_1	-0.349264	0.0397343
34	GC00000934	-0.349264	0.0397343
34	GC00000061_4	-0.349264	0.0397343
34	GC00000082_9	-0.349264	0.0397343
34	GC00000859	-0.349264	0.0397343
34	GC00000934	0.333074	0.0505638
34	GC00000061_4	0.333074	0.0505638
34	GC00000082_9	0.333074	0.0505638
34	GC00000333_1	0.333074	0.0505638
34	GC00000859	0.333074	0.0505638
34	GC00000907	0.333074	0.0505638
34	GC00000061_4	-0.313323	0.0668353
34	GC00000333_1	-0.313323	0.0668353
34	GC00000859	-0.313323	0.0668353
34	GC00000907	-0.313323	0.0668353
34	GC00000934	-0.313323	0.0668353
34	GC00000082_9	-0.313323	0.0668353
34	GC00000333_1	-0.37292	0.0273578
34	GC00000907	-0.37292	0.0273578
34	GC00000934	-0.37292	0.0273578
34	GC00000061_4	-0.37292	0.0273578
34	GC00000082_9	-0.37292	0.0273578
34	GC00000859	-0.37292	0.0273578
34	GC00000907	-0.345433	0.0421099
34	GC00000934	-0.345433	0.0421099
34	GC00000859	-0.345433	0.0421099
34	GC00000082_9	-0.345433	0.0421099
34	GC00000061_4	-0.345433	0.0421099
34	GC00000333_1	-0.345433	0.0421099
34	GC00000859	-0.330209	0.0527056
34	GC00000907	-0.330209	0.0527056
34	GC00000934	-0.330209	0.0527056
34	GC00000082_9	-0.330209	0.0527056
34	GC00000061_4	-0.330209	0.0527056
34	GC00000333_1	-0.330209	0.0527056
34	GC00000061_4	-0.366561	0.0303212
34	GC00000082_9	-0.366561	0.0303212
34	GC00000859	-0.366561	0.0303212
34	GC00000907	-0.366561	0.0303212
34	GC00000934	-0.366561	0.0303212
34	GC00000333_1	-0.366561	0.0303212
34	GC00000082_9	0.316194	0.0642432
34	GC00000061_4	0.316194	0.0642432
34	GC00000333_1	0.316194	0.0642432
34	GC00000934	0.316194	0.0642432
34	GC00000907	0.316194	0.0642432
34	GC00000859	0.316194	0.0642432
34	GC00000907	0.392048	0.0198447
34	GC00000082_9	0.392048	0.0198447
34	GC00000859	0.392048	0.0198447
34	GC00000061_4	0.392048	0.0198447
34	GC00000333_1	0.392048	0.0198447
34	GC00000934	0.392048	0.0198447
34	GC00000061_4	0.386096	0.0219717
34	GC00000082_9	0.386096	0.0219717
34	GC00000333_1	0.386096	0.0219717
34	GC00000934	0.386096	0.0219717
34	GC00000907	0.386096	0.0219717
34	GC00000859	0.386096	0.0219717
34	GC00000859	0.39288	0.0195614
34	GC00000907	0.39288	0.0195614
34	GC00000934	0.39288	0.0195614
34	GC00000333_1	0.39288	0.0195614
34	GC00000061_4	0.39288	0.0195614
34	GC00000082_9	0.39288	0.0195614
34	GC00000333_1	0.335932	0.0484978
34	GC00000934	0.335932	0.0484978
34	GC00000907	0.335932	0.0484978
34	GC00000859	0.335932	0.0484978
34	GC00000061_4	0.335932	0.0484978
34	GC00000082_9	0.335932	0.0484978
34	GC00000934	0.379915	0.0243771
34	GC00000907	0.379915	0.0243771
34	GC00000859	0.379915	0.0243771
34	GC00000333_1	0.379915	0.0243771
34	GC00000061_4	0.379915	0.0243771
34	GC00000082_9	0.379915	0.0243771
34	GC00000859	0.366458	0.0303712
34	GC00000907	0.366458	0.0303712
34	GC00000934	0.366458	0.0303712
34	GC00000082_9	0.366458	0.0303712
34	GC00000061_4	0.366458	0.0303712
34	GC00000333_1	0.366458	0.0303712
34	GC00000333_1	0.338164	0.0469311
34	GC00000061_4	0.338164	0.0469311
34	GC00000082_9	0.338164	0.0469311
34	GC00000907	0.338164	0.0469311
34	GC00000859	0.338164	0.0469311
34	GC00000934	0.338164	0.0469311
34	GC00000907	0.389169	0.0208511
34	GC00000934	0.389169	0.0208511
34	GC00000859	0.389169	0.0208511
34	GC00000082_9	0.389169	0.0208511
34	GC00000061_4	0.389169	0.0208511
34	GC00000333_1	0.389169	0.0208511
34	GC00000061_4	0.370404	0.0285006
34	GC00000333_1	0.370404	0.0285006
34	GC00000082_9	0.370404	0.0285006
34	GC00000934	0.370404	0.0285006
34	GC00000859	0.370404	0.0285006
34	GC00000907	0.370404	0.0285006
34	GC00000061_4	0.300145	0.0798011
34	GC00000859	0.300145	0.0798011
34	GC00000082_9	0.300145	0.0798011
34	GC00000934	0.300145	0.0798011
34	GC00000333_1	0.300145	0.0798011
34	GC00000907	0.300145	0.0798011
34	GC00000859	0.367456	0.0298887
34	GC00000333_1	0.367456	0.0298887
34	GC00000934	0.367456	0.0298887
34	GC00000907	0.367456	0.0298887
34	GC00000061_4	0.367456	0.0298887
34	GC00000082_9	0.367456	0.0298887
34	GC00000082_9	0.394147	0.0191369
34	GC00000061_4	0.394147	0.0191369
34	GC00000859	0.394147	0.0191369
34	GC00000907	0.394147	0.0191369
34	GC00000934	0.394147	0.0191369
34	GC00000333_1	0.394147	0.0191369
34	GC00000082_9	0.329686	0.0531037
34	GC00000907	0.329686	0.0531037
34	GC00000934	0.329686	0.0531037
34	GC00000061_4	0.329686	0.0531037
34	GC00000859	0.329686	0.0531037
34	GC00000333_1	0.329686	0.0531037
34	GC00000061_4	0.380806	0.0240175
34	GC00000082_9	0.380806	0.0240175
34	GC00000934	0.380806	0.0240175
34	GC00000859	0.380806	0.0240175
34	GC00000333_1	0.380806	0.0240175
34	GC00000907	0.380806	0.0240175
34	GC00000061_4	0.385441	0.0222169
34	GC00000934	0.385441	0.0222169
34	GC00000907	0.385441	0.0222169
34	GC00000859	0.385441	0.0222169
34	GC00000333_1	0.385441	0.0222169
34	GC00000082_9	0.385441	0.0222169
34	GC00000907	0.375338	0.0262951
34	GC00000934	0.375338	0.0262951
34	GC00000859	0.375338	0.0262951
34	GC00000082_9	0.375338	0.0262951
34	GC00000061_4	0.375338	0.0262951
34	GC00000333_1	0.375338	0.0262951
34	GC00000859	-0.295165	0.0851801
34	GC00000934	-0.295165	0.0851801
34	GC00000082_9	-0.295165	0.0851801
34	GC00000333_1	-0.295165	0.0851801
34	GC00000934	0.377587	0.0253378
34	GC00000082_9	0.377587	0.0253378
34	GC00000061_4	0.377587	0.0253378
34	GC00000859	0.377587	0.0253378
34	GC00000907	0.377587	0.0253378
34	GC00000333_1	0.377587	0.0253378
34	GC00000061_4	-0.293427	0.0871211
34	GC00000859	-0.293427	0.0871211
34	GC00000907	-0.293427	0.0871211
34	GC00000934	-0.293427	0.0871211
34	GC00000333_1	-0.293427	0.0871211
34	GC00000082_9	-0.293427	0.0871211
34	GC00000082_9	0.381011	0.0239351
34	GC00000859	0.381011	0.0239351
34	GC00000907	0.381011	0.0239351
34	GC00000934	0.381011	0.0239351
34	GC00000061_4	0.381011	0.0239351
34	GC00000333_1	0.381011	0.0239351
34	GC00000859	0.385571	0.0221679
34	GC00000907	0.385571	0.0221679
34	GC00000934	0.385571	0.0221679
34	GC00000082_9	0.385571	0.0221679
34	GC00000061_4	0.385571	0.0221679
34	GC00000333_1	0.385571	0.0221679
34	GC00000859	0.391511	0.0200292
34	GC00000907	0.391511	0.0200292
34	GC00000934	0.391511	0.0200292
34	GC00000333_1	0.391511	0.0200292
34	GC00000061_4	0.391511	0.0200292
34	GC00000082_9	0.391511	0.0200292
34	GC00000061_4	0.394734	0.0189427
34	GC00000082_9	0.394734	0.0189427
34	GC00000907	0.394734	0.0189427
34	GC00000934	0.394734	0.0189427
34	GC00000859	0.394734	0.0189427
34	GC00000333_1	0.394734	0.0189427
34	GC00000082_9	0.337778	0.0471995
34	GC00000061_4	0.337778	0.0471995
34	GC00000333_1	0.337778	0.0471995
34	GC00000859	0.337778	0.0471995
34	GC00000907	0.337778	0.0471995
34	GC00000934	0.337778	0.0471995
34	GC00000859	0.312121	0.0679444
34	GC00000907	0.312121	0.0679444
34	GC00000934	0.312121	0.0679444
34	GC00000333_1	0.312121	0.0679444
34	GC00000061_4	0.312121	0.0679444
34	GC00000082_9	0.312121	0.0679444
34	GC00000934	0.365121	0.0310277
34	GC00000859	0.365121	0.0310277
34	GC00000907	0.365121	0.0310277
34	GC00000333_1	0.365121	0.0310277
34	GC00000082_9	0.365121	0.0310277
34	GC00000061_4	0.365121	0.0310277
34	GC00000934	0.382912	0.0231849
34	GC00000907	0.382912	0.0231849
34	GC00000859	0.382912	0.0231849
34	GC00000082_9	0.382912	0.0231849
34	GC00000061_4	0.382912	0.0231849
34	GC00000333_1	0.382912	0.0231849
34	GC00000333_1	0.383446	0.0229776
34	GC00000061_4	0.383446	0.0229776
34	GC00000082_9	0.383446	0.0229776
34	GC00000859	0.383446	0.0229776
34	GC00000907	0.383446	0.0229776
34	GC00000934	0.383446	0.0229776
34	GC00000061_4	0.376573	0.0257655
34	GC00000333_1	0.376573	0.0257655
34	GC00000859	0.376573	0.0257655
34	GC00000082_9	0.376573	0.0257655
34	GC00000934	0.376573	0.0257655
34	GC00000907	0.376573	0.0257655
34	GC00000061_4	0.351338	0.0384941
34	GC00000333_1	0.351338	0.0384941
34	GC00000859	0.351338	0.0384941
34	GC00000907	0.351338	0.0384941
34	GC00000934	0.351338	0.0384941
34	GC00000082_9	0.351338	0.0384941
34	GC00000859	0.389139	0.0208615
34	GC00000907	0.389139	0.0208615
34	GC00000333_1	0.389139	0.0208615
34	GC00000934	0.389139	0.0208615
34	GC00000061_4	0.389139	0.0208615
34	GC00000082_9	0.389139	0.0208615
34	GC00000934	0.38868	0.0210259
34	GC00000907	0.38868	0.0210259
34	GC00000859	0.38868	0.0210259
34	GC00000333_1	0.38868	0.0210259
34	GC00000061_4	0.38868	0.0210259
34	GC00000082_9	0.38868	0.0210259
34	GC00000907	0.384836	0.0224454
34	GC00000934	0.384836	0.0224454
34	GC00000859	0.384836	0.0224454
34	GC00000082_9	0.384836	0.0224454
34	GC00000061_4	0.384836	0.0224454
34	GC00000333_1	0.384836	0.0224454
34	GC00000082_9	0.34642	0.0414873
34	GC00000333_1	0.34642	0.0414873
34	GC00000859	0.34642	0.0414873
34	GC00000907	0.34642	0.0414873
34	GC00000934	0.34642	0.0414873
34	GC00000061_4	0.34642	0.0414873
34	GC00000333_1	0.391198	0.0201375
34	GC00000934	0.391198	0.0201375
34	GC00000907	0.391198	0.0201375
34	GC00000859	0.391198	0.0201375
34	GC00000082_9	0.391198	0.0201375
34	GC00000061_4	0.391198	0.0201375
34	GC00000061_4	0.383672	0.0228903
34	GC00000082_9	0.383672	0.0228903
34	GC00000859	0.383672	0.0228903
34	GC00000907	0.383672	0.0228903
34	GC00000934	0.383672	0.0228903
34	GC00000333_1	0.383672	0.0228903
34	GC00000333_1	0.391975	0.0198696
34	GC00000934	0.391975	0.0198696
34	GC00000061_4	0.391975	0.0198696
34	GC00000907	0.391975	0.0198696
34	GC00000859	0.391975	0.0198696
34	GC00000082_9	0.391975	0.0198696
34	GC00000859	0.403774	0.0161536
34	GC00000934	0.403774	0.0161536
34	GC00000082_9	0.403774	0.0161536
34	GC00000907	0.403774	0.0161536
34	GC00000061_4	0.403774	0.0161536
34	GC00000333_1	0.403774	0.0161536
34	GC00000061_4	0.381939	0.0235664
34	GC00000082_9	0.381939	0.0235664
34	GC00000333_1	0.381939	0.0235664
34	GC00000934	0.381939	0.0235664
34	GC00000907	0.381939	0.0235664
34	GC00000859	0.381939	0.0235664
34	GC00000907	0.398366	0.0177773
34	GC00000934	0.398366	0.0177773
34	GC00000082_9	0.398366	0.0177773
34	GC00000859	0.398366	0.0177773
34	GC00000061_4	0.398366	0.0177773
34	GC00000333_1	0.398366	0.0177773
34	GC00000333_1	0.394344	0.0190713
34	GC00000859	0.394344	0.0190713
34	GC00000061_4	0.394344	0.0190713
34	GC00000082_9	0.394344	0.0190713
34	GC00000907	0.394344	0.0190713
34	GC00000934	0.394344	0.0190713
34	GC00000082_9	0.4045	0.0159456
34	GC00000907	0.4045	0.0159456
34	GC00000934	0.4045	0.0159456
34	GC00000859	0.4045	0.0159456
34	GC00000061_4	0.4045	0.0159456
34	GC00000333_1	0.4045	0.0159456
34	GC00000082_9	0.310456	0.0695043
34	GC00000061_4	0.310456	0.0695043
34	GC00000333_1	0.310456	0.0695043
34	GC00000859	0.310456	0.0695043
34	GC00000907	0.310456	0.0695043
34	GC00000934	0.310456	0.0695043
34	GC00000859	0.37223	0.0276672
34	GC00000934	0.37223	0.0276672
34	GC00000907	0.37223	0.0276672
34	GC00000333_1	0.37223	0.0276672
34	GC00000082_9	0.37223	0.0276672
34	GC00000061_4	0.37223	0.0276672
34	GC00000333_1	0.385296	0.0222715
34	GC00000061_4	0.385296	0.0222715
34	GC00000082_9	0.385296	0.0222715
34	GC00000859	0.385296	0.0222715
34	GC00000907	0.385296	0.0222715
34	GC00000934	0.385296	0.0222715
34	GC00000333_1	0.385846	0.022065
34	GC00000859	0.385846	0.022065
34	GC00000061_4	0.385846	0.022065
34	GC00000082_9	0.385846	0.022065
34	GC00000934	0.385846	0.022065
34	GC00000907	0.385846	0.022065
34	GC00000061_4	0.34297	0.0436967
34	GC00000907	0.34297	0.0436967
34	GC00000859	0.34297	0.0436967
34	GC00000934	0.34297	0.0436967
34	GC00000082_9	0.34297	0.0436967
34	GC00000333_1	0.34297	0.0436967
34	GC00000859	0.377786	0.0252545
34	GC00000907	0.377786	0.0252545
34	GC00000082_9	0.377786	0.0252545
34	GC00000934	0.377786	0.0252545
34	GC00000333_1	0.377786	0.0252545
34	GC00000061_4	0.377786	0.0252545
34	GC00000061_4	0.314263	0.0659776
34	GC00000333_1	0.314263	0.0659776
34	GC00000934	0.314263	0.0659776
34	GC00000907	0.314263	0.0659776
34	GC00000859	0.314263	0.0659776
34	GC00000082_9	0.314263	0.0659776
34	GC00000333_1	0.316934	0.0635876
34	GC00000859	0.316934	0.0635876
34	GC00000061_4	0.316934	0.0635876
34	GC00000082_9	0.316934	0.0635876
34	GC00000907	0.316934	0.0635876
34	GC00000934	0.316934	0.0635876
34	GC00000859	0.296383	0.0838397
34	GC00000907	0.296383	0.0838397
34	GC00000333_1	0.296383	0.0838397
34	GC00000934	0.296383	0.0838397
34	GC00000082_9	0.296383	0.0838397
34	GC00000061_4	0.296383	0.0838397
34	GC00000082_9	0.293378	0.0871763
34	GC00000333_1	0.293378	0.0871763
34	GC00000061_4	0.293378	0.0871763
34	GC00000907	0.293378	0.0871763
34	GC00000859	0.293378	0.0871763
34	GC00000934	0.293378	0.0871763
34	GC00000061_4	0.347964	0.0405278
34	GC00000907	0.347964	0.0405278
34	GC00002596	0.347964	0.0405278
34	GC00000396_2	0.347964	0.0405278
34	GC00000396_1	0.347964	0.0405278
34	GC00000789	0.347964	0.0405278
34	GC00000379_1	0.347964	0.0405278
34	GC00002358	0.347964	0.0405278
34	GC00001195	0.347964	0.0405278
34	GC00001041	0.347964	0.0405278
34	GC00002427	0.347964	0.0405278
34	GC00000061_4	0.361743	0.0327377
34	GC00000859	0.361743	0.0327377
34	GC00000907	0.361743	0.0327377
34	GC00000934	0.361743	0.0327377
34	GC00000082_9	0.361743	0.0327377
34	GC00000333_1	0.361743	0.0327377
34	GC00000333_1	0.29799	0.0820957
34	GC00000907	0.29799	0.0820957
34	GC00000934	0.29799	0.0820957
34	GC00000859	0.29799	0.0820957
34	GC00000061_4	0.29799	0.0820957
34	GC00000082_9	0.29799	0.0820957
34	GC00000907	-0.385239	0.0222928
34	GC00000061_4	-0.385239	0.0222928
34	GC00000859	-0.385239	0.0222928
34	GC00000082_9	-0.385239	0.0222928
34	GC00000934	-0.385239	0.0222928
34	GC00000333_1	-0.385239	0.0222928
34	GC00000333_1	-0.398902	0.0176107
34	GC00000934	-0.398902	0.0176107
34	GC00000061_4	-0.398902	0.0176107
34	GC00000082_9	-0.398902	0.0176107
34	GC00000907	-0.398902	0.0176107
34	GC00000859	-0.398902	0.0176107
34	GC00000082_9	-0.369315	0.0290069
34	GC00000333_1	-0.369315	0.0290069
34	GC00000934	-0.369315	0.0290069
34	GC00000907	-0.369315	0.0290069
34	GC00000859	-0.369315	0.0290069
34	GC00000061_4	-0.369315	0.0290069
34	GC00000907	-0.387784	0.0213499
34	GC00000934	-0.387784	0.0213499
34	GC00000333_1	-0.387784	0.0213499
34	GC00000859	-0.387784	0.0213499
34	GC00000082_9	-0.387784	0.0213499
34	GC00000061_4	-0.387784	0.0213499
34	GC00000859	-0.402467	0.0165344
34	GC00000907	-0.402467	0.0165344
34	GC00000934	-0.402467	0.0165344
34	GC00000061_4	-0.402467	0.0165344
34	GC00000082_9	-0.402467	0.0165344
34	GC00000333_1	-0.402467	0.0165344
34	GC00000061_4	-0.323112	0.0583221
34	GC00000907	-0.323112	0.0583221
34	GC00000333_1	-0.323112	0.0583221
34	GC00000934	-0.323112	0.0583221
34	GC00000859	-0.323112	0.0583221
34	GC00000082_9	-0.323112	0.0583221
34	GC00000907	-0.364564	0.0313045
34	GC00000934	-0.364564	0.0313045
34	GC00000859	-0.364564	0.0313045
34	GC00000082_9	-0.364564	0.0313045
34	GC00000061_4	-0.364564	0.0313045
34	GC00000333_1	-0.364564	0.0313045
34	GC00000061_4	-0.401529	0.0168119
34	GC00000082_9	-0.401529	0.0168119
34	GC00000859	-0.401529	0.0168119
34	GC00000934	-0.401529	0.0168119
34	GC00000333_1	-0.401529	0.0168119
34	GC00000907	-0.401529	0.0168119
34	GC00000859	-0.395608	0.0186565
34	GC00000907	-0.395608	0.0186565
34	GC00000934	-0.395608	0.0186565
34	GC00000061_4	-0.395608	0.0186565
34	GC00000082_9	-0.395608	0.0186565
34	GC00000333_1	-0.395608	0.0186565
34	GC00000859	-0.363246	0.0319677
34	GC00000061_4	-0.363246	0.0319677
34	GC00000907	-0.363246	0.0319677
34	GC00000934	-0.363246	0.0319677
34	GC00000333_1	-0.363246	0.0319677
34	GC00000082_9	-0.363246	0.0319677
34	GC00000859	-0.39407	0.0191623
34	GC00000907	-0.39407	0.0191623
34	GC00000934	-0.39407	0.0191623
34	GC00000082_9	-0.39407	0.0191623
34	GC00000061_4	-0.39407	0.0191623
34	GC00000333_1	-0.39407	0.0191623
34	GC00000061_4	-0.40763	0.0150736
34	GC00000859	-0.40763	0.0150736
34	GC00000934	-0.40763	0.0150736
34	GC00000907	-0.40763	0.0150736
34	GC00000333_1	-0.40763	0.0150736
34	GC00000082_9	-0.40763	0.0150736
34	GC00000061_4	-0.331283	0.051894
34	GC00000082_9	-0.331283	0.051894
34	GC00000333_1	-0.331283	0.051894
34	GC00000859	-0.331283	0.051894
34	GC00000934	-0.331283	0.051894
34	GC00000907	-0.331283	0.051894
34	GC00000061_4	-0.412198	0.0138729
34	GC00000082_9	-0.412198	0.0138729
34	GC00000934	-0.412198	0.0138729
34	GC00000333_1	-0.412198	0.0138729
34	GC00000907	-0.412198	0.0138729
34	GC00000859	-0.412198	0.0138729
34	GC00000934	-0.408467	0.0148471
34	GC00000907	-0.408467	0.0148471
34	GC00000859	-0.408467	0.0148471
34	GC00000333_1	-0.408467	0.0148471
34	GC00000082_9	-0.408467	0.0148471
34	GC00000061_4	-0.408467	0.0148471
34	GC00000907	-0.389321	0.0207967
34	GC00000934	-0.389321	0.0207967
34	GC00000333_1	-0.389321	0.0207967
34	GC00000859	-0.389321	0.0207967
34	GC00000082_9	-0.389321	0.0207967
34	GC00000061_4	-0.389321	0.0207967
34	GC00000061_4	-0.406866	0.0152825
34	GC00000082_9	-0.406866	0.0152825
34	GC00000907	-0.406866	0.0152825
34	GC00000934	-0.406866	0.0152825
34	GC00000859	-0.406866	0.0152825
34	GC00000333_1	-0.406866	0.0152825
34	GC00000907	-0.405368	0.0156995
34	GC00000934	-0.405368	0.0156995
34	GC00000333_1	-0.405368	0.0156995
34	GC00000082_9	-0.405368	0.0156995
34	GC00000061_4	-0.405368	0.0156995
34	GC00000859	-0.405368	0.0156995
34	GC00000333_1	-0.40574	0.0155952
34	GC00000934	-0.40574	0.0155952
34	GC00000082_9	-0.40574	0.0155952
34	GC00000907	-0.40574	0.0155952
34	GC00000061_4	-0.40574	0.0155952
34	GC00000859	-0.40574	0.0155952
34	GC00000859	-0.393593	0.0193216
34	GC00000907	-0.393593	0.0193216
34	GC00000934	-0.393593	0.0193216
34	GC00000082_9	-0.393593	0.0193216
34	GC00000061_4	-0.393593	0.0193216
34	GC00000333_1	-0.393593	0.0193216
34	GC00000333_1	-0.397543	0.0180361
34	GC00000082_9	-0.397543	0.0180361
34	GC00000061_4	-0.397543	0.0180361
34	GC00000907	-0.397543	0.0180361
34	GC00000934	-0.397543	0.0180361
34	GC00000859	-0.397543	0.0180361
34	GC00000061_4	-0.346577	0.0413884
34	GC00000082_9	-0.346577	0.0413884
34	GC00000934	-0.346577	0.0413884
34	GC00000859	-0.346577	0.0413884
34	GC00000907	-0.346577	0.0413884
34	GC00000333_1	-0.346577	0.0413884
34	GC00000859	-0.356597	0.0354902
34	GC00000082_9	-0.356597	0.0354902
34	GC00000061_4	-0.356597	0.0354902
34	GC00000907	-0.356597	0.0354902
34	GC00000934	-0.356597	0.0354902
34	GC00000333_1	-0.356597	0.0354902
34	GC00000859	-0.335508	0.0488001
34	GC00000907	-0.335508	0.0488001
34	GC00000934	-0.335508	0.0488001
34	GC00000061_4	-0.335508	0.0488001
34	GC00000082_9	-0.335508	0.0488001
34	GC00000333_1	-0.335508	0.0488001
34	GC00000061_4	-0.400479	0.0171274
34	GC00000333_1	-0.400479	0.0171274
34	GC00000082_9	-0.400479	0.0171274
34	GC00000859	-0.400479	0.0171274
34	GC00000934	-0.400479	0.0171274
34	GC00000907	-0.400479	0.0171274
34	GC00000859	-0.395656	0.0186409
34	GC00000333_1	-0.395656	0.0186409
34	GC00000082_9	-0.395656	0.0186409
34	GC00000907	-0.395656	0.0186409
34	GC00000061_4	-0.395656	0.0186409
34	GC00000934	-0.395656	0.0186409
34	GC00001002	0.347964	0.0405278
34	GC00000934	-0.290855	0.0900568
34	GC00000859	-0.290855	0.0900568
34	GC00000907	-0.290855	0.0900568
34	GC00000061_4	-0.290855	0.0900568
34	GC00000082_9	-0.290855	0.0900568
34	GC00000333_1	-0.290855	0.0900568
34	GC00000061_4	-0.388334	0.0211506
34	GC00000082_9	-0.388334	0.0211506
34	GC00000333_1	-0.388334	0.0211506
34	GC00000859	-0.388334	0.0211506
34	GC00000907	-0.388334	0.0211506
34	GC00000934	-0.388334	0.0211506
34	GC00000907	-0.394627	0.0189778
34	GC00000859	-0.394627	0.0189778
34	GC00000082_9	-0.394627	0.0189778
34	GC00000061_4	-0.394627	0.0189778
34	GC00000934	-0.394627	0.0189778
34	GC00000333_1	-0.394627	0.0189778
34	GC00000061_4	-0.400988	0.016974
34	GC00000333_1	-0.400988	0.016974
34	GC00000859	-0.400988	0.016974
34	GC00000907	-0.400988	0.016974
34	GC00000934	-0.400988	0.016974
34	GC00000082_9	-0.400988	0.016974
34	GC00000907	-0.37331	0.0271837
34	GC00000934	-0.37331	0.0271837
34	GC00000082_9	-0.37331	0.0271837
34	GC00000859	-0.37331	0.0271837
34	GC00000061_4	-0.37331	0.0271837
34	GC00000333_1	-0.37331	0.0271837
34	GC00000061_4	-0.383552	0.0229366
34	GC00000333_1	-0.383552	0.0229366
34	GC00000082_9	-0.383552	0.0229366
34	GC00000934	-0.383552	0.0229366
34	GC00000907	-0.383552	0.0229366
34	GC00000859	-0.383552	0.0229366
34	GC00000082_9	-0.355307	0.0362085
34	GC00000907	-0.355307	0.0362085
34	GC00000934	-0.355307	0.0362085
34	GC00000859	-0.355307	0.0362085
34	GC00000061_4	-0.355307	0.0362085
34	GC00000333_1	-0.355307	0.0362085
34	GC00000859	-0.298232	0.0818352
34	GC00000061_4	-0.298232	0.0818352
34	GC00000082_9	-0.298232	0.0818352
34	GC00000934	-0.298232	0.0818352
34	GC00000333_1	-0.298232	0.0818352
34	GC00000907	-0.298232	0.0818352
34	GC00000859	-0.390517	0.0203748
34	GC00000333_1	-0.390517	0.0203748
34	GC00000061_4	-0.390517	0.0203748
34	GC00000934	-0.390517	0.0203748
34	GC00000907	-0.390517	0.0203748
34	GC00000082_9	-0.390517	0.0203748
34	GC00000934	-0.377211	0.0254958
34	GC00000907	-0.377211	0.0254958
34	GC00000859	-0.377211	0.0254958
34	GC00000061_4	-0.377211	0.0254958
34	GC00000082_9	-0.377211	0.0254958
34	GC00000333_1	-0.377211	0.0254958
34	GC00000934	-0.335801	0.0485911
34	GC00000907	-0.335801	0.0485911
34	GC00000859	-0.335801	0.0485911
34	GC00000061_4	-0.335801	0.0485911
34	GC00000333_1	-0.335801	0.0485911
34	GC00000082_9	-0.335801	0.0485911
34	GC00000333_1	-0.355122	0.0363129
34	GC00000061_4	-0.355122	0.0363129
34	GC00000082_9	-0.355122	0.0363129
34	GC00000934	-0.355122	0.0363129
34	GC00000907	-0.355122	0.0363129
34	GC00000859	-0.355122	0.0363129
34	GC00000934	-0.39936	0.017469
34	GC00000907	-0.39936	0.017469
34	GC00000082_9	-0.39936	0.017469
34	GC00000061_4	-0.39936	0.017469
34	GC00000859	-0.39936	0.017469
34	GC00000333_1	-0.39936	0.017469
34	GC00000934	-0.400197	0.017213
34	GC00000907	-0.400197	0.017213
34	GC00000061_4	-0.400197	0.017213
34	GC00000859	-0.400197	0.017213
34	GC00000333_1	-0.400197	0.017213
34	GC00000082_9	-0.400197	0.017213
34	GC00000082_9	-0.350692	0.0388772
34	GC00000333_1	-0.350692	0.0388772
34	GC00000859	-0.350692	0.0388772
34	GC00000907	-0.350692	0.0388772
34	GC00000061_4	-0.350692	0.0388772
34	GC00000934	-0.350692	0.0388772
34	GC00000934	-0.284228	0.0979702
34	GC00000907	-0.284228	0.0979702
34	GC00000061_4	-0.284228	0.0979702
34	GC00000082_9	-0.284228	0.0979702
34	GC00000859	-0.284228	0.0979702
34	GC00000333_1	-0.284228	0.0979702
34	GC00000082_9	-0.403603	0.0162032
34	GC00000934	-0.403603	0.0162032
34	GC00000333_1	-0.403603	0.0162032
34	GC00000061_4	-0.403603	0.0162032
34	GC00000907	-0.403603	0.0162032
34	GC00000859	-0.403603	0.0162032
34	GC00000061_4	-0.319988	0.0609394
34	GC00000082_9	-0.319988	0.0609394
34	GC00000333_1	-0.319988	0.0609394
34	GC00000859	-0.319988	0.0609394
34	GC00000907	-0.319988	0.0609394
34	GC00000934	-0.319988	0.0609394
34	GC00000061_4	-0.399505	0.0174246
34	GC00000907	-0.399505	0.0174246
34	GC00000333_1	-0.399505	0.0174246
34	GC00000934	-0.399505	0.0174246
34	GC00000859	-0.399505	0.0174246
34	GC00000082_9	-0.399505	0.0174246
34	GC00002343	0.347964	0.0405278
34	GC00002623	0.347964	0.0405278
34	GC00002196	0.347964	0.0405278
34	GC00001062	0.347964	0.0405278
34	GC00002234	0.347964	0.0405278
34	GC00000859	-0.345874	0.0418306
34	GC00000934	-0.345874	0.0418306
34	GC00000907	-0.345874	0.0418306
34	GC00000061_4	-0.345874	0.0418306
34	GC00000082_9	-0.345874	0.0418306
34	GC00000333_1	-0.345874	0.0418306
34	GC00000859	-0.363757	0.0317093
34	GC00000907	-0.363757	0.0317093
34	GC00000082_9	-0.363757	0.0317093
34	GC00000061_4	-0.363757	0.0317093
34	GC00000934	-0.363757	0.0317093
34	GC00000333_1	-0.363757	0.0317093
34	GC00000082_9	-0.408961	0.0147151
34	GC00000333_1	-0.408961	0.0147151
34	GC00000934	-0.408961	0.0147151
34	GC00000061_4	-0.408961	0.0147151
34	GC00000859	-0.408961	0.0147151
34	GC00000907	-0.408961	0.0147151
34	GC00000859	-0.408482	0.0148432
34	GC00000082_9	-0.408482	0.0148432
34	GC00000934	-0.408482	0.0148432
34	GC00000061_4	-0.408482	0.0148432
34	GC00000907	-0.408482	0.0148432
34	GC00000333_1	-0.408482	0.0148432
34	GC00000082_9	-0.412077	0.0139036
34	GC00000061_4	-0.412077	0.0139036
34	GC00000907	-0.412077	0.0139036
34	GC00000934	-0.412077	0.0139036
34	GC00000859	-0.412077	0.0139036
34	GC00000333_1	-0.412077	0.0139036
34	GC00000082_9	-0.365224	0.0309767
34	GC00000061_4	-0.365224	0.0309767
34	GC00000859	-0.365224	0.0309767
34	GC00000333_1	-0.365224	0.0309767
34	GC00000907	-0.365224	0.0309767
34	GC00000934	-0.365224	0.0309767
34	GC00000333_1	-0.373281	0.0271966
34	GC00000061_4	-0.373281	0.0271966
34	GC00000934	-0.373281	0.0271966
34	GC00000907	-0.373281	0.0271966
34	GC00000859	-0.373281	0.0271966
34	GC00000082_9	-0.373281	0.0271966
34	GC00000082_9	-0.414397	0.0133245
34	GC00000061_4	-0.414397	0.0133245
34	GC00000859	-0.414397	0.0133245
34	GC00000333_1	-0.414397	0.0133245
34	GC00000907	-0.414397	0.0133245
34	GC00000934	-0.414397	0.0133245
34	GC00000082_9	-0.394323	0.0190783
34	GC00000907	-0.394323	0.0190783
34	GC00000934	-0.394323	0.0190783
34	GC00000859	-0.394323	0.0190783
34	GC00000061_4	-0.394323	0.0190783
34	GC00000333_1	-0.394323	0.0190783
34	GC00000061_4	-0.365053	0.0310615
34	GC00000934	-0.365053	0.0310615
34	GC00000907	-0.365053	0.0310615
34	GC00000859	-0.365053	0.0310615
34	GC00000082_9	-0.365053	0.0310615
34	GC00000333_1	-0.365053	0.0310615
34	GC00000061_4	-0.395546	0.0186768
34	GC00000082_9	-0.395546	0.0186768
34	GC00000934	-0.395546	0.0186768
34	GC00000907	-0.395546	0.0186768
34	GC00000859	-0.395546	0.0186768
34	GC00000333_1	-0.395546	0.0186768
34	GC00000934	-0.40739	0.0151389
34	GC00000082_9	-0.40739	0.0151389
34	GC00000061_4	-0.40739	0.0151389
34	GC00000333_1	-0.40739	0.0151389
34	GC00000907	-0.40739	0.0151389
34	GC00000859	-0.40739	0.0151389
34	GC00000061_4	-0.410296	0.0143626
34	GC00000934	-0.410296	0.0143626
34	GC00000859	-0.410296	0.0143626
34	GC00000907	-0.410296	0.0143626
34	GC00000082_9	-0.410296	0.0143626
34	GC00000333_1	-0.410296	0.0143626
34	GC00000907	-0.392673	0.0196315
34	GC00000082_9	-0.392673	0.0196315
34	GC00000859	-0.392673	0.0196315
34	GC00000333_1	-0.392673	0.0196315
34	GC00000934	-0.392673	0.0196315
34	GC00000061_4	-0.392673	0.0196315
34	GC00000859	-0.395076	0.0188303
34	GC00000907	-0.395076	0.0188303
34	GC00000082_9	-0.395076	0.0188303
34	GC00000934	-0.395076	0.0188303
34	GC00000333_1	-0.395076	0.0188303
34	GC00000061_4	-0.395076	0.0188303
34	GC00000333_1	-0.380693	0.0240627
34	GC00000859	-0.380693	0.0240627
34	GC00000907	-0.380693	0.0240627
34	GC00000934	-0.380693	0.0240627
34	GC00000082_9	-0.380693	0.0240627
34	GC00000061_4	-0.380693	0.0240627
34	GC00000061_4	-0.387219	0.0215566
34	GC00000333_1	-0.387219	0.0215566
34	GC00000859	-0.387219	0.0215566
34	GC00000082_9	-0.387219	0.0215566
34	GC00000934	-0.387219	0.0215566
34	GC00000907	-0.387219	0.0215566
34	GC00000934	-0.410463	0.0143192
34	GC00000907	-0.410463	0.0143192
34	GC00000061_4	-0.410463	0.0143192
34	GC00000082_9	-0.410463	0.0143192
34	GC00000859	-0.410463	0.0143192
34	GC00000333_1	-0.410463	0.0143192
34	GC00000934	-0.336375	0.0481832
34	GC00000907	-0.336375	0.0481832
34	GC00000333_1	-0.336375	0.0481832
34	GC00000061_4	-0.336375	0.0481832
34	GC00000082_9	-0.336375	0.0481832
34	GC00000859	-0.336375	0.0481832
34	GC00000934	-0.387641	0.0214022
34	GC00000907	-0.387641	0.0214022
34	GC00000859	-0.387641	0.0214022
34	GC00000082_9	-0.387641	0.0214022
34	GC00000061_4	-0.387641	0.0214022
34	GC00000333_1	-0.387641	0.0214022
34	GC00000934	-0.40591	0.0155475
34	GC00000907	-0.40591	0.0155475
34	GC00000859	-0.40591	0.0155475
34	GC00000061_4	-0.40591	0.0155475
34	GC00000082_9	-0.40591	0.0155475
34	GC00000333_1	-0.40591	0.0155475
34	GC00000082_9	-0.325063	0.0567328
34	GC00000907	-0.325063	0.0567328
34	GC00000934	-0.325063	0.0567328
34	GC00000061_4	-0.325063	0.0567328
34	GC00000859	-0.325063	0.0567328
34	GC00000333_1	-0.325063	0.0567328
34	GC00000333_1	-0.389608	0.0206948
34	GC00000859	-0.389608	0.0206948
34	GC00000061_4	-0.389608	0.0206948
34	GC00000082_9	-0.389608	0.0206948
34	GC00000934	-0.389608	0.0206948
34	GC00000907	-0.389608	0.0206948
34	GC00000082_9	-0.388493	0.0210933
34	GC00000333_1	-0.388493	0.0210933
34	GC00000934	-0.388493	0.0210933
34	GC00000859	-0.388493	0.0210933
34	GC00000907	-0.388493	0.0210933
34	GC00000061_4	-0.388493	0.0210933
34	GC00001332	0.321269	0.059855
34	GC00000607_6	0.321269	0.059855
34	GC00000789	0.321269	0.059855
34	GC00000396_1	0.321269	0.059855
34	GC00000396_2	0.321269	0.059855
34	GC00002619	0.321269	0.059855
34	GC00002596	0.321269	0.059855
34	GC00002195	0.321269	0.059855
34	GC00000789	0.331517	0.0517188
34	GC00001332	0.331517	0.0517188
34	GC00000396_2	0.331517	0.0517188
34	GC00000396_1	0.331517	0.0517188
34	GC00000607_6	0.331517	0.0517188
34	GC00002596	0.331517	0.0517188
34	GC00002619	0.331517	0.0517188
34	GC00002195	0.331517	0.0517188
34	GC00000789	0.353205	0.0374051
34	GC00002195	0.353205	0.0374051
34	GC00002596	0.353205	0.0374051
34	GC00001332	0.353205	0.0374051
34	GC00000396_1	0.353205	0.0374051
34	GC00000396_2	0.353205	0.0374051
34	GC00000607_6	0.353205	0.0374051
34	GC00002619	0.353205	0.0374051
34	GC00002195	0.344023	0.0430126
34	GC00001332	0.344023	0.0430126
34	GC00000396_2	0.344023	0.0430126
34	GC00000396_1	0.344023	0.0430126
34	GC00000789	0.344023	0.0430126
34	GC00000607_6	0.344023	0.0430126
34	GC00002596	0.344023	0.0430126
34	GC00002619	0.344023	0.0430126
34	GC00000789	0.34205	0.0443017
34	GC00002195	0.34205	0.0443017
34	GC00001332	0.34205	0.0443017
34	GC00000396_1	0.34205	0.0443017
34	GC00000396_2	0.34205	0.0443017
34	GC00000607_6	0.34205	0.0443017
34	GC00002619	0.34205	0.0443017
34	GC00002596	0.34205	0.0443017
34	GC00000396_2	-0.305544	0.0742719
34	GC00001332	-0.305544	0.0742719
34	GC00002195	-0.305544	0.0742719
34	GC00000789	-0.305544	0.0742719
34	GC00000607_6	-0.305544	0.0742719
34	GC00000396_1	-0.305544	0.0742719
34	GC00002596	-0.305544	0.0742719
34	GC00002619	-0.305544	0.0742719
34	GC00002596	0.345202	0.0422566
34	GC00002619	0.345202	0.0422566
34	GC00002195	0.345202	0.0422566
34	GC00000607_6	0.345202	0.0422566
34	GC00000789	0.345202	0.0422566
34	GC00001332	0.345202	0.0422566
34	GC00000396_1	0.345202	0.0422566
34	GC00000396_2	0.345202	0.0422566
34	GC00000789	-0.294226	0.086225
34	GC00000396_2	-0.294226	0.086225
34	GC00000396_1	-0.294226	0.086225
34	GC00000607_6	-0.294226	0.086225
34	GC00002195	-0.294226	0.086225
34	GC00001332	-0.294226	0.086225
34	GC00002596	-0.294226	0.086225
34	GC00002619	-0.294226	0.086225
34	GC00002195	0.345055	0.0423501
34	GC00002596	0.345055	0.0423501
34	GC00001332	0.345055	0.0423501
34	GC00000396_2	0.345055	0.0423501
34	GC00000396_1	0.345055	0.0423501
34	GC00000789	0.345055	0.0423501
34	GC00000607_6	0.345055	0.0423501
34	GC00002619	0.345055	0.0423501
34	GC00000396_2	0.347717	0.0406802
34	GC00000396_1	0.347717	0.0406802
34	GC00001332	0.347717	0.0406802
34	GC00000789	0.347717	0.0406802
34	GC00000607_6	0.347717	0.0406802
34	GC00002619	0.347717	0.0406802
34	GC00002596	0.347717	0.0406802
34	GC00002195	0.347717	0.0406802
34	GC00001332	-0.313851	0.066352
34	GC00002619	-0.313851	0.066352
34	GC00002596	-0.313851	0.066352
34	GC00002195	-0.313851	0.066352
34	GC00000607_6	-0.313851	0.066352
34	GC00000396_1	-0.313851	0.066352
34	GC00000396_2	-0.313851	0.066352
34	GC00000789	-0.313851	0.066352
34	GC00001332	0.319102	0.0616993
34	GC00002596	0.319102	0.0616993
34	GC00002619	0.319102	0.0616993
34	GC00002195	0.319102	0.0616993
34	GC00000789	0.319102	0.0616993
34	GC00000396_2	0.319102	0.0616993
34	GC00000396_1	0.319102	0.0616993
34	GC00000607_6	0.319102	0.0616993
34	GC00002195	0.367446	0.0298935
34	GC00001332	0.367446	0.0298935
34	GC00000789	0.367446	0.0298935
34	GC00002596	0.367446	0.0298935
34	GC00000396_1	0.367446	0.0298935
34	GC00000396_2	0.367446	0.0298935
34	GC00002619	0.367446	0.0298935
34	GC00000607_6	0.367446	0.0298935
34	GC00002195	0.308273	0.0715933
34	GC00001332	0.308273	0.0715933
34	GC00000607_6	0.308273	0.0715933
34	GC00000789	0.308273	0.0715933
34	GC00000396_2	0.308273	0.0715933
34	GC00000396_1	0.308273	0.0715933
34	GC00002596	0.308273	0.0715933
34	GC00002619	0.308273	0.0715933
34	GC00001332	0.337419	0.0474494
34	GC00002596	0.337419	0.0474494
34	GC00002619	0.337419	0.0474494
34	GC00002195	0.337419	0.0474494
34	GC00000607_6	0.337419	0.0474494
34	GC00000789	0.337419	0.0474494
34	GC00000396_2	0.337419	0.0474494
34	GC00000396_1	0.337419	0.0474494
34	GC00002195	-0.337793	0.0471892
34	GC00000789	-0.337793	0.0471892
34	GC00001332	-0.337793	0.0471892
34	GC00000607_6	-0.337793	0.0471892
34	GC00002619	-0.337793	0.0471892
34	GC00002596	-0.337793	0.0471892
34	GC00000396_1	-0.337793	0.0471892
34	GC00000396_2	-0.337793	0.0471892
34	GC00000607_6	0.30359	0.0762376
34	GC00001332	0.30359	0.0762376
34	GC00000789	0.30359	0.0762376
34	GC00002596	0.30359	0.0762376
34	GC00002619	0.30359	0.0762376
34	GC00000396_2	0.30359	0.0762376
34	GC00000396_1	0.30359	0.0762376
34	GC00002195	0.30359	0.0762376
34	GC00002195	0.337384	0.0474737
34	GC00002596	0.337384	0.0474737
34	GC00002619	0.337384	0.0474737
34	GC00000789	0.337384	0.0474737
34	GC00000607_6	0.337384	0.0474737
34	GC00000396_1	0.337384	0.0474737
34	GC00000396_2	0.337384	0.0474737
34	GC00001332	0.337384	0.0474737
34	GC00001332	0.362448	0.0323746
34	GC00002619	0.362448	0.0323746
34	GC00002195	0.362448	0.0323746
34	GC00002596	0.362448	0.0323746
34	GC00000607_6	0.362448	0.0323746
34	GC00000396_1	0.362448	0.0323746
34	GC00000396_2	0.362448	0.0323746
34	GC00000789	0.362448	0.0323746
34	GC00002619	0.348913	0.0399474
34	GC00000607_6	0.348913	0.0399474
34	GC00002195	0.348913	0.0399474
34	GC00002596	0.348913	0.0399474
34	GC00001332	0.348913	0.0399474
34	GC00000789	0.348913	0.0399474
34	GC00000396_1	0.348913	0.0399474
34	GC00000396_2	0.348913	0.0399474
34	GC00001332	0.344752	0.0425436
34	GC00002195	0.344752	0.0425436
34	GC00000607_6	0.344752	0.0425436
34	GC00000396_2	0.344752	0.0425436
34	GC00000396_1	0.344752	0.0425436
34	GC00000789	0.344752	0.0425436
34	GC00002596	0.344752	0.0425436
34	GC00002619	0.344752	0.0425436
34	GC00002619	0.347764	0.0406511
34	GC00002596	0.347764	0.0406511
34	GC00001332	0.347764	0.0406511
34	GC00000789	0.347764	0.0406511
34	GC00000396_1	0.347764	0.0406511
34	GC00000396_2	0.347764	0.0406511
34	GC00000607_6	0.347764	0.0406511
34	GC00002195	0.347764	0.0406511
34	GC00001332	0.348545	0.0401719
34	GC00000607_6	0.348545	0.0401719
34	GC00002195	0.348545	0.0401719
34	GC00000396_1	0.348545	0.0401719
34	GC00000789	0.348545	0.0401719
34	GC00000396_2	0.348545	0.0401719
34	GC00002619	0.348545	0.0401719
34	GC00002596	0.348545	0.0401719
34	GC00000033_2	0.347964	0.0405278
34	GC00001752_2	0.347964	0.0405278
34	GC00001332	0.341808	0.044462
34	GC00002596	0.341808	0.044462
34	GC00002619	0.341808	0.044462
34	GC00002195	0.341808	0.044462
34	GC00000789	0.341808	0.044462
34	GC00000396_1	0.341808	0.044462
34	GC00000396_2	0.341808	0.044462
34	GC00000607_6	0.341808	0.044462
34	GC00001332	-0.308472	0.0714007
34	GC00000396_2	-0.308472	0.0714007
34	GC00000396_1	-0.308472	0.0714007
34	GC00000607_6	-0.308472	0.0714007
34	GC00000789	-0.308472	0.0714007
34	GC00002195	-0.308472	0.0714007
34	GC00002619	-0.308472	0.0714007
34	GC00002596	-0.308472	0.0714007
34	GC00000607_6	0.368498	0.029392
34	GC00002195	0.368498	0.029392
34	GC00001332	0.368498	0.029392
34	GC00000789	0.368498	0.029392
34	GC00002596	0.368498	0.029392
34	GC00002619	0.368498	0.029392
34	GC00000396_2	0.368498	0.029392
34	GC00000396_1	0.368498	0.029392
34	GC00001332	0.354835	0.0364747
34	GC00002195	0.354835	0.0364747
34	GC00000396_2	0.354835	0.0364747
34	GC00000396_1	0.354835	0.0364747
34	GC00000789	0.354835	0.0364747
34	GC00000607_6	0.354835	0.0364747
34	GC00002619	0.354835	0.0364747
34	GC00002596	0.354835	0.0364747
34	GC00001332	0.313838	0.0663641
34	GC00002195	0.313838	0.0663641
34	GC00002596	0.313838	0.0663641
34	GC00000607_6	0.313838	0.0663641
34	GC00000396_2	0.313838	0.0663641
34	GC00000396_1	0.313838	0.0663641
34	GC00000789	0.313838	0.0663641
34	GC00002619	0.313838	0.0663641
34	GC00002596	0.382866	0.0232029
34	GC00002619	0.382866	0.0232029
34	GC00000607_6	0.382866	0.0232029
34	GC00002195	0.382866	0.0232029
34	GC00000789	0.382866	0.0232029
34	GC00001332	0.382866	0.0232029
34	GC00000396_1	0.382866	0.0232029
34	GC00000396_2	0.382866	0.0232029
34	GC00002195	0.317385	0.0631915
34	GC00002596	0.317385	0.0631915
34	GC00002619	0.317385	0.0631915
34	GC00000789	0.317385	0.0631915
34	GC00000607_6	0.317385	0.0631915
34	GC00001332	0.317385	0.0631915
34	GC00000396_1	0.317385	0.0631915
34	GC00000396_2	0.317385	0.0631915
34	GC00001332	0.344525	0.042689
34	GC00000396_1	0.344525	0.042689
34	GC00000396_2	0.344525	0.042689
34	GC00000789	0.344525	0.042689
34	GC00000607_6	0.344525	0.042689
34	GC00002619	0.344525	0.042689
34	GC00002195	0.344525	0.042689
34	GC00002596	0.344525	0.042689
34	GC00002195	0.296428	0.0837901
34	GC00000396_2	0.296428	0.0837901
34	GC00000396_1	0.296428	0.0837901
34	GC00002619	0.296428	0.0837901
34	GC00000789	0.296428	0.0837901
34	GC00002596	0.296428	0.0837901
34	GC00001332	0.296428	0.0837901
34	GC00000607_6	0.296428	0.0837901
34	GC00000396_1	0.326411	0.0556547
34	GC00001332	0.326411	0.0556547
34	GC00000396_2	0.326411	0.0556547
34	GC00000607_6	0.326411	0.0556547
34	GC00000789	0.326411	0.0556547
34	GC00002195	0.326411	0.0556547
34	GC00002596	0.326411	0.0556547
34	GC00002619	0.326411	0.0556547
34	GC00001332	-0.323475	0.0580238
34	GC00000396_1	-0.323475	0.0580238
34	GC00000396_2	-0.323475	0.0580238
34	GC00000789	-0.323475	0.0580238
34	GC00000607_6	-0.323475	0.0580238
34	GC00002195	-0.323475	0.0580238
34	GC00002596	-0.323475	0.0580238
34	GC00002619	-0.323475	0.0580238
34	GC00001332	-0.338793	0.0464971
34	GC00000789	-0.338793	0.0464971
34	GC00000396_1	-0.338793	0.0464971
34	GC00000396_2	-0.338793	0.0464971
34	GC00000607_6	-0.338793	0.0464971
34	GC00002195	-0.338793	0.0464971
34	GC00002619	-0.338793	0.0464971
34	GC00002596	-0.338793	0.0464971
34	GC00000396_2	-0.288553	0.0927485
34	GC00000396_1	-0.288553	0.0927485
34	GC00000789	-0.288553	0.0927485
34	GC00000607_6	-0.288553	0.0927485
34	GC00001332	-0.288553	0.0927485
34	GC00002195	-0.288553	0.0927485
34	GC00002596	-0.288553	0.0927485
34	GC00002619	-0.288553	0.0927485
34	GC00000770	0.347964	0.0405278
34	GC00002597	0.347964	0.0405278
34	GC00001332	0.347964	0.0405278
34	GC00000391_1	0.347964	0.0405278
34	GC00002195	0.347964	0.0405278
34	GC00000523_5	0.347964	0.0405278
34	GC00000161_2	0.347964	0.0405278
34	GC00000607_6	0.347964	0.0405278
34	GC00001097_2	0.347964	0.0405278
34	GC00002619	0.347964	0.0405278
34	GC00002910	0.347964	0.0405278
34	GC00000462_3	0.347964	0.0405278
34	GC00000396_1	-0.292269	0.0884335
34	GC00000396_2	-0.292269	0.0884335
34	GC00000607_6	-0.292269	0.0884335
34	GC00000789	-0.292269	0.0884335
34	GC00002619	-0.292269	0.0884335
34	GC00001332	-0.292269	0.0884335
34	GC00002195	-0.292269	0.0884335
34	GC00002596	-0.292269	0.0884335
34	GC00001332	-0.325766	0.0561681
34	GC00000396_1	-0.325766	0.0561681
34	GC00000396_2	-0.325766	0.0561681
34	GC00000789	-0.325766	0.0561681
34	GC00000607_6	-0.325766	0.0561681
34	GC00002596	-0.325766	0.0561681
34	GC00002619	-0.325766	0.0561681
34	GC00002195	-0.325766	0.0561681
34	GC00000396_2	-0.327409	0.0548672
34	GC00000396_1	-0.327409	0.0548672
34	GC00002596	-0.327409	0.0548672
34	GC00002619	-0.327409	0.0548672
34	GC00001332	-0.327409	0.0548672
34	GC00002195	-0.327409	0.0548672
34	GC00000789	-0.327409	0.0548672
34	GC00000607_6	-0.327409	0.0548672
34	GC00002195	-0.367636	0.0298026
34	GC00001332	-0.367636	0.0298026
34	GC00000396_1	-0.367636	0.0298026
34	GC00000396_2	-0.367636	0.0298026
34	GC00000789	-0.367636	0.0298026
34	GC00000607_6	-0.367636	0.0298026
34	GC00002619	-0.367636	0.0298026
34	GC00002596	-0.367636	0.0298026
34	GC00001332	-0.365784	0.0307008
34	GC00002195	-0.365784	0.0307008
34	GC00000789	-0.365784	0.0307008
34	GC00000396_1	-0.365784	0.0307008
34	GC00000396_2	-0.365784	0.0307008
34	GC00000607_6	-0.365784	0.0307008
34	GC00002596	-0.365784	0.0307008
34	GC00002619	-0.365784	0.0307008
34	GC00001332	-0.370162	0.0286123
34	GC00000396_2	-0.370162	0.0286123
34	GC00000396_1	-0.370162	0.0286123
34	GC00002596	-0.370162	0.0286123
34	GC00002619	-0.370162	0.0286123
34	GC00002195	-0.370162	0.0286123
34	GC00000607_6	-0.370162	0.0286123
34	GC00000789	-0.370162	0.0286123
34	GC00000789	-0.296811	0.0833718
34	GC00001332	-0.296811	0.0833718
34	GC00000396_1	-0.296811	0.0833718
34	GC00000396_2	-0.296811	0.0833718
34	GC00000607_6	-0.296811	0.0833718
34	GC00002619	-0.296811	0.0833718
34	GC00002596	-0.296811	0.0833718
34	GC00002195	-0.296811	0.0833718
34	GC00001332	-0.372544	0.0275258
34	GC00002619	-0.372544	0.0275258
34	GC00002596	-0.372544	0.0275258
34	GC00000396_2	-0.372544	0.0275258
34	GC00000396_1	-0.372544	0.0275258
34	GC00000789	-0.372544	0.0275258
34	GC00000607_6	-0.372544	0.0275258
34	GC00002195	-0.372544	0.0275258
34	GC00002596	-0.359992	0.0336541
34	GC00002195	-0.359992	0.0336541
34	GC00001332	-0.359992	0.0336541
34	GC00000396_1	-0.359992	0.0336541
34	GC00000396_2	-0.359992	0.0336541
34	GC00000789	-0.359992	0.0336541
34	GC00000607_6	-0.359992	0.0336541
34	GC00002619	-0.359992	0.0336541
34	GC00002195	-0.300955	0.0789523
34	GC00001332	-0.300955	0.0789523
34	GC00000607_6	-0.300955	0.0789523
34	GC00000789	-0.300955	0.0789523
34	GC00002596	-0.300955	0.0789523
34	GC00000396_1	-0.300955	0.0789523
34	GC00000396_2	-0.300955	0.0789523
34	GC00002619	-0.300955	0.0789523
34	GC00000396_1	-0.292942	0.0876689
34	GC00000607_6	-0.292942	0.0876689
34	GC00000396_2	-0.292942	0.0876689
34	GC00002596	-0.292942	0.0876689
34	GC00002619	-0.292942	0.0876689
34	GC00002195	-0.292942	0.0876689
34	GC00001332	-0.292942	0.0876689
34	GC00000789	-0.292942	0.0876689
34	GC00000789	-0.359707	0.0338051
34	GC00002195	-0.359707	0.0338051
34	GC00001332	-0.359707	0.0338051
34	GC00000396_1	-0.359707	0.0338051
34	GC00000396_2	-0.359707	0.0338051
34	GC00000607_6	-0.359707	0.0338051
34	GC00002619	-0.359707	0.0338051
34	GC00002596	-0.359707	0.0338051
34	GC00002596	-0.312234	0.0678392
34	GC00000607_6	-0.312234	0.0678392
34	GC00002619	-0.312234	0.0678392
34	GC00000789	-0.312234	0.0678392
34	GC00002195	-0.312234	0.0678392
34	GC00000396_1	-0.312234	0.0678392
34	GC00000396_2	-0.312234	0.0678392
34	GC00001332	-0.312234	0.0678392
34	GC00001332	-0.361073	0.0330857
34	GC00002596	-0.361073	0.0330857
34	GC00002619	-0.361073	0.0330857
34	GC00002195	-0.361073	0.0330857
34	GC00000607_6	-0.361073	0.0330857
34	GC00000396_2	-0.361073	0.0330857
34	GC00000396_1	-0.361073	0.0330857
34	GC00000789	-0.361073	0.0330857
34	GC00001332	-0.349264	0.0397343
34	GC00002596	-0.349264	0.0397343
34	GC00002619	-0.349264	0.0397343
34	GC00002195	-0.349264	0.0397343
34	GC00000607_6	-0.349264	0.0397343
34	GC00000396_2	-0.349264	0.0397343
34	GC00000396_1	-0.349264	0.0397343
34	GC00000789	-0.349264	0.0397343
34	GC00002195	0.333074	0.0505638
34	GC00001332	0.333074	0.0505638
34	GC00000396_2	0.333074	0.0505638
34	GC00000396_1	0.333074	0.0505638
34	GC00000607_6	0.333074	0.0505638
34	GC00000789	0.333074	0.0505638
34	GC00002619	0.333074	0.0505638
34	GC00002596	0.333074	0.0505638
34	GC00001332	-0.313323	0.0668353
34	GC00000396_2	-0.313323	0.0668353
34	GC00000396_1	-0.313323	0.0668353
34	GC00000607_6	-0.313323	0.0668353
34	GC00000789	-0.313323	0.0668353
34	GC00002195	-0.313323	0.0668353
34	GC00002596	-0.313323	0.0668353
34	GC00002619	-0.313323	0.0668353
34	GC00001332	-0.37292	0.0273578
34	GC00002596	-0.37292	0.0273578
34	GC00002195	-0.37292	0.0273578
34	GC00002619	-0.37292	0.0273578
34	GC00000607_6	-0.37292	0.0273578
34	GC00000396_2	-0.37292	0.0273578
34	GC00000396_1	-0.37292	0.0273578
34	GC00000789	-0.37292	0.0273578
34	GC00002195	-0.345433	0.0421099
34	GC00001332	-0.345433	0.0421099
34	GC00002596	-0.345433	0.0421099
34	GC00000607_6	-0.345433	0.0421099
34	GC00000789	-0.345433	0.0421099
34	GC00000396_1	-0.345433	0.0421099
34	GC00000396_2	-0.345433	0.0421099
34	GC00002619	-0.345433	0.0421099
34	GC00001332	-0.330209	0.0527056
34	GC00002596	-0.330209	0.0527056
34	GC00002619	-0.330209	0.0527056
34	GC00002195	-0.330209	0.0527056
34	GC00000789	-0.330209	0.0527056
34	GC00000607_6	-0.330209	0.0527056
34	GC00000396_2	-0.330209	0.0527056
34	GC00000396_1	-0.330209	0.0527056
34	GC00000396_1	-0.366561	0.0303212
34	GC00000396_2	-0.366561	0.0303212
34	GC00002596	-0.366561	0.0303212
34	GC00002195	-0.366561	0.0303212
34	GC00002619	-0.366561	0.0303212
34	GC00001332	-0.366561	0.0303212
34	GC00000607_6	-0.366561	0.0303212
34	GC00000789	-0.366561	0.0303212
34	GC00002195	0.316194	0.0642432
34	GC00001332	0.316194	0.0642432
34	GC00000607_6	0.316194	0.0642432
34	GC00000396_1	0.316194	0.0642432
34	GC00000396_2	0.316194	0.0642432
34	GC00000789	0.316194	0.0642432
34	GC00002619	0.316194	0.0642432
34	GC00002596	0.316194	0.0642432
34	GC00002596	0.392048	0.0198447
34	GC00002619	0.392048	0.0198447
34	GC00000789	0.392048	0.0198447
34	GC00001332	0.392048	0.0198447
34	GC00000607_6	0.392048	0.0198447
34	GC00002195	0.392048	0.0198447
34	GC00000396_2	0.392048	0.0198447
34	GC00000396_1	0.392048	0.0198447
34	GC00001332	0.386096	0.0219717
34	GC00002195	0.386096	0.0219717
34	GC00002619	0.386096	0.0219717
34	GC00002596	0.386096	0.0219717
34	GC00000607_6	0.386096	0.0219717
34	GC00000396_2	0.386096	0.0219717
34	GC00000789	0.386096	0.0219717
34	GC00000396_1	0.386096	0.0219717
34	GC00000789	0.39288	0.0195614
34	GC00000607_6	0.39288	0.0195614
34	GC00002596	0.39288	0.0195614
34	GC00002619	0.39288	0.0195614
34	GC00001332	0.39288	0.0195614
34	GC00002195	0.39288	0.0195614
34	GC00000396_1	0.39288	0.0195614
34	GC00000396_2	0.39288	0.0195614
34	GC00000789	0.335932	0.0484978
34	GC00000607_6	0.335932	0.0484978
34	GC00000396_2	0.335932	0.0484978
34	GC00000396_1	0.335932	0.0484978
34	GC00002619	0.335932	0.0484978
34	GC00002596	0.335932	0.0484978
34	GC00001332	0.335932	0.0484978
34	GC00002195	0.335932	0.0484978
34	GC00000396_2	0.379915	0.0243771
34	GC00000396_1	0.379915	0.0243771
34	GC00002195	0.379915	0.0243771
34	GC00002619	0.379915	0.0243771
34	GC00002596	0.379915	0.0243771
34	GC00000789	0.379915	0.0243771
34	GC00001332	0.379915	0.0243771
34	GC00000607_6	0.379915	0.0243771
34	GC00001332	0.366458	0.0303712
34	GC00002596	0.366458	0.0303712
34	GC00002619	0.366458	0.0303712
34	GC00002195	0.366458	0.0303712
34	GC00000789	0.366458	0.0303712
34	GC00000607_6	0.366458	0.0303712
34	GC00000396_2	0.366458	0.0303712
34	GC00000396_1	0.366458	0.0303712
34	GC00001332	0.338164	0.0469311
34	GC00002596	0.338164	0.0469311
34	GC00002619	0.338164	0.0469311
34	GC00002195	0.338164	0.0469311
[truncated: 180,347 more rows]

## Sheet: priotity
cluster
GC00000034_2
GC00002936
GC00002934_p2
GC00000470_1
GC00000059_2
GC00002939
GC00000059_1
GC00000475_1
GC00000767_r1
GC00000767_r1_1
GC00003016_5
GC00003025_2
GC00002923_1
GC00000632_1
GC00003628
GC00000518_6
GC00003081
GC00000562_3
GC00002971_2
GC00000800_2
GC00002845_9
GC00003518
GC00000019_2
GC00003077_3
GC00002996_2
GC00003009_r1_r1_1
GC00003009_r1_r1
GC00003009_r1
GC00000638_1
GC00000048_8
GC00000501_12
GC00000459_5
GC00000459_3
GC00003029
GC00000529_10
GC00003498
GC00003095_3
GC00003092_3
GC00003021_3
GC00003817
GC00003009_6
GC00000805_2
GC00000651_3_p1
GC00000669_p1
GC00000649_2
GC00000531_4
GC00003473_4
GC00003066_r1
GC00003539
GC00003604_2
GC00003066_r1_1
GC00000038_r1_r1_1
GC00000038_r1_r1
GC00000597_2
GC00002971_1
GC00000678_2
GC00000596_28
GC00003415
GC00003096
GC00003354_2
GC00003185
GC00003514
GC00003341
GC00003394
GC00000085_1
GC00000083_1
GC00003393
GC00004516
GC00002719_2
GC00000593_3
GC00003388_2
GC00000458_2
GC00000584_1
GC00000579_3
GC00003523
GC00003703
GC00000787_23
GC00000592_1
GC00000618_1
GC00000112_5
GC00000499_1
GC00003357
GC00003408
GC00003034_1
GC00002893_10
GC00003349
GC00000664_6
GC00002933_9
GC00003003_3
GC00002967_5
GC00000485_1
GC00000654_8
GC00004767
GC00003087
GC00003088
GC00000623_3
GC00002826_1
GC00000530_4
GC00000657_2
GC00003624
GC00003509_2
GC00000564_2
GC00003109_2
GC00002971_3
GC00003114_1
GC00003110_1
GC00003542_3
GC00003150_r1_2
GC00003249
GC00000075_r1
GC00003150_2
GC00002856_5
GC00000061_2
GC00000051_3
GC00003174_2
GC00000624_1
GC00002880_p1
GC00003560
GC00003023_3
GC00002988_3
GC00003502
GC00004031
GC00003745
GC00003555
GC00002964_8
GC00003593_2
GC00003175_5
GC00000574_3
GC00003248_1
GC00002966_14
GC00003704
GC00003794
GC00000023_1
GC00003385
GC00003885
GC00000664_4
GC00002698_2
GC00003910
GC00000007_9
GC00000401_1
GC00000009_4
GC00000097_4
GC00000612_2
GC00000132_7
GC00000110_3
GC00002873_1
GC00003938
GC00003907
GC00003927
GC00003926
GC00003925
GC00000563_3
GC00003765
GC00003665
GC00003022_4
GC00003019_2
GC00000127_1
GC00000742_1
GC00000733_3
GC00000446_1
GC00003792
GC00003931
GC00000103_1
GC00003746_2
GC00003747_2
GC00000747_1
GC00000520_4
GC00000010_19
GC00003921
GC00003941
GC00003226_1
GC00000471_5
GC00003452_3
GC00003924
GC00000763_1
GC00000093_3
GC00000640_2
GC00000063_6
GC00000691_1
GC00003382
GC00000159_4
GC00000086_2
GC00000748_p1
GC00000709_1
GC00003932
GC00000753_1
GC00003990
GC00003884
GC00003935
GC00003936
GC00003934
GC00003933
GC00003840
GC00000718_1
GC00002878_2
GC00003942
GC00003940
GC00003939
GC00003855
GC00000707_2
GC00003937
GC00003876
GC00000694_1
GC00003875
GC00000011_14
GC00003920
GC00003356
GC00003909
GC00003919
GC00003918
GC00003911
GC00003913
GC00003917
GC00003916
GC00003914
GC00003915
GC00003912
GC00003908
GC00003922
GC00003929
GC00003928
GC00002860_2
GC00000553_2
GC00000682_7
GC00003450_1
GC00001187_1
GC00003906
GC00003923
GC00003930
GC00000018_5
GC00000750_1
GC00003706
GC00003729_2
GC00000005_2
GC00003991
GC00000768_1
GC00002970_2
GC00003022_2
GC00003012_2
GC00000051_4
GC00000522_2
GC00000082_8
GC00002917_1
GC00000106_5
GC00000108_1
GC00000597_r1_1
GC00000501_4
GC00000745_1
GC00003971
GC00003970
GC00003969
GC00003968
GC00000490_5
GC00002946_5
GC00000548_1
GC00000062_6
GC00003075_2
GC00000416_14
GC00002931_1
GC00000500_2
GC00000585_6
GC00002991_6
GC00003237
GC00003319
GC00003135
GC00003381
GC00000569_r1_1
GC00000569_r1
GC00003019_3
GC00000020_1
GC00003040_2
GC00003573
GC00002946_6
GC00003634
GC00002856_2
GC00000082_7
GC00000478_2
GC00000446_2
GC00000682_8
GC00000073_1
GC00000593_2
GC00000755_1
GC00003540
GC00003386
GC00003212_3
GC00003212_1
GC00003530
GC00003550
GC00002903_3
GC00000006_2
GC00002912_5
GC00000146_6
GC00003079
GC00003065_2
GC00003057
GC00003024_r1
GC00003024_r1_1
GC00003699
GC00000630_2
GC00000595_2
GC00003501
GC00003531
GC00004010
GC00002381_r1
GC00002381_r1_2
GC00000682_5
GC00000055_1
GC00004009
GC00004006
GC00004007
GC00004008
GC00000638_4
GC00003005_7
GC00003160_5
GC00000525_2
GC00002953_p2
GC00003417
GC00000596_25
GC00003608
GC00003063
GC00002381_14
GC00002977_3
GC00002920_19
GC00002930_20
GC00002948_17
GC00003145_3
GC00002959_13
GC00002895_22
GC00003005_8
GC00000488_7
GC00002983
GC00002902
GC00003466
GC00003077_2
GC00000062_4
GC00003000
GC00000009_7_p2
GC00000519_p1
GC00003015
GC00003211_p1
GC00003203_1
GC00000126_14_p2
GC00000678_1
GC00003484_2
GC00003483_2
GC00002872_1
GC00003485_2
GC00003482_2
GC00002876_1
GC00002877_1
GC00003481_2
GC00003505
GC00000077_1
GC00003210
GC00003215
GC00000591_1
GC00000074_1
GC00000498_4
GC00003195
GC00000038_r1_2
GC00003384
GC00003067_3
GC00000045_1
GC00003275
GC00002381_8
GC00000041_15
GC00000540_10
GC00003071_2
GC00000501_14
GC00000816_1
GC00000644_r1_r1_3
GC00003203_2
GC00003211_p2
GC00000620_5
GC00004595
GC00005458
GC00004458_3
GC00004727
GC00000080_6
GC00004385
GC00004180_6
GC00004253_2
GC00003607
GC00000506_1
GC00001028_2
GC00000431_2
GC00000452_27
GC00001032_2
GC00004215_1
GC00000001_15
GC00003493_4
GC00001236_1
GC00004391_1
GC00003431_4
GC00003650_3
GC00000486_3
GC00003514
GC00003341
GC00003394
GC00000085_1
GC00000083_1
GC00003393
GC00004516
GC00002719_2
GC00000593_3
GC00003388_2
GC00000458_2
GC00000584_1
GC00000579_3
GC00003523
GC00003703
GC00003233_1
GC00000787_23
GC00000592_1
GC00000618_1
GC00000112_5
GC00000499_1
GC00003357
GC00003408
GC00003034_1
GC00002893_10
GC00003349
GC00000664_6
GC00002933_9
GC00000460_7
GC00000453_6
GC00000402_5
GC00003003_3
GC00002967_5
GC00000485_1
GC00000654_8
GC00004767
GC00003087
GC00003088
GC00000623_3
GC00002826_1
GC00000530_4
GC00000657_2
GC00003624
GC00003509_2
GC00000564_2
GC00003109_2
GC00002971_3
GC00003114_1
GC00003110_1
GC00003542_3
GC00003150_r1_2
GC00003249
GC00000075_r1
GC00003150_2
GC00002856_5
GC00000061_2
GC00000051_3
GC00003174_2
GC00000624_1
GC00002880_p1
GC00003560
GC00003023_3
GC00000596_20
GC00003725_2
GC00003724_2
GC00002988_3
GC00003502
GC00004031
GC00003745
GC00003555
GC00002964_8
GC00003593_2
GC00003175_5
GC00000574_3
GC00003248_1
GC00002966_14
GC00003704
GC00003794
GC00000023_1
GC00003385
GC00005489
GC00003885
GC00000664_4
GC00002698_2
GC00003910
GC00000007_9
GC00000401_1
GC00000009_4
GC00000097_4
GC00000612_2
GC00000132_7
GC00000110_3
GC00002873_1
GC00003938
GC00003907
GC00003927
GC00003926
GC00003925
GC00000563_3
GC00003765
GC00003665
GC00003022_4
GC00003019_2
GC00000127_1
GC00000742_1
GC00000733_3
GC00000446_1
GC00003792
GC00003931
GC00000103_1
GC00003746_2
GC00003747_2
GC00000747_1
GC00000520_4
GC00000010_19
GC00003921
GC00003941
GC00003226_1
GC00000471_5
GC00003452_3
GC00003924
GC00000763_1
GC00000093_3
GC00000640_2
GC00000063_6
GC00000691_1
GC00003382
GC00000159_4
GC00000086_2
GC00000748_p1
GC00000709_1
GC00003932
GC00000753_1
GC00003990
GC00003884
GC00003935
GC00003936
GC00003934
GC00003933
GC00003840
GC00000718_1
GC00002878_2
GC00003942
GC00003940
GC00003939
GC00003855
GC00000707_2
GC00003937
GC00003876
GC00000694_1
GC00003875
GC00000011_14
GC00003920
GC00003356
GC00003909
GC00003919
GC00003918
GC00003911
GC00003913
GC00003917
GC00003916
GC00003914
GC00003915
GC00003912
GC00003908
GC00003922
GC00003929
GC00003928
GC00002860_2
GC00000553_2
GC00000682_7
GC00003450_1
GC00001187_1
GC00003906
GC00003923
GC00003930
GC00000018_5
GC00000750_1
GC00003706
GC00003729_2
GC00000005_2
GC00003991
GC00000768_1
GC00002970_2
GC00003022_2
GC00003012_2
GC00000051_4
GC00000522_2
GC00000082_8
GC00002917_1
GC00000106_5
GC00000108_1
GC00000597_r1_1
GC00000501_4
GC00000745_1
GC00003971
GC00003970
GC00003969
GC00003968
GC00000490_5
GC00002946_5
GC00000548_1
GC00000062_6
GC00003075_2
GC00000416_14
GC00002931_1
GC00000500_2
GC00000585_6
GC00002991_6
GC00003237
GC00003319
GC00000416_5
GC00000106_2
GC00002967_4
GC00000569_6
GC00000048_9
GC00004143
GC00000556_6
GC00003602_2
GC00003499_2
GC00003299_1
GC00002774_4
GC00000501_r1_1
GC00000454_7
GC00000501_r1
GC00000461_13
GC00000076_6
GC00000793_2
GC00000740_1
GC00000600_7
GC00003976
GC00000629_20
GC00000010_16
GC00000602_1
GC00000647_8
GC00000055_15
GC00003714_1
GC00000651_1
GC00002933_3
GC00002933_6
GC00000498_7
GC00000038_14
GC00000508_6
GC00000508_4
GC00000053_5
GC00003509_1
GC00004081
GC00002969_1
GC00003821_3
GC00002972_p1
GC00004130
GC00004131
GC00004132
GC00003780
GC00004156_2
GC00003698_2
GC00003696_2
GC00003659_1
GC00000075_3
GC00003069_1
GC00003069_9
GC00003886_2
GC00003961
GC00003977
GC00003960
GC00003898
GC00003984
GC00003897
GC00003985
GC00003896
GC00003895
GC00002950_2
GC00003894
GC00003892
GC00004013
GC00000620_6
GC00000620_4
GC00000620_2
GC00000616_1
GC00003891
GC00004042_3
GC00004870
GC00003310_1
GC00003314_1
GC00003313_1
GC00003312_1
GC00003311_1
GC00003300_1
GC00003309_1
GC00003308_1
GC00003301_1
GC00003306_1
GC00003303_r1_1
GC00003303_r1
GC00000504_4
GC00003175_6
GC00003340_r1
GC00003298_1
GC00004467
GC00003227_r1_2
GC00003267_1
GC00005500
GC00003267_2
GC00003142_2
GC00003280_1
GC00003281_1
GC00003282_1
GC00003283_1
GC00001662_6
GC00000452_35
GC00003340_r1_1
GC00000452_47
GC00000416_10
GC00003135
GC00003381
GC00000569_r1_1
GC00000569_r1
GC00003019_3
GC00000020_1
GC00003040_2
GC00003573
GC00002946_6
GC00003634
GC00002856_2
GC00000082_7
GC00000478_2
GC00000446_2
GC00000682_8
GC00000073_1
GC00000593_2
GC00000755_1
GC00003540
GC00003386
GC00003212_3
GC00003212_1
GC00003530
GC00003550
GC00002903_3
GC00000006_2
GC00002912_5
GC00000146_6
GC00003079
GC00003065_2
GC00003057
GC00000038_7
GC00004757
GC00003024_r1
GC00003024_r1_1
GC00003699
GC00000630_2
GC00000595_2
GC00003501
GC00003531
GC00004010
GC00002381_r1
GC00002381_r1_2
GC00000682_5
GC00000055_1
GC00004009
GC00004006
GC00004007
GC00004008
GC00003035_1
GC00002981_1
GC00000452_r1_6
GC00003336
GC00003335
GC00002988_2
GC00003329
GC00004142_1
GC00003111_4
GC00000638_4
GC00003005_7
GC00003160_5
GC00000525_2
GC00002953_p2
GC00000070_11
GC00000077_3
GC00000598_5
GC00000070_7
GC00000070_6
GC00000089_2
GC00000089_3
GC00000067_2
GC00000089_7
GC00000053_10
GC00000053_11
GC00000548_4
GC00000053_8
GC00000453_4
GC00000454_3
GC00003018_6
GC00000052_13
GC00004373
GC00000052_10
GC00000523_1
GC00003045_8
GC00003515
GC00000683_10_p1
GC00004567
GC00000017_5
GC00003034_5
GC00002849_1
GC00000461_16
GC00004566
GC00000460_r1_2_p1
GC00004374
GC00003414_r1
GC00003414_r1_r1
GC00003414_r1_r1_1_p2
GC00000126_1
GC00000048_2
GC00000460_r1_1
GC00000607_4
GC00003812_2
GC00003222_2
GC00002964_18
GC00000556_4
GC00000556_7
GC00003793_4
GC00004093_4
GC00000058_6
GC00003070_7
GC00000134_1
GC00002844_2
GC00003164_6
GC00004072_2
GC00000052_23
GC00004492
GC00004044
GC00004045
GC00000604_4
GC00003244_4
GC00000076_2
GC00002381_13
GC00000010_7
GC00004279_1
GC00000647_3
GC00000808_1
GC00004077
GC00000055_14
GC00002893_4
GC00002895_20
GC00000508_20
GC00000052_8_p1
GC00003492_p2
GC00000490_10
GC00000585_11
GC00000030_3
GC00000006_9
GC00000402_4
GC00003618
GC00003626_1
GC00005461
GC00005462
GC00005463
GC00003988_1
GC00000507_6
GC00000706_2
GC00003644_2
GC00003017_3
GC00004014
GC00004568
GC00003643
GC00000452_22
GC00000631_2
GC00000452_31
GC00001346_1
GC00004744_2
GC00000075_19
GC00003510
GC00003507_3
GC00004657
GC00003438_2
GC00000688_2
GC00000787_3
GC00004565
GC00003954_2
GC00004265
GC00004315
GC00004390
GC00004872
GC00003705_2
GC00004464_1
GC00000608_2
GC00003182_4
GC00004159_1
GC00004122
GC00003152_2
GC00003783
GC00003813
GC00003661
GC00000606_1
GC00003660
GC00003814
GC00000600_1
GC00003819
GC00003417
GC00000596_25
GC00003608
GC00003063
GC00000452_r1_1
GC00002381_14
GC00002977_3
GC00002920_19
GC00002930_20
GC00002948_17
GC00003145_3
GC00002959_13
GC00002895_22
GC00003005_8
GC00000488_7
GC00002983
GC00002902
GC00003466
GC00003077_2
GC00000062_4
GC00003000
GC00000009_7_p2
GC00000519_p1
GC00003015
GC00003211_p1
GC00003203_1
GC00000126_14_p2
GC00000678_1
GC00003484_2
GC00003483_2
GC00002872_1
GC00003485_2
GC00003482_2
GC00002876_1
GC00002877_1
GC00003481_2
GC00003505
GC00000077_1
GC00003210
GC00003215
GC00000591_1
GC00000074_1
GC00000498_4
GC00003195
GC00000051_7
GC00000132_2
GC00000548_2
GC00000452_52
GC00003835
GC00000454_r1_2
GC00002895_9
GC00003073_5
GC00003798
GC00003988_4
GC00000416_13
GC00003597
GC00003850
GC00003156_2
GC00004062
GC00003851
GC00003494_5
GC00003776_2
GC00000504_r1
GC00000504_r1_2
GC00003629_2
GC00003365_3
GC00000814_p1
GC00002862_1
GC00000521_5
GC00003462
GC00003451
GC00000787_36
GC00003849
GC00000508_11_p1_p2
GC00000481_7
GC00000481_r1
GC00000481_r1_1
GC00000594_2
GC00000722_1
GC00003712_2
GC00003786
GC00000019_3
GC00004094
GC00003836
GC00000730_1
GC00003834
GC00000737_1
GC00003811
GC00003810
GC00004085
GC00004084
GC00003964
GC00003863
GC00003796
GC00003852
GC00000431_7
GC00004063
GC00000598_1
GC00000787_28
GC00003507_4
GC00003499_3
GC00003589_2
GC00000023_5
GC00003022_3
GC00003456
GC00000038_r1_2
GC00003384
GC00003067_3
GC00000045_1
GC00003275
GC00002381_8
GC00000041_15
GC00000540_10
GC00003361_1
GC00003267_5
GC00003071_2
GC00000501_14
GC00000816_1
GC00000644_r1_r1_3
GC00003203_2
GC00003211_p2
GC00000620_5
GC00000508_r1_1_p1
GC00003017_2
