# Supplementary material for: Systems biology approach to functionally assess the Clostridioides difficile pangenome reveals genetic diversity with discriminatory power
Source: Proc Natl Acad Sci U S A. 2022 Apr 27;119(18):e2119396119. doi: 10.1073/pnas.2119396119 (PMC9170149; doi:10.1073/pnas.2119396119)
Supplement: Supplementary File [file pnas.2119396119.sd05.xlsx]

## Sheet: Sheet1
	cluster	product	Clade_Clade 1	Clade_Clade 2	Clade_Clade 4	Clade_Clade 5	ST_ST1	ST_ST10	ST_ST11	ST_ST14	ST_ST15	ST_ST2	ST_ST26	ST_ST29	ST_ST3	ST_ST34	ST_ST37	ST_ST42	ST_ST43	ST_ST48	ST_ST54	ST_ST55	ST_ST58	ST_ST6	ST_ST63	ST_ST7	ST_ST8	ST_ST9	max_assoc	2nd_max_assoc	difference	Unique?
2415	GC00002943_3	hypothetical protein	0.107072	0.0521744	0.0253502	0.0480911	0.0521744	0.0340043	0.0480911	0.0284033	0.0649554	0.108293	0.0147444	0.000386205	0.0579018	0.000386205	0.0253502	0.0521744	0.00579893	0.000386205	0.0390778	0.0253502	0.0105258	0.0390778	0.000386205	0.0220872	0.956254	0.0105258	0.956254	0.108293	0.84796	1
3607	GC00002817	hypothetical protein	0.0492408	0.0325071	0.00850624	0.0289509	0.0325071	0.0164291	0.0289509	0.0113237	0.0434655	0.0793194	0.00148789	0.0155805	0.0374479	0.0155805	0.00850624	0.955349	0.0101884	0.0155805	0.0209881	0.00850624	0.00555877	0.0209881	0.0155805	0.00546662	0.0516019	0.00555877	0.955349	0.0793194	0.87603	1
79	GC00003800	hypothetical protein	0.561578	0.955349	0.00850624	0.0289509	0.955349	0.0164291	0.0289509	0.0113237	0.0434655	0.0504352	0.00148789	0.0155805	0.0374479	0.0155805	0.00850624	0.0325071	0.0101884	0.0155805	0.0209881	0.00850624	0.00555877	0.0209881	0.0155805	0.00546662	0.0516019	0.00555877	0.955349	0.0516019	0.903747	1
229	GC00003833	hypothetical protein	0.561578	0.955349	0.00850624	0.0289509	0.955349	0.0164291	0.0289509	0.0113237	0.0434655	0.0504352	0.00148789	0.0155805	0.0374479	0.0155805	0.00850624	0.0325071	0.0101884	0.0155805	0.0209881	0.00850624	0.00555877	0.0209881	0.0155805	0.00546662	0.0516019	0.00555877	0.955349	0.0516019	0.903747	1
78	GC00000548_2	Adaptive-response sensory-kinase SasA	0.561578	0.955349	0.00850624	0.0289509	0.955349	0.0164291	0.0289509	0.0113237	0.0434655	0.0793194	0.00148789	0.0155805	0.0374479	0.0155805	0.00850624	0.0325071	0.0101884	0.0155805	0.0209881	0.00850624	0.00555877	0.0209881	0.0155805	0.00546662	0.0516019	0.00555877	0.955349	0.0793194	0.87603	1
80	GC00000051_7	ABC transporter ATP-binding protein YxdL	0.561578	0.955349	0.00850624	0.0289509	0.955349	0.0164291	0.0289509	0.0113237	0.0434655	0.0793194	0.00148789	0.0155805	0.0374479	0.0155805	0.00850624	0.0325071	0.0101884	0.0155805	0.0209881	0.00850624	0.00555877	0.0209881	0.0155805	0.00546662	0.0516019	0.00555877	0.955349	0.0793194	0.87603	1
81	GC00000598_1	ABC transporter permease	0.561578	0.955349	0.00850624	0.0289509	0.955349	0.0164291	0.0289509	0.0113237	0.0434655	0.0793194	0.00148789	0.0155805	0.0374479	0.0155805	0.00850624	0.0325071	0.0101884	0.0155805	0.0209881	0.00850624	0.00555877	0.0209881	0.0155805	0.00546662	0.0516019	0.00555877	0.955349	0.0793194	0.87603	1
198	GC00003834	hypothetical protein	0.561578	0.955349	0.00850624	0.0289509	0.955349	0.0164291	0.0289509	0.0113237	0.0434655	0.0793194	0.00148789	0.0155805	0.0374479	0.0155805	0.00850624	0.0325071	0.0101884	0.0155805	0.0209881	0.00850624	0.00555877	0.0209881	0.0155805	0.00546662	0.0516019	0.00555877	0.955349	0.0793194	0.87603	1
227	GC00003589_2	hypothetical protein	0.561578	0.955349	0.00850624	0.0289509	0.955349	0.0164291	0.0289509	0.0113237	0.0434655	0.0793194	0.00148789	0.0155805	0.0374479	0.0155805	0.00850624	0.0325071	0.0101884	0.0155805	0.0209881	0.00850624	0.00555877	0.0209881	0.0155805	0.00546662	0.0516019	0.00555877	0.955349	0.0793194	0.87603	1
330	GC00003811	hypothetical protein	0.561578	0.955349	0.00850624	0.0289509	0.955349	0.0164291	0.0289509	0.0113237	0.0434655	0.0793194	0.00148789	0.0155805	0.0374479	0.0155805	0.00850624	0.0325071	0.0101884	0.0155805	0.0209881	0.00850624	0.00555877	0.0209881	0.0155805	0.00546662	0.0516019	0.00555877	0.955349	0.0793194	0.87603	1
2839	GC00003823	hypothetical protein	0.0783274	0.0325071	0.00850624	0.0289509	0.0325071	0.0164291	0.0289509	0.0113237	0.0434655	0.0793194	0.00148789	0.0155805	0.0374479	0.0155805	0.00850624	0.955349	0.0101884	0.0155805	0.0209881	0.00850624	0.00555877	0.0209881	0.0155805	0.00546662	0.0516019	0.00555877	0.955349	0.0793194	0.87603	1
307	GC00003863	hypothetical protein	0.562935	0.953484	0.00546007	0.0256181	0.953484	0.0133011	0.0256181	0.0082529	0.0397968	0.0745112	0.00448808	0.0186258	0.0339299	0.0186258	0.00546007	0.0291009	0.0132016	0.0186258	0.0177958	0.00546007	0.00855891	0.0177958	0.0186258	0.0024413	0.0477073	0.00855891	0.953484	0.0745112	0.878973	1
309	GC00000452_52	hypothetical protein	0.562935	0.953484	0.00546007	0.0256181	0.953484	0.0133011	0.0256181	0.0082529	0.0397968	0.0745112	0.00448808	0.0186258	0.0339299	0.0186258	0.00546007	0.0291009	0.0132016	0.0186258	0.0177958	0.00546007	0.00855891	0.0177958	0.0186258	0.0024413	0.0477073	0.00855891	0.953484	0.0745112	0.878973	1
59	GC00000082_8	hypothetical protein	0.532626	0.0291009	0.00546007	0.951445	0.0291009	0.0133011	0.951445	0.0082529	0.0397968	0.0745112	0.00448808	0.0186258	0.0339299	0.0186258	0.00546007	0.0291009	0.0132016	0.0186258	0.0177958	0.00546007	0.00855891	0.0177958	0.0186258	0.0024413	0.0477073	0.00855891	0.951445	0.0745112	0.876934	1
62	GC00000062_6	ABC transporter ATP-binding protein	0.532626	0.0291009	0.00546007	0.951445	0.0291009	0.0133011	0.951445	0.0082529	0.0397968	0.0745112	0.00448808	0.0186258	0.0339299	0.0186258	0.00546007	0.0291009	0.0132016	0.0186258	0.0177958	0.00546007	0.00855891	0.0177958	0.0186258	0.0024413	0.0477073	0.00855891	0.951445	0.0745112	0.876934	1
64	GC00000401_1	hypothetical protein	0.532626	0.0291009	0.00546007	0.951445	0.0291009	0.0133011	0.951445	0.0082529	0.0397968	0.0745112	0.00448808	0.0186258	0.0339299	0.0186258	0.00546007	0.0291009	0.0132016	0.0186258	0.0177958	0.00546007	0.00855891	0.0177958	0.0186258	0.0024413	0.0477073	0.00855891	0.951445	0.0745112	0.876934	1
99	GC00000446_1	hypothetical protein	0.532626	0.0291009	0.00546007	0.951445	0.0291009	0.0133011	0.951445	0.0082529	0.0397968	0.0745112	0.00448808	0.0186258	0.0339299	0.0186258	0.00546007	0.0291009	0.0132016	0.0186258	0.0177958	0.00546007	0.00855891	0.0177958	0.0186258	0.0024413	0.0477073	0.00855891	0.951445	0.0745112	0.876934	1
100	GC00002873_1	Coenzyme PQQ synthesis protein E	0.532626	0.0291009	0.00546007	0.951445	0.0291009	0.0133011	0.951445	0.0082529	0.0397968	0.0745112	0.00448808	0.0186258	0.0339299	0.0186258	0.00546007	0.0291009	0.0132016	0.0186258	0.0177958	0.00546007	0.00855891	0.0177958	0.0186258	0.0024413	0.0477073	0.00855891	0.951445	0.0745112	0.876934	1
101	GC00003876	hypothetical protein	0.532626	0.0291009	0.00546007	0.951445	0.0291009	0.0133011	0.951445	0.0082529	0.0397968	0.0745112	0.00448808	0.0186258	0.0339299	0.0186258	0.00546007	0.0291009	0.0132016	0.0186258	0.0177958	0.00546007	0.00855891	0.0177958	0.0186258	0.0024413	0.0477073	0.00855891	0.951445	0.0745112	0.876934	1
102	GC00003875	hypothetical protein	0.532626	0.0291009	0.00546007	0.951445	0.0291009	0.0133011	0.951445	0.0082529	0.0397968	0.0745112	0.00448808	0.0186258	0.0339299	0.0186258	0.00546007	0.0291009	0.0132016	0.0186258	0.0177958	0.00546007	0.00855891	0.0177958	0.0186258	0.0024413	0.0477073	0.00855891	0.951445	0.0745112	0.876934	1
104	GC00000416_14	ABC transporter ATP-binding protein	0.532626	0.0291009	0.00546007	0.951445	0.0291009	0.0133011	0.951445	0.0082529	0.0397968	0.0745112	0.00448808	0.0186258	0.0339299	0.0186258	0.00546007	0.0291009	0.0132016	0.0186258	0.0177958	0.00546007	0.00855891	0.0177958	0.0186258	0.0024413	0.0477073	0.00855891	0.951445	0.0745112	0.876934	1
105	GC00000733_3	hypothetical protein	0.532626	0.0291009	0.00546007	0.951445	0.0291009	0.0133011	0.951445	0.0082529	0.0397968	0.0745112	0.00448808	0.0186258	0.0339299	0.0186258	0.00546007	0.0291009	0.0132016	0.0186258	0.0177958	0.00546007	0.00855891	0.0177958	0.0186258	0.0024413	0.0477073	0.00855891	0.951445	0.0745112	0.876934	1
107	GC00000106_5	response regulator transcription factor	0.532626	0.0291009	0.00546007	0.951445	0.0291009	0.0133011	0.951445	0.0082529	0.0397968	0.0745112	0.00448808	0.0186258	0.0339299	0.0186258	0.00546007	0.0291009	0.0132016	0.0186258	0.0177958	0.00546007	0.00855891	0.0177958	0.0186258	0.0024413	0.0477073	0.00855891	0.951445	0.0745112	0.876934	1
108	GC00000520_4	hypothetical protein	0.532626	0.0291009	0.00546007	0.951445	0.0291009	0.0133011	0.951445	0.0082529	0.0397968	0.0745112	0.00448808	0.0186258	0.0339299	0.0186258	0.00546007	0.0291009	0.0132016	0.0186258	0.0177958	0.00546007	0.00855891	0.0177958	0.0186258	0.0024413	0.0477073	0.00855891	0.951445	0.0745112	0.876934	1
58	GC00000422_2	hypothetical protein	0.532626	0.0291009	0.00546007	0.951445	0.0291009	0.0133011	0.951445	0.0082529	0.0397968	0.0745112	0.00448808	0.0186258	0.0102328	0.0186258	0.00546007	0.0291009	0.0132016	0.0186258	0.0177958	0.00546007	0.00855891	0.0177958	0.0186258	0.0024413	0.0477073	0.00855891	0.951445	0.0745112	0.876934	1
60	GC00000030_1	Right origin-binding protein	0.532626	0.0291009	0.00546007	0.951445	0.0291009	0.0133011	0.951445	0.0082529	0.0397968	0.0745112	0.00448808	0.0186258	0.0339299	0.0186258	0.00546007	0.0291009	0.0132016	0.0186258	0.0177958	0.00546007	0.00855891	0.0177958	0.0186258	0.0024413	0.0477073	0.00855891	0.951445	0.0745112	0.876934	1
61	GC00002809	hypothetical protein	0.532626	0.0291009	0.00546007	0.951445	0.0291009	0.0133011	0.951445	0.0082529	0.0397968	0.0745112	0.00448808	0.0186258	0.0102328	0.0186258	0.00546007	0.0291009	0.0132016	0.0186258	0.0177958	0.00546007	0.00855891	0.0177958	0.0186258	0.0024413	0.0477073	0.00855891	0.951445	0.0745112	0.876934	1
63	GC00000385_3	Galactoside O-acetyltransferase	0.532626	0.0291009	0.00546007	0.951445	0.0291009	0.0133011	0.951445	0.0082529	0.0397968	0.0745112	0.00448808	0.0186258	0.0339299	0.0186258	0.00546007	0.0291009	0.0132016	0.0186258	0.0177958	0.00546007	0.00855891	0.0177958	0.0186258	0.0024413	0.0477073	0.00855891	0.951445	0.0745112	0.876934	1
69	GC00002813	hypothetical protein	0.532626	0.0291009	0.00546007	0.951445	0.0291009	0.0133011	0.951445	0.0082529	0.0397968	0.0745112	0.00448808	0.0186258	0.0102328	0.0186258	0.00546007	0.0291009	0.0132016	0.0186258	0.0177958	0.00546007	0.00855891	0.0177958	0.0186258	0.0024413	0.0477073	0.00855891	0.951445	0.0745112	0.876934	1
83	GC00002812	hypothetical protein	0.532626	0.0291009	0.00546007	0.951445	0.0291009	0.0133011	0.951445	0.0082529	0.0397968	0.0745112	0.00448808	0.0186258	0.0339299	0.0186258	0.00546007	0.0291009	0.0132016	0.0186258	0.0177958	0.00546007	0.00855891	0.0177958	0.0186258	0.0024413	0.0477073	0.00855891	0.951445	0.0745112	0.876934	1
84	GC00002792	Lichenan permease IIC component	0.532626	0.0291009	0.00546007	0.951445	0.0291009	0.0133011	0.951445	0.0082529	0.0397968	0.0745112	0.00448808	0.0186258	0.0102328	0.0186258	0.00546007	0.0291009	0.0132016	0.0186258	0.0177958	0.00546007	0.00855891	0.0177958	0.0186258	0.0024413	0.0477073	0.00855891	0.951445	0.0745112	0.876934	1
85	GC00002799_2	Glycerate 2-kinase	0.532626	0.0291009	0.00546007	0.951445	0.0291009	0.0133011	0.951445	0.0082529	0.0397968	0.0745112	0.00448808	0.0186258	0.0102328	0.0186258	0.00546007	0.0291009	0.0132016	0.0186258	0.0177958	0.00546007	0.00855891	0.0177958	0.0186258	0.0024413	0.0477073	0.00855891	0.951445	0.0745112	0.876934	1
103	GC00002648	putative licABCH operon regulator	0.532626	0.0291009	0.00546007	0.951445	0.0291009	0.0133011	0.951445	0.0082529	0.0397968	0.0745112	0.00448808	0.0186258	0.0102328	0.0186258	0.00546007	0.0291009	0.0132016	0.0186258	0.0177958	0.00546007	0.00855891	0.0177958	0.0186258	0.0024413	0.0477073	0.00855891	0.951445	0.0745112	0.876934	1
106	GC00000118_2	Mannosylglycerate hydrolase	0.532626	0.0291009	0.00546007	0.951445	0.0291009	0.0133011	0.951445	0.0082529	0.0397968	0.0745112	0.00448808	0.0186258	0.0102328	0.0186258	0.00546007	0.0291009	0.0132016	0.0186258	0.0177958	0.00546007	0.00855891	0.0177958	0.0186258	0.0024413	0.0477073	0.00855891	0.951445	0.0745112	0.876934	1
109	GC00000449_2	hypothetical protein	0.532626	0.0291009	0.00546007	0.951445	0.0291009	0.0133011	0.951445	0.0082529	0.0397968	0.0745112	0.00448808	0.0186258	0.0102328	0.0186258	0.00546007	0.0291009	0.0132016	0.0186258	0.0177958	0.00546007	0.00855891	0.0177958	0.0186258	0.0024413	0.0477073	0.00855891	0.951445	0.0745112	0.876934	1
110	GC00002807	PTS system oligo-beta-mannoside-specific EIIB component	0.532626	0.0291009	0.00546007	0.951445	0.0291009	0.0133011	0.951445	0.0082529	0.0397968	0.0745112	0.00448808	0.0186258	0.0102328	0.0186258	0.00546007	0.0291009	0.0132016	0.0186258	0.0177958	0.00546007	0.00855891	0.0177958	0.0186258	0.0024413	0.0477073	0.00855891	0.951445	0.0745112	0.876934	1
305	GC00002735	Hydroxyacylglutathione hydrolase	0.562935	0.0291009	0.00546007	0.951445	0.0291009	0.0133011	0.951445	0.0082529	0.0397968	0.0745112	0.00448808	0.0186258	0.0339299	0.0186258	0.00546007	0.0291009	0.0132016	0.0186258	0.0177958	0.00546007	0.00855891	0.0177958	0.0186258	0.0024413	0.0477073	0.00855891	0.951445	0.0745112	0.876934	1
308	GC00000423_1	hypothetical protein	0.562935	0.0291009	0.00546007	0.951445	0.0291009	0.0133011	0.951445	0.0082529	0.0397968	0.0745112	0.00448808	0.0186258	0.0339299	0.0186258	0.00546007	0.0291009	0.0132016	0.0186258	0.0177958	0.00546007	0.00855891	0.0177958	0.0186258	0.0024413	0.0477073	0.00855891	0.951445	0.0745112	0.876934	1
321	GC00002700_4	hypothetical protein	0.562935	0.0291009	0.00546007	0.951445	0.0291009	0.0133011	0.951445	0.0082529	0.0397968	0.0745112	0.00448808	0.0186258	0.0339299	0.0186258	0.00546007	0.0291009	0.0132016	0.0186258	0.0177958	0.00546007	0.00855891	0.0177958	0.0186258	0.0024413	0.0477073	0.00855891	0.951445	0.0745112	0.876934	1
395	GC00003970	hypothetical protein	0.53405	0.0254568	0.00215175	0.949208	0.0254568	0.00992233	0.949208	0.00492444	0.0358919	0.0694471	0.00777008	0.0219909	0.0301752	0.0219909	0.00215175	0.0254568	0.0165186	0.0219909	0.0143576	0.00215175	0.0118506	0.0143576	0.0219909	0.000851503	0.043575	0.0118506	0.949208	0.0694471	0.879761	1
397	GC00003969	hypothetical protein	0.53405	0.0254568	0.00215175	0.949208	0.0254568	0.00992233	0.949208	0.00492444	0.0358919	0.0694471	0.00777008	0.0219909	0.0301752	0.0219909	0.00215175	0.0254568	0.0165186	0.0219909	0.0143576	0.00215175	0.0118506	0.0143576	0.0219909	0.000851503	0.043575	0.0118506	0.949208	0.0694471	0.879761	1
399	GC00003968	hypothetical protein	0.53405	0.0254568	0.00215175	0.949208	0.0254568	0.00992233	0.949208	0.00492444	0.0358919	0.0694471	0.00777008	0.0219909	0.0301752	0.0219909	0.00215175	0.0254568	0.0165186	0.0219909	0.0143576	0.00215175	0.0118506	0.0143576	0.0219909	0.000851503	0.043575	0.0118506	0.949208	0.0694471	0.879761	1
400	GC00000501_4	hypothetical protein	0.53405	0.0254568	0.00215175	0.949208	0.0254568	0.00992233	0.949208	0.00492444	0.0358919	0.0694471	0.00777008	0.0219909	0.0301752	0.0219909	0.00215175	0.0254568	0.0165186	0.0219909	0.0143576	0.00215175	0.0118506	0.0143576	0.0219909	0.000851503	0.043575	0.0118506	0.949208	0.0694471	0.879761	1
401	GC00003971	hypothetical protein	0.53405	0.0254568	0.00215175	0.949208	0.0254568	0.00992233	0.949208	0.00492444	0.0358919	0.0694471	0.00777008	0.0219909	0.0301752	0.0219909	0.00215175	0.0254568	0.0165186	0.0219909	0.0143576	0.00215175	0.0118506	0.0143576	0.0219909	0.000851503	0.043575	0.0118506	0.949208	0.0694471	0.879761	1
402	GC00002931_1	winged helix-turn-helix transcriptional regulator	0.53405	0.0254568	0.00215175	0.949208	0.0254568	0.00992233	0.949208	0.00492444	0.0358919	0.0694471	0.00777008	0.0219909	0.0301752	0.0219909	0.00215175	0.0254568	0.0165186	0.0219909	0.0143576	0.00215175	0.0118506	0.0143576	0.0219909	0.000851503	0.043575	0.0118506	0.949208	0.0694471	0.879761	1
2397	GC00002631_2	hypothetical protein	0.108909	0.0533924	0.0263577	0.0492715	0.0533924	0.0350695	0.0492715	0.0294299	0.0663009	0.110145	0.0156975	0.00129772	0.0591752	0.00129772	0.0263577	0.0533924	0.00672159	0.00129772	0.0401817	0.0263577	0.0114627	0.0401817	0.00129772	0.023076	0.942736	0.0114627	0.942736	0.110145	0.83259	1
2402	GC00000198_3	Protein translocase subunit SecA	0.108909	0.0533924	0.0263577	0.0492715	0.0533924	0.0350695	0.0492715	0.0294299	0.0663009	0.110145	0.0156975	0.00129772	0.0591752	0.00129772	0.0263577	0.0533924	0.00672159	0.00129772	0.0401817	0.0263577	0.0114627	0.0401817	0.00129772	0.023076	0.942736	0.0114627	0.942736	0.110145	0.83259	1
2406	GC00002381_5	hypothetical protein	0.108909	0.0533924	0.0263577	0.0492715	0.0533924	0.0350695	0.0492715	0.0294299	0.0663009	0.110145	0.0156975	0.00129772	0.0591752	0.00129772	0.0263577	0.0533924	0.00672159	0.00129772	0.0401817	0.0263577	0.0114627	0.0401817	0.00129772	0.023076	0.942736	0.0114627	0.942736	0.110145	0.83259	1
2408	GC00000041_12	hypothetical protein	0.108909	0.0533924	0.0263577	0.0492715	0.0533924	0.0350695	0.0492715	0.0294299	0.0663009	0.110145	0.0156975	0.00129772	0.0591752	0.00129772	0.0263577	0.0533924	0.00672159	0.00129772	0.0401817	0.0263577	0.0114627	0.0401817	0.00129772	0.023076	0.942736	0.0114627	0.942736	0.110145	0.83259	1
4009	GC00003494_8	hypothetical protein	0.02984	0.0215202	0.00148259	0.018178	0.0215202	0.00623291	0.018178	0.00127594	0.0316985	0.0640749	0.0114041	0.0257574	0.0261307	0.0257574	0.00148259	0.0215202	0.0202163	0.0257574	0.0106156	0.00148259	0.0155071	0.940968	0.0257574	0.00447744	0.0391536	0.0155071	0.940968	0.0640749	0.876893	1
4010	GC00004011	hypothetical protein	0.02984	0.0215202	0.00148259	0.018178	0.0215202	0.00623291	0.018178	0.00127594	0.0316985	0.0640749	0.0114041	0.0257574	0.0261307	0.0257574	0.00148259	0.0215202	0.0202163	0.0257574	0.0106156	0.00148259	0.0155071	0.940968	0.0257574	0.00447744	0.0391536	0.0155071	0.940968	0.0640749	0.876893	1
2531	GC00000634_7	hypothetical protein	0.0975314	0.0457829	0.0200012	0.0418883	0.0457829	0.0283743	0.0418883	0.022962	0.0579203	0.0986742	0.00965225	0.0045314	0.0512312	0.0045314	0.0200012	0.0457829	0.000839996	0.0045314	0.0332566	0.0200012	0.00550641	0.0332566	0.0045314	0.0168281	0.938277	0.00550641	0.938277	0.0986742	0.839603	1
2537	GC00000452_9	hypothetical protein	0.0975314	0.0457829	0.0200012	0.0418883	0.0457829	0.0283743	0.0418883	0.022962	0.0579203	0.0986742	0.00965225	0.0045314	0.0512312	0.0045314	0.0200012	0.0457829	0.000839996	0.0045314	0.0332566	0.0200012	0.00550641	0.0332566	0.0045314	0.0168281	0.938277	0.00550641	0.938277	0.0986742	0.839603	1
3660	GC00003182_4	hypothetical protein	0.0574808	0.0172157	0.00553245	0.0139384	0.0172157	0.00214919	0.0139384	0.00277987	0.0271445	0.0583242	0.0154889	0.0300407	0.0217225	0.0300407	0.00553245	0.0172157	0.0244034	0.0300407	0.937559	0.00553245	0.0196315	0.00648902	0.0300407	0.0085286	0.0343723	0.0196315	0.937559	0.0583242	0.879234	1
3677	GC00000460_r1_2_p1	hypothetical protein	0.0574808	0.0172157	0.00553245	0.0139384	0.0172157	0.00214919	0.0139384	0.00277987	0.0271445	0.0583242	0.0154889	0.0300407	0.0217225	0.0300407	0.00553245	0.0172157	0.0244034	0.0300407	0.937559	0.00553245	0.0196315	0.00648902	0.0300407	0.0085286	0.0343723	0.0196315	0.937559	0.0583242	0.879234	1
3686	GC00003126_1	hypothetical protein	0.0574808	0.0172157	0.00553245	0.0139384	0.0172157	0.00214919	0.0139384	0.00277987	0.0271445	0.0583242	0.0154889	0.0300407	0.0217225	0.0300407	0.00553245	0.0172157	0.0244034	0.0300407	0.00648902	0.00553245	0.0196315	0.937559	0.0300407	0.0085286	0.0343723	0.0196315	0.937559	0.0583242	0.879234	1
17	GC00000067_1	Response regulator protein GraR	0.547081	0.934899	0.00994623	0.0305406	0.934899	0.0179134	0.0305406	0.0127773	0.045224	0.0533065	7.6818e-05	0.0141585	0.0391311	0.0141585	0.00994623	0.034134	0.00877761	0.0141585	0.022506	0.00994623	0.00415067	0.022506	0.0141585	0.00689458	0.0534727	0.00415067	0.934899	0.0534727	0.881426	1
18	GC00003032_3	hypothetical protein	0.547081	0.934899	0.00994623	0.0305406	0.934899	0.0179134	0.0305406	0.0127773	0.045224	0.0533065	7.6818e-05	0.0141585	0.0391311	0.0141585	0.00994623	0.034134	0.00877761	0.0141585	0.022506	0.00994623	0.00415067	0.022506	0.0141585	0.00689458	0.0534727	0.00415067	0.934899	0.0534727	0.881426	1
19	GC00003799	hypothetical protein	0.547081	0.934899	0.00994623	0.0305406	0.934899	0.0179134	0.0305406	0.0127773	0.045224	0.0533065	7.6818e-05	0.0141585	0.0391311	0.0141585	0.00994623	0.034134	0.00877761	0.0141585	0.022506	0.00994623	0.00415067	0.022506	0.0141585	0.00689458	0.0534727	0.00415067	0.934899	0.0534727	0.881426	1
15	GC00000639_6	3-oxoadipate enol-lactonase 2	0.547081	0.934899	0.00994623	0.0305406	0.934899	0.0179134	0.0305406	0.0127773	0.045224	0.0816402	7.6818e-05	0.0141585	0.0391311	0.0141585	0.00994623	0.034134	0.00877761	0.0141585	0.022506	0.00994623	0.00415067	0.022506	0.0141585	0.00689458	0.0534727	0.00415067	0.934899	0.0816402	0.853259	1
433	GC00000034_2	Membrane-bound lytic murein transglycosylase F	0.575614	0.934899	0.00994623	0.0305406	0.934899	0.0179134	0.0305406	0.0127773	0.045224	0.0816402	7.6818e-05	0.0141585	0.0391311	0.0141585	0.00994623	0.034134	0.00877761	0.0141585	0.022506	0.00994623	0.00415067	0.022506	0.0141585	0.00689458	0.0534727	0.00415067	0.934899	0.0816402	0.853259	1
3683	GC00000038_r1_1	hypothetical protein	0.0574808	0.0172157	0.00553245	0.0139384	0.0172157	0.933711	0.0139384	0.00277987	0.0271445	0.0583242	0.0154889	0.0300407	0.0217225	0.0300407	0.00553245	0.0172157	0.0244034	0.0300407	0.00648902	0.00553245	0.0196315	0.00648902	0.0300407	0.0085286	0.0343723	0.0196315	0.933711	0.0583242	0.875387	1
2515	GC00000044_1	hypothetical protein	0.0975314	0.0457829	0.0200012	0.0418883	0.0457829	0.0283743	0.0418883	0.022962	0.932975	0.0986742	0.00965225	0.0045314	0.0512312	0.0045314	0.0200012	0.0457829	0.000839996	0.0045314	0.0332566	0.0200012	0.00550641	0.0332566	0.0045314	0.0168281	0.0670472	0.00550641	0.932975	0.0986742	0.834301	1
2519	GC00003422_1	Nucleoid occlusion protein	0.0975314	0.0457829	0.0200012	0.0418883	0.0457829	0.0283743	0.0418883	0.022962	0.932975	0.0986742	0.00965225	0.0045314	0.0512312	0.0045314	0.0200012	0.0457829	0.000839996	0.0045314	0.0332566	0.0200012	0.00550641	0.0332566	0.0045314	0.0168281	0.0670472	0.00550641	0.932975	0.0986742	0.834301	1
2534	GC00003422_2	hypothetical protein	0.0975314	0.0457829	0.0200012	0.0418883	0.0457829	0.0283743	0.0418883	0.022962	0.932975	0.0986742	0.00965225	0.0045314	0.0512312	0.0045314	0.0200012	0.0457829	0.000839996	0.0045314	0.0332566	0.0200012	0.00550641	0.0332566	0.0045314	0.0168281	0.0670472	0.00550641	0.932975	0.0986742	0.834301	1
2540	GC00001896_1	7-carboxy-7-deazaguanine synthase	0.0975314	0.0457829	0.0200012	0.0418883	0.0457829	0.0283743	0.0418883	0.022962	0.932975	0.0986742	0.00965225	0.0045314	0.0512312	0.0045314	0.0200012	0.0457829	0.000839996	0.0045314	0.0332566	0.0200012	0.00550641	0.0332566	0.0045314	0.0168281	0.0670472	0.00550641	0.932975	0.0986742	0.834301	1
2541	GC00003691	hypothetical protein	0.0975314	0.0457829	0.0200012	0.0418883	0.0457829	0.0283743	0.0418883	0.022962	0.932975	0.0986742	0.00965225	0.0045314	0.0512312	0.0045314	0.0200012	0.0457829	0.000839996	0.0045314	0.0332566	0.0200012	0.00550641	0.0332566	0.0045314	0.0168281	0.0670472	0.00550641	0.932975	0.0986742	0.834301	1
2543	GC00000416_12	Putative multidrug export ATP-binding/permease protein	0.0975314	0.0457829	0.0200012	0.0418883	0.0457829	0.0283743	0.0418883	0.022962	0.932975	0.0986742	0.00965225	0.0045314	0.0512312	0.0045314	0.0200012	0.0457829	0.000839996	0.0045314	0.0332566	0.0200012	0.00550641	0.0332566	0.0045314	0.0168281	0.0670472	0.00550641	0.932975	0.0986742	0.834301	1
2544	GC00003695	hypothetical protein	0.0975314	0.0457829	0.0200012	0.0418883	0.0457829	0.0283743	0.0418883	0.022962	0.932975	0.0986742	0.00965225	0.0045314	0.0512312	0.0045314	0.0200012	0.0457829	0.000839996	0.0045314	0.0332566	0.0200012	0.00550641	0.0332566	0.0045314	0.0168281	0.0670472	0.00550641	0.932975	0.0986742	0.834301	1
2547	GC00003694	hypothetical protein	0.0975314	0.0457829	0.0200012	0.0418883	0.0457829	0.0283743	0.0418883	0.022962	0.932975	0.0986742	0.00965225	0.0045314	0.0512312	0.0045314	0.0200012	0.0457829	0.000839996	0.0045314	0.0332566	0.0200012	0.00550641	0.0332566	0.0045314	0.0168281	0.0670472	0.00550641	0.932975	0.0986742	0.834301	1
2558	GC00003693	hypothetical protein	0.0975314	0.0457829	0.0200012	0.0418883	0.0457829	0.0283743	0.0418883	0.022962	0.932975	0.0986742	0.00965225	0.0045314	0.0512312	0.0045314	0.0200012	0.0457829	0.000839996	0.0045314	0.0332566	0.0200012	0.00550641	0.0332566	0.0045314	0.0168281	0.0670472	0.00550641	0.932975	0.0986742	0.834301	1
2565	GC00003692	hypothetical protein	0.0975314	0.0457829	0.0200012	0.0418883	0.0457829	0.0283743	0.0418883	0.022962	0.932975	0.0986742	0.00965225	0.0045314	0.0512312	0.0045314	0.0200012	0.0457829	0.000839996	0.0045314	0.0332566	0.0200012	0.00550641	0.0332566	0.0045314	0.0168281	0.0670472	0.00550641	0.932975	0.0986742	0.834301	1
2514	GC00000552_9	hypothetical protein	0.0975314	0.0457829	0.0200012	0.0418883	0.0457829	0.0283743	0.0418883	0.022962	0.932975	0.0986742	0.00965225	0.0045314	0.0512312	0.0045314	0.0200012	0.0457829	0.000839996	0.153161	0.0332566	0.0200012	0.00550641	0.0332566	0.0045314	0.0168281	0.0670472	0.00550641	0.932975	0.153161	0.779814	1
2518	GC00003547_2	hypothetical protein	0.0975314	0.0457829	0.0200012	0.0418883	0.0457829	0.0283743	0.0418883	0.022962	0.932975	0.0986742	0.00965225	0.0045314	0.0512312	0.0045314	0.0200012	0.0457829	0.000839996	0.153161	0.0332566	0.0200012	0.00550641	0.0332566	0.0045314	0.0168281	0.0670472	0.00550641	0.932975	0.153161	0.779814	1
2520	GC00003517_2	hypothetical protein	0.0975314	0.0457829	0.0200012	0.0418883	0.0457829	0.0283743	0.0418883	0.022962	0.932975	0.0986742	0.00965225	0.0045314	0.0512312	0.0045314	0.0200012	0.0457829	0.000839996	0.153161	0.0332566	0.0200012	0.00550641	0.0332566	0.0045314	0.0168281	0.0670472	0.00550641	0.932975	0.153161	0.779814	1
2521	GC00003546_2	hypothetical protein	0.0975314	0.0457829	0.0200012	0.0418883	0.0457829	0.0283743	0.0418883	0.022962	0.932975	0.0986742	0.00965225	0.0045314	0.0512312	0.0045314	0.0200012	0.0457829	0.000839996	0.153161	0.0332566	0.0200012	0.00550641	0.0332566	0.0045314	0.0168281	0.0670472	0.00550641	0.932975	0.153161	0.779814	1
2522	GC00003676	hypothetical protein	0.0975314	0.0457829	0.0200012	0.0418883	0.0457829	0.0283743	0.0418883	0.022962	0.932975	0.0986742	0.00965225	0.0045314	0.0512312	0.0045314	0.0200012	0.0457829	0.000839996	0.153161	0.0332566	0.0200012	0.00550641	0.0332566	0.0045314	0.0168281	0.0670472	0.00550641	0.932975	0.153161	0.779814	1
2523	GC00003396_3	hypothetical protein	0.0975314	0.0457829	0.0200012	0.0418883	0.0457829	0.0283743	0.0418883	0.022962	0.932975	0.0986742	0.00965225	0.0045314	0.0512312	0.0045314	0.0200012	0.0457829	0.000839996	0.153161	0.0332566	0.0200012	0.00550641	0.0332566	0.0045314	0.0168281	0.0670472	0.00550641	0.932975	0.153161	0.779814	1
2524	GC00003196_1	hypothetical protein	0.0975314	0.0457829	0.0200012	0.0418883	0.0457829	0.0283743	0.0418883	0.022962	0.932975	0.0986742	0.00965225	0.0045314	0.0512312	0.0045314	0.0200012	0.0457829	0.000839996	0.153161	0.0332566	0.0200012	0.00550641	0.0332566	0.0045314	0.0168281	0.0670472	0.00550641	0.932975	0.153161	0.779814	1
2525	GC00003146_3	hypothetical protein	0.0975314	0.0457829	0.0200012	0.0418883	0.0457829	0.0283743	0.0418883	0.022962	0.932975	0.0986742	0.00965225	0.0045314	0.0512312	0.0045314	0.0200012	0.0457829	0.000839996	0.153161	0.0332566	0.0200012	0.00550641	0.0332566	0.0045314	0.0168281	0.0670472	0.00550641	0.932975	0.153161	0.779814	1
2527	GC00000408_3	hypothetical protein	0.0975314	0.0457829	0.0200012	0.0418883	0.0457829	0.0283743	0.0418883	0.022962	0.932975	0.0986742	0.00965225	0.0045314	0.0512312	0.0045314	0.0200012	0.0457829	0.000839996	0.153161	0.0332566	0.0200012	0.00550641	0.0332566	0.0045314	0.0168281	0.0670472	0.00550641	0.932975	0.153161	0.779814	1
2529	GC00003675	hypothetical protein	0.0975314	0.0457829	0.0200012	0.0418883	0.0457829	0.0283743	0.0418883	0.022962	0.932975	0.0986742	0.00965225	0.0045314	0.0512312	0.0045314	0.0200012	0.0457829	0.000839996	0.153161	0.0332566	0.0200012	0.00550641	0.0332566	0.0045314	0.0168281	0.0670472	0.00550641	0.932975	0.153161	0.779814	1
2532	GC00003690	hypothetical protein	0.0975314	0.0457829	0.0200012	0.0418883	0.0457829	0.0283743	0.0418883	0.022962	0.932975	0.0986742	0.00965225	0.0045314	0.0512312	0.0045314	0.0200012	0.0457829	0.000839996	0.153161	0.0332566	0.0200012	0.00550641	0.0332566	0.0045314	0.0168281	0.0670472	0.00550641	0.932975	0.153161	0.779814	1
2533	GC00002966_7	Chromosome partition protein Smc	0.0975314	0.0457829	0.0200012	0.0418883	0.0457829	0.0283743	0.0418883	0.022962	0.932975	0.0986742	0.00965225	0.0045314	0.0512312	0.0045314	0.0200012	0.0457829	0.000839996	0.153161	0.0332566	0.0200012	0.00550641	0.0332566	0.0045314	0.0168281	0.0670472	0.00550641	0.932975	0.153161	0.779814	1
2535	GC00000079_5	ATP-dependent Clp protease proteolytic subunit	0.0975314	0.0457829	0.0200012	0.0418883	0.0457829	0.0283743	0.0418883	0.022962	0.932975	0.0986742	0.00965225	0.0045314	0.0512312	0.0045314	0.0200012	0.0457829	0.000839996	0.153161	0.0332566	0.0200012	0.00550641	0.0332566	0.0045314	0.0168281	0.0670472	0.00550641	0.932975	0.153161	0.779814	1
2536	GC00003674	hypothetical protein	0.0975314	0.0457829	0.0200012	0.0418883	0.0457829	0.0283743	0.0418883	0.022962	0.932975	0.0986742	0.00965225	0.0045314	0.0512312	0.0045314	0.0200012	0.0457829	0.000839996	0.153161	0.0332566	0.0200012	0.00550641	0.0332566	0.0045314	0.0168281	0.0670472	0.00550641	0.932975	0.153161	0.779814	1
2538	GC00003166_1	hypothetical protein	0.0975314	0.0457829	0.0200012	0.0418883	0.0457829	0.0283743	0.0418883	0.022962	0.932975	0.0986742	0.00965225	0.0045314	0.0512312	0.0045314	0.0200012	0.0457829	0.000839996	0.153161	0.0332566	0.0200012	0.00550641	0.0332566	0.0045314	0.0168281	0.0670472	0.00550641	0.932975	0.153161	0.779814	1
2539	GC00000560_8	Sporulation initiation inhibitor protein Soj	0.0975314	0.0457829	0.0200012	0.0418883	0.0457829	0.0283743	0.0418883	0.022962	0.932975	0.0986742	0.00965225	0.0045314	0.0512312	0.0045314	0.0200012	0.0457829	0.000839996	0.153161	0.0332566	0.0200012	0.00550641	0.0332566	0.0045314	0.0168281	0.0670472	0.00550641	0.932975	0.153161	0.779814	1
2542	GC00003544_2	hypothetical protein	0.0975314	0.0457829	0.0200012	0.0418883	0.0457829	0.0283743	0.0418883	0.022962	0.932975	0.0986742	0.00965225	0.0045314	0.0512312	0.0045314	0.0200012	0.0457829	0.000839996	0.153161	0.0332566	0.0200012	0.00550641	0.0332566	0.0045314	0.0168281	0.0670472	0.00550641	0.932975	0.153161	0.779814	1
2545	GC00003240_2	hypothetical protein	0.0975314	0.0457829	0.0200012	0.0418883	0.0457829	0.0283743	0.0418883	0.022962	0.932975	0.0986742	0.00965225	0.0045314	0.0512312	0.0045314	0.0200012	0.0457829	0.000839996	0.153161	0.0332566	0.0200012	0.00550641	0.0332566	0.0045314	0.0168281	0.0670472	0.00550641	0.932975	0.153161	0.779814	1
2546	GC00000596_18	hypothetical protein	0.0975314	0.0457829	0.0200012	0.0418883	0.0457829	0.0283743	0.0418883	0.022962	0.932975	0.0986742	0.00965225	0.0045314	0.0512312	0.0045314	0.0200012	0.0457829	0.000839996	0.153161	0.0332566	0.0200012	0.00550641	0.0332566	0.0045314	0.0168281	0.0670472	0.00550641	0.932975	0.153161	0.779814	1
2548	GC00000596_17	hypothetical protein	0.0975314	0.0457829	0.0200012	0.0418883	0.0457829	0.0283743	0.0418883	0.022962	0.932975	0.0986742	0.00965225	0.0045314	0.0512312	0.0045314	0.0200012	0.0457829	0.000839996	0.153161	0.0332566	0.0200012	0.00550641	0.0332566	0.0045314	0.0168281	0.0670472	0.00550641	0.932975	0.153161	0.779814	1
2549	GC00003067_1	hypothetical protein	0.0975314	0.0457829	0.0200012	0.0418883	0.0457829	0.0283743	0.0418883	0.022962	0.932975	0.0986742	0.00965225	0.0045314	0.0512312	0.0045314	0.0200012	0.0457829	0.000839996	0.153161	0.0332566	0.0200012	0.00550641	0.0332566	0.0045314	0.0168281	0.0670472	0.00550641	0.932975	0.153161	0.779814	1
2550	GC00003645_3	Nucleoid occlusion protein	0.0975314	0.0457829	0.0200012	0.0418883	0.0457829	0.0283743	0.0418883	0.022962	0.932975	0.0986742	0.00965225	0.0045314	0.0512312	0.0045314	0.0200012	0.0457829	0.000839996	0.153161	0.0332566	0.0200012	0.00550641	0.0332566	0.0045314	0.0168281	0.0670472	0.00550641	0.932975	0.153161	0.779814	1
2551	GC00003680	hypothetical protein	0.0975314	0.0457829	0.0200012	0.0418883	0.0457829	0.0283743	0.0418883	0.022962	0.932975	0.0986742	0.00965225	0.0045314	0.0512312	0.0045314	0.0200012	0.0457829	0.000839996	0.153161	0.0332566	0.0200012	0.00550641	0.0332566	0.0045314	0.0168281	0.0670472	0.00550641	0.932975	0.153161	0.779814	1
2552	GC00003170_1	hypothetical protein	0.0975314	0.0457829	0.0200012	0.0418883	0.0457829	0.0283743	0.0418883	0.022962	0.932975	0.0986742	0.00965225	0.0045314	0.0512312	0.0045314	0.0200012	0.0457829	0.000839996	0.153161	0.0332566	0.0200012	0.00550641	0.0332566	0.0045314	0.0168281	0.0670472	0.00550641	0.932975	0.153161	0.779814	1
2553	GC00003681	hypothetical protein	0.0975314	0.0457829	0.0200012	0.0418883	0.0457829	0.0283743	0.0418883	0.022962	0.932975	0.0986742	0.00965225	0.0045314	0.0512312	0.0045314	0.0200012	0.0457829	0.000839996	0.153161	0.0332566	0.0200012	0.00550641	0.0332566	0.0045314	0.0168281	0.0670472	0.00550641	0.932975	0.153161	0.779814	1
2554	GC00003171_1	hypothetical protein	0.0975314	0.0457829	0.0200012	0.0418883	0.0457829	0.0283743	0.0418883	0.022962	0.932975	0.0986742	0.00965225	0.0045314	0.0512312	0.0045314	0.0200012	0.0457829	0.000839996	0.153161	0.0332566	0.0200012	0.00550641	0.0332566	0.0045314	0.0168281	0.0670472	0.00550641	0.932975	0.153161	0.779814	1
2555	GC00003685	hypothetical protein	0.0975314	0.0457829	0.0200012	0.0418883	0.0457829	0.0283743	0.0418883	0.022962	0.932975	0.0986742	0.00965225	0.0045314	0.0512312	0.0045314	0.0200012	0.0457829	0.000839996	0.153161	0.0332566	0.0200012	0.00550641	0.0332566	0.0045314	0.0168281	0.0670472	0.00550641	0.932975	0.153161	0.779814	1
2556	GC00003684	hypothetical protein	0.0975314	0.0457829	0.0200012	0.0418883	0.0457829	0.0283743	0.0418883	0.022962	0.932975	0.0986742	0.00965225	0.0045314	0.0512312	0.0045314	0.0200012	0.0457829	0.000839996	0.153161	0.0332566	0.0200012	0.00550641	0.0332566	0.0045314	0.0168281	0.0670472	0.00550641	0.932975	0.153161	0.779814	1
2557	GC00003683	hypothetical protein	0.0975314	0.0457829	0.0200012	0.0418883	0.0457829	0.0283743	0.0418883	0.022962	0.932975	0.0986742	0.00965225	0.0045314	0.0512312	0.0045314	0.0200012	0.0457829	0.000839996	0.153161	0.0332566	0.0200012	0.00550641	0.0332566	0.0045314	0.0168281	0.0670472	0.00550641	0.932975	0.153161	0.779814	1
2559	GC00003240_4	hypothetical protein	0.0975314	0.0457829	0.0200012	0.0418883	0.0457829	0.0283743	0.0418883	0.022962	0.932975	0.0986742	0.00965225	0.0045314	0.0512312	0.0045314	0.0200012	0.0457829	0.000839996	0.153161	0.0332566	0.0200012	0.00550641	0.0332566	0.0045314	0.0168281	0.0670472	0.00550641	0.932975	0.153161	0.779814	1
2560	GC00003686	hypothetical protein	0.0975314	0.0457829	0.0200012	0.0418883	0.0457829	0.0283743	0.0418883	0.022962	0.932975	0.0986742	0.00965225	0.0045314	0.0512312	0.0045314	0.0200012	0.0457829	0.000839996	0.153161	0.0332566	0.0200012	0.00550641	0.0332566	0.0045314	0.0168281	0.0670472	0.00550641	0.932975	0.153161	0.779814	1
2561	GC00003463_3	hypothetical protein	0.0975314	0.0457829	0.0200012	0.0418883	0.0457829	0.0283743	0.0418883	0.022962	0.932975	0.0986742	0.00965225	0.0045314	0.0512312	0.0045314	0.0200012	0.0457829	0.000839996	0.153161	0.0332566	0.0200012	0.00550641	0.0332566	0.0045314	0.0168281	0.0670472	0.00550641	0.932975	0.153161	0.779814	1
2562	GC00003678	hypothetical protein	0.0975314	0.0457829	0.0200012	0.0418883	0.0457829	0.0283743	0.0418883	0.022962	0.932975	0.0986742	0.00965225	0.0045314	0.0512312	0.0045314	0.0200012	0.0457829	0.000839996	0.153161	0.0332566	0.0200012	0.00550641	0.0332566	0.0045314	0.0168281	0.0670472	0.00550641	0.932975	0.153161	0.779814	1
2563	GC00003113_6	Modification methylase DpnIIB	0.0975314	0.0457829	0.0200012	0.0418883	0.0457829	0.0283743	0.0418883	0.022962	0.932975	0.0986742	0.00965225	0.0045314	0.0512312	0.0045314	0.0200012	0.0457829	0.000839996	0.153161	0.0332566	0.0200012	0.00550641	0.0332566	0.0045314	0.0168281	0.0670472	0.00550641	0.932975	0.153161	0.779814	1
2566	GC00003677	hypothetical protein	0.0975314	0.0457829	0.0200012	0.0418883	0.0457829	0.0283743	0.0418883	0.022962	0.932975	0.0986742	0.00965225	0.0045314	0.0512312	0.0045314	0.0200012	0.0457829	0.000839996	0.153161	0.0332566	0.0200012	0.00550641	0.0332566	0.0045314	0.0168281	0.0670472	0.00550641	0.932975	0.153161	0.779814	1
2567	GC00003545_2	hypothetical protein	0.0975314	0.0457829	0.0200012	0.0418883	0.0457829	0.0283743	0.0418883	0.022962	0.932975	0.0986742	0.00965225	0.0045314	0.0512312	0.0045314	0.0200012	0.0457829	0.000839996	0.153161	0.0332566	0.0200012	0.00550641	0.0332566	0.0045314	0.0168281	0.0670472	0.00550641	0.932975	0.153161	0.779814	1
2568	GC00003682	hypothetical protein	0.0975314	0.0457829	0.0200012	0.0418883	0.0457829	0.0283743	0.0418883	0.022962	0.932975	0.0986742	0.00965225	0.0045314	0.0512312	0.0045314	0.0200012	0.0457829	0.000839996	0.153161	0.0332566	0.0200012	0.00550641	0.0332566	0.0045314	0.0168281	0.0670472	0.00550641	0.932975	0.153161	0.779814	1
2569	GC00003689	hypothetical protein	0.0975314	0.0457829	0.0200012	0.0418883	0.0457829	0.0283743	0.0418883	0.022962	0.932975	0.0986742	0.00965225	0.0045314	0.0512312	0.0045314	0.0200012	0.0457829	0.000839996	0.153161	0.0332566	0.0200012	0.00550641	0.0332566	0.0045314	0.0168281	0.0670472	0.00550641	0.932975	0.153161	0.779814	1
2571	GC00003687	hypothetical protein	0.0975314	0.0457829	0.0200012	0.0418883	0.0457829	0.0283743	0.0418883	0.022962	0.932975	0.0986742	0.00965225	0.0045314	0.0512312	0.0045314	0.0200012	0.0457829	0.000839996	0.153161	0.0332566	0.0200012	0.00550641	0.0332566	0.0045314	0.0168281	0.0670472	0.00550641	0.932975	0.153161	0.779814	1
2572	GC00003405_3	hypothetical protein	0.0975314	0.0457829	0.0200012	0.0418883	0.0457829	0.0283743	0.0418883	0.022962	0.932975	0.0986742	0.00965225	0.0045314	0.0512312	0.0045314	0.0200012	0.0457829	0.000839996	0.153161	0.0332566	0.0200012	0.00550641	0.0332566	0.0045314	0.0168281	0.0670472	0.00550641	0.932975	0.153161	0.779814	1
2573	GC00003397_2	hypothetical protein	0.0975314	0.0457829	0.0200012	0.0418883	0.0457829	0.0283743	0.0418883	0.022962	0.932975	0.0986742	0.00965225	0.0045314	0.0512312	0.0045314	0.0200012	0.0457829	0.000839996	0.153161	0.0332566	0.0200012	0.00550641	0.0332566	0.0045314	0.0168281	0.0670472	0.00550641	0.932975	0.153161	0.779814	1
2574	GC00003688	hypothetical protein	0.0975314	0.0457829	0.0200012	0.0418883	0.0457829	0.0283743	0.0418883	0.022962	0.932975	0.0986742	0.00965225	0.0045314	0.0512312	0.0045314	0.0200012	0.0457829	0.000839996	0.153161	0.0332566	0.0200012	0.00550641	0.0332566	0.0045314	0.0168281	0.0670472	0.00550641	0.932975	0.153161	0.779814	1
2575	GC00003679	hypothetical protein	0.0975314	0.0457829	0.0200012	0.0418883	0.0457829	0.0283743	0.0418883	0.022962	0.932975	0.0986742	0.00965225	0.0045314	0.0512312	0.0045314	0.0200012	0.0457829	0.000839996	0.153161	0.0332566	0.0200012	0.00550641	0.0332566	0.0045314	0.0168281	0.0670472	0.00550641	0.932975	0.153161	0.779814	1
4	GC00003855	hypothetical protein	0.517579	0.030831	0.00701266	0.929391	0.030831	0.0148934	0.929391	0.00981732	0.041658	0.0769446	0.00295633	0.0170674	0.0357157	0.0170674	0.00701266	0.0149837	0.0116609	0.0170674	0.0194197	0.00701266	0.00702612	0.0194197	0.0170674	0.00398404	0.0496816	0.00702612	0.929391	0.0769446	0.852446	1
5	GC00003840	hypothetical protein	0.517579	0.030831	0.00701266	0.929391	0.030831	0.0148934	0.929391	0.00981732	0.041658	0.0769446	0.00295633	0.0170674	0.0357157	0.0170674	0.00701266	0.030831	0.0116609	0.0170674	0.0194197	0.00701266	0.00702612	0.0194197	0.0170674	0.00398404	0.0496816	0.00702612	0.929391	0.0769446	0.852446	1
313	GC00002816	hypothetical protein	0.576934	0.0149837	0.00701266	0.929391	0.0149837	0.0148934	0.929391	0.00981732	0.041658	0.0769446	0.00295633	0.0170674	0.0357157	0.0170674	0.00701266	0.030831	0.0116609	0.0170674	0.0194197	0.00701266	0.00702612	0.0194197	0.0170674	0.00398404	0.0496816	0.00702612	0.929391	0.0769446	0.852446	1
2417	GC00002631_1	hypothetical protein	0.107072	0.0521744	0.0253502	0.0480911	0.0521744	0.0340043	0.0480911	0.0284033	0.0649554	0.108293	0.0147444	0.000386205	0.0579018	0.000386205	0.0253502	0.0521744	0.00579893	0.000386205	0.0390778	0.0253502	0.0105258	0.0390778	0.000386205	0.0220872	0.9268	0.0105258	0.9268	0.108293	0.818507	1
360	GC00002782	hypothetical protein	0.519112	0.0235291	0.000380188	0.922792	0.0235291	0.008121	0.922792	0.00314493	0.0338352	0.0668034	0.00953774	0.0238177	0.0281932	0.0238177	0.000380188	0.0235291	0.018314	0.0238177	0.012529	0.000380188	0.0136277	0.012529	0.0238177	0.00261784	0.0414043	0.0136277	0.922792	0.0668034	0.855989	1
361	GC00002783	hypothetical protein	0.519112	0.0235291	0.000380188	0.922792	0.0235291	0.008121	0.922792	0.00314493	0.0338352	0.0668034	0.00953774	0.0238177	0.0281932	0.0238177	0.000380188	0.0235291	0.018314	0.0238177	0.012529	0.000380188	0.0136277	0.012529	0.0238177	0.00261784	0.0414043	0.0136277	0.922792	0.0668034	0.855989	1
362	GC00002777	Flagellar M-ring protein	0.519112	0.0235291	0.000380188	0.922792	0.0235291	0.008121	0.922792	0.00314493	0.0338352	0.0668034	0.00953774	0.0238177	0.0281932	0.0238177	0.000380188	0.0235291	0.018314	0.0238177	0.012529	0.000380188	0.0136277	0.012529	0.0238177	0.00261784	0.0414043	0.0136277	0.922792	0.0668034	0.855989	1
363	GC00002786	Flagellar biosynthesis protein FlhA	0.519112	0.0235291	0.000380188	0.922792	0.0235291	0.008121	0.922792	0.00314493	0.0338352	0.0668034	0.00953774	0.0238177	0.0281932	0.0238177	0.000380188	0.0235291	0.018314	0.0238177	0.012529	0.000380188	0.0136277	0.012529	0.0238177	0.00261784	0.0414043	0.0136277	0.922792	0.0668034	0.855989	1
364	GC00002785	hypothetical protein	0.519112	0.0235291	0.000380188	0.922792	0.0235291	0.008121	0.922792	0.00314493	0.0338352	0.0668034	0.00953774	0.0238177	0.0281932	0.0238177	0.000380188	0.0235291	0.018314	0.0238177	0.012529	0.000380188	0.0136277	0.012529	0.0238177	0.00261784	0.0414043	0.0136277	0.922792	0.0668034	0.855989	1
367	GC00002784	Flagellar biosynthetic protein FliP	0.519112	0.0235291	0.000380188	0.922792	0.0235291	0.008121	0.922792	0.00314493	0.0338352	0.0668034	0.00953774	0.0238177	0.0281932	0.0238177	0.000380188	0.0235291	0.018314	0.0238177	0.012529	0.000380188	0.0136277	0.012529	0.0238177	0.00261784	0.0414043	0.0136277	0.922792	0.0668034	0.855989	1
368	GC00002781	Swarming motility protein SwrD	0.519112	0.0235291	0.000380188	0.922792	0.0235291	0.008121	0.922792	0.00314493	0.0338352	0.0668034	0.00953774	0.0238177	0.0281932	0.0238177	0.000380188	0.0235291	0.018314	0.0238177	0.012529	0.000380188	0.0136277	0.012529	0.0238177	0.00261784	0.0414043	0.0136277	0.922792	0.0668034	0.855989	1
369	GC00002780	Flagellar basal-body rod protein FlgG	0.519112	0.0235291	0.000380188	0.922792	0.0235291	0.008121	0.922792	0.00314493	0.0338352	0.0668034	0.00953774	0.0238177	0.0281932	0.0238177	0.000380188	0.0235291	0.018314	0.0238177	0.012529	0.000380188	0.0136277	0.012529	0.0238177	0.00261784	0.0414043	0.0136277	0.922792	0.0668034	0.855989	1
370	GC00002779	Flagellar basal-body rod protein FlgG	0.519112	0.0235291	0.000380188	0.922792	0.0235291	0.008121	0.922792	0.00314493	0.0338352	0.0668034	0.00953774	0.0238177	0.0281932	0.0238177	0.000380188	0.0235291	0.018314	0.0238177	0.012529	0.000380188	0.0136277	0.012529	0.0238177	0.00261784	0.0414043	0.0136277	0.922792	0.0668034	0.855989	1
371	GC00002778	hypothetical protein	0.519112	0.0235291	0.000380188	0.922792	0.0235291	0.008121	0.922792	0.00314493	0.0338352	0.0668034	0.00953774	0.0238177	0.0281932	0.0238177	0.000380188	0.0235291	0.018314	0.0238177	0.012529	0.000380188	0.0136277	0.012529	0.0238177	0.00261784	0.0414043	0.0136277	0.922792	0.0668034	0.855989	1
376	GC00002771	Flagellar motor switch protein FliG	0.519112	0.0235291	0.000380188	0.922792	0.0235291	0.008121	0.922792	0.00314493	0.0338352	0.0668034	0.00953774	0.0238177	0.0281932	0.0238177	0.000380188	0.0235291	0.018314	0.0238177	0.012529	0.000380188	0.0136277	0.012529	0.0238177	0.00261784	0.0414043	0.0136277	0.922792	0.0668034	0.855989	1
377	GC00002788	Flagellum site-determining protein YlxH	0.519112	0.0235291	0.000380188	0.922792	0.0235291	0.008121	0.922792	0.00314493	0.0338352	0.0668034	0.00953774	0.0238177	0.0281932	0.0238177	0.000380188	0.0235291	0.018314	0.0238177	0.012529	0.000380188	0.0136277	0.012529	0.0238177	0.00261784	0.0414043	0.0136277	0.922792	0.0668034	0.855989	1
386	GC00000713_r1	hypothetical protein	0.519112	0.0235291	0.000380188	0.922792	0.0235291	0.008121	0.922792	0.00314493	0.0338352	0.0668034	0.00953774	0.0238177	0.0281932	0.0238177	0.000380188	0.0235291	0.018314	0.0238177	0.012529	0.000380188	0.0136277	0.012529	0.0238177	0.00261784	0.0414043	0.0136277	0.922792	0.0668034	0.855989	1
388	GC00000713_r1_r1	hypothetical protein	0.519112	0.0235291	0.000380188	0.922792	0.0235291	0.008121	0.922792	0.00314493	0.0338352	0.0668034	0.00953774	0.0238177	0.0281932	0.0238177	0.000380188	0.0235291	0.018314	0.0238177	0.012529	0.000380188	0.0136277	0.012529	0.0238177	0.00261784	0.0414043	0.0136277	0.922792	0.0668034	0.855989	1
408	GC00000421_1	chemotaxis protein MotB	0.519112	0.0235291	0.000380188	0.922792	0.0235291	0.008121	0.922792	0.00314493	0.0338352	0.0668034	0.00953774	0.0238177	0.0281932	0.0238177	0.000380188	0.0235291	0.018314	0.0238177	0.012529	0.000380188	0.0136277	0.012529	0.0238177	0.00261784	0.0414043	0.0136277	0.922792	0.0668034	0.855989	1
412	GC00003991	hypothetical protein	0.519112	0.0235291	0.000380188	0.922792	0.0235291	0.008121	0.922792	0.00314493	0.0338352	0.0668034	0.00953774	0.0238177	0.0281932	0.0238177	0.000380188	0.0235291	0.018314	0.0238177	0.012529	0.000380188	0.0136277	0.012529	0.0238177	0.00261784	0.0414043	0.0136277	0.922792	0.0668034	0.855989	1
413	GC00000425_1	Chemotaxis protein PomA	0.519112	0.0235291	0.000380188	0.922792	0.0235291	0.008121	0.922792	0.00314493	0.0338352	0.0668034	0.00953774	0.0238177	0.0281932	0.0238177	0.000380188	0.0235291	0.018314	0.0238177	0.012529	0.000380188	0.0136277	0.012529	0.0238177	0.00261784	0.0414043	0.0136277	0.922792	0.0668034	0.855989	1
414	GC00000424_1	hypothetical protein	0.519112	0.0235291	0.000380188	0.922792	0.0235291	0.008121	0.922792	0.00314493	0.0338352	0.0668034	0.00953774	0.0238177	0.0281932	0.0238177	0.000380188	0.0235291	0.018314	0.0238177	0.012529	0.000380188	0.0136277	0.012529	0.0238177	0.00261784	0.0414043	0.0136277	0.922792	0.0668034	0.855989	1
416	GC00003990	Light-independent protochlorophyllide reductase subunit B	0.519112	0.0235291	0.000380188	0.922792	0.0235291	0.008121	0.922792	0.00314493	0.0338352	0.0668034	0.00953774	0.0238177	0.0281932	0.0238177	0.000380188	0.0235291	0.018314	0.0238177	0.012529	0.000380188	0.0136277	0.012529	0.0238177	0.00261784	0.0414043	0.0136277	0.922792	0.0668034	0.855989	1
417	GC00000713_r1_r1_r1_1	hypothetical protein	0.519112	0.0235291	0.000380188	0.922792	0.0235291	0.008121	0.922792	0.00314493	0.0338352	0.0668034	0.00953774	0.0238177	0.0281932	0.0238177	0.000380188	0.0235291	0.018314	0.0238177	0.012529	0.000380188	0.0136277	0.012529	0.0238177	0.00261784	0.0414043	0.0136277	0.922792	0.0668034	0.855989	1
418	GC00000713_r1_r1_r1	hypothetical protein	0.519112	0.0235291	0.000380188	0.922792	0.0235291	0.008121	0.922792	0.00314493	0.0338352	0.0668034	0.00953774	0.0238177	0.0281932	0.0238177	0.000380188	0.0235291	0.018314	0.0238177	0.012529	0.000380188	0.0136277	0.012529	0.0238177	0.00261784	0.0414043	0.0136277	0.922792	0.0668034	0.855989	1
422	GC00002765	hypothetical protein	0.519112	0.0235291	0.000380188	0.922792	0.0235291	0.008121	0.922792	0.00314493	0.0338352	0.0668034	0.00953774	0.0238177	0.0281932	0.0238177	0.000380188	0.0235291	0.018314	0.0238177	0.012529	0.000380188	0.0136277	0.012529	0.0238177	0.00261784	0.0414043	0.0136277	0.922792	0.0668034	0.855989	1
429	GC00002770	Flagellar hook-basal body complex protein FliE	0.519112	0.0235291	0.000380188	0.922792	0.0235291	0.008121	0.922792	0.00314493	0.0338352	0.0668034	0.00953774	0.0238177	0.0281932	0.0238177	0.000380188	0.0235291	0.018314	0.0238177	0.012529	0.000380188	0.0136277	0.012529	0.0238177	0.00261784	0.0414043	0.0136277	0.922792	0.0668034	0.855989	1
444	GC00002787	Flagellar biosynthesis protein FlhF	0.519112	0.0235291	0.000380188	0.922792	0.0235291	0.008121	0.922792	0.00314493	0.0338352	0.0668034	0.00953774	0.0238177	0.0281932	0.0238177	0.000380188	0.0235291	0.018314	0.0238177	0.012529	0.000380188	0.0136277	0.012529	0.0238177	0.00261784	0.0414043	0.0136277	0.922792	0.0668034	0.855989	1
445	GC00002789	RNA polymerase sigma factor FliA	0.519112	0.0235291	0.000380188	0.922792	0.0235291	0.008121	0.922792	0.00314493	0.0338352	0.0668034	0.00953774	0.0238177	0.0281932	0.0238177	0.000380188	0.0235291	0.018314	0.0238177	0.012529	0.000380188	0.0136277	0.012529	0.0238177	0.00261784	0.0414043	0.0136277	0.922792	0.0668034	0.855989	1
446	GC00002755_r1	hypothetical protein	0.519112	0.0235291	0.000380188	0.922792	0.0235291	0.008121	0.922792	0.00314493	0.0338352	0.0668034	0.00953774	0.0238177	0.0281932	0.0238177	0.000380188	0.0235291	0.018314	0.0238177	0.012529	0.000380188	0.0136277	0.012529	0.0238177	0.00261784	0.0414043	0.0136277	0.922792	0.0668034	0.855989	1
447	GC00002790	Flagellar motor switch protein FliM	0.519112	0.0235291	0.000380188	0.922792	0.0235291	0.008121	0.922792	0.00314493	0.0338352	0.0668034	0.00953774	0.0238177	0.0281932	0.0238177	0.000380188	0.0235291	0.018314	0.0238177	0.012529	0.000380188	0.0136277	0.012529	0.0238177	0.00261784	0.0414043	0.0136277	0.922792	0.0668034	0.855989	1
448	GC00002752	hypothetical protein	0.519112	0.0235291	0.000380188	0.922792	0.0235291	0.008121	0.922792	0.00314493	0.0338352	0.0668034	0.00953774	0.0238177	0.0281932	0.0238177	0.000380188	0.0235291	0.018314	0.0238177	0.012529	0.000380188	0.0136277	0.012529	0.0238177	0.00261784	0.0414043	0.0136277	0.922792	0.0668034	0.855989	1
449	GC00002758	putative ATP synthase YscN	0.519112	0.0235291	0.000380188	0.922792	0.0235291	0.008121	0.922792	0.00314493	0.0338352	0.0668034	0.00953774	0.0238177	0.0281932	0.0238177	0.000380188	0.0235291	0.018314	0.0238177	0.012529	0.000380188	0.0136277	0.012529	0.0238177	0.00261784	0.0414043	0.0136277	0.922792	0.0668034	0.855989	1
450	GC00002759	Flagellar basal-body rod protein FlgG	0.519112	0.0235291	0.000380188	0.922792	0.0235291	0.008121	0.922792	0.00314493	0.0338352	0.0668034	0.00953774	0.0238177	0.0281932	0.0238177	0.000380188	0.0235291	0.018314	0.0238177	0.012529	0.000380188	0.0136277	0.012529	0.0238177	0.00261784	0.0414043	0.0136277	0.922792	0.0668034	0.855989	1
451	GC00002754	hypothetical protein	0.519112	0.0235291	0.000380188	0.922792	0.0235291	0.008121	0.922792	0.00314493	0.0338352	0.0668034	0.00953774	0.0238177	0.0281932	0.0238177	0.000380188	0.0235291	0.018314	0.0238177	0.012529	0.000380188	0.0136277	0.012529	0.0238177	0.00261784	0.0414043	0.0136277	0.922792	0.0668034	0.855989	1
453	GC00002748	hypothetical protein	0.519112	0.0235291	0.000380188	0.922792	0.0235291	0.008121	0.922792	0.00314493	0.0338352	0.0668034	0.00953774	0.0238177	0.0281932	0.0238177	0.000380188	0.0235291	0.018314	0.0238177	0.012529	0.000380188	0.0136277	0.012529	0.0238177	0.00261784	0.0414043	0.0136277	0.922792	0.0668034	0.855989	1
455	GC00002755_r1_1	hypothetical protein	0.519112	0.0235291	0.000380188	0.922792	0.0235291	0.008121	0.922792	0.00314493	0.0338352	0.0668034	0.00953774	0.0238177	0.0281932	0.0238177	0.000380188	0.0235291	0.018314	0.0238177	0.012529	0.000380188	0.0136277	0.012529	0.0238177	0.00261784	0.0414043	0.0136277	0.922792	0.0668034	0.855989	1
1481	GC00003407	hypothetical protein	0.157419	0.0845231	0.0511303	0.0793056	0.0845231	0.0616555	0.0793056	0.0548127	0.101093	0.921545	0.0386241	0.0224698	0.0919067	0.0224698	0.0511303	0.0845231	0.0284499	0.0224698	0.0679444	0.0511303	0.0337816	0.0679444	0.0224698	0.0472341	0.113812	0.0337816	0.921545	0.113812	0.807733	1
186	GC00001662_2	hypothetical protein	0.38126	0.00981732	0.918501	0.00662432	0.00981732	0.00499807	0.00662432	0.00992273	0.0193979	0.0487596	0.0227976	0.0378292	0.0141828	0.0378292	0.918501	0.00981732	0.0319722	0.0378292	0.00069428	0.0126898	0.0270471	0.00069428	0.0378292	0.0157153	0.0262922	0.0270471	0.918501	0.0487596	0.869741	1
187	GC00004145	hypothetical protein	0.38126	0.00981732	0.918501	0.00662432	0.00981732	0.00499807	0.00662432	0.00992273	0.0193979	0.0487596	0.0227976	0.0378292	0.0141828	0.0378292	0.918501	0.00981732	0.0319722	0.0378292	0.00069428	0.0126898	0.0270471	0.00069428	0.0378292	0.0157153	0.0262922	0.0270471	0.918501	0.0487596	0.869741	1
3860	GC00003101_1	hypothetical protein	0.0479765	0.00981732	0.0126898	0.00662432	0.00981732	0.00499807	0.00662432	0.00992273	0.0193979	0.0487596	0.0227976	0.0378292	0.0141828	0.0378292	0.0126898	0.00981732	0.0319722	0.0378292	0.00069428	0.918501	0.0270471	0.00069428	0.0378292	0.0157153	0.0262922	0.0270471	0.918501	0.0487596	0.869741	1
3880	GC00004133	hypothetical protein	0.0479765	0.00981732	0.0126898	0.00662432	0.00981732	0.00499807	0.00662432	0.00992273	0.0193979	0.0487596	0.0227976	0.0378292	0.0141828	0.0378292	0.0126898	0.00981732	0.0319722	0.0378292	0.00069428	0.918501	0.0270471	0.00069428	0.0378292	0.0157153	0.0262922	0.0270471	0.918501	0.0487596	0.869741	1
4261	GC00003064_1	hypothetical protein	0.0253046	0.0471055	0.021117	0.0431731	0.0471055	0.0295451	0.0431731	0.0240958	0.918012	0.10065	0.010719	0.00349442	0.0526099	0.00349442	0.021117	0.0471055	0.00188305	0.00349442	0.0344653	0.021117	0.00655992	0.0344653	0.00349442	0.0179265	0.0686065	0.00655992	0.918012	0.10065	0.817362	1
4262	GC00000540_7_p2	hypothetical protein	0.0253046	0.0471055	0.021117	0.0431731	0.0471055	0.0295451	0.0431731	0.0240958	0.918012	0.10065	0.010719	0.00349442	0.0526099	0.00349442	0.021117	0.0471055	0.00188305	0.00349442	0.0344653	0.021117	0.00655992	0.0344653	0.00349442	0.0179265	0.0686065	0.00655992	0.918012	0.10065	0.817362	1
2496	GC00000023_2	hypothetical protein	0.0994914	0.0471055	0.021117	0.0431731	0.0471055	0.0295451	0.0431731	0.0240958	0.918012	0.10065	0.010719	0.00349442	0.0526099	0.00349442	0.021117	0.0471055	0.00188305	0.150098	0.0344653	0.021117	0.00655992	0.0344653	0.00349442	0.0179265	0.0686065	0.00655992	0.918012	0.150098	0.767914	1
2503	GC00003671	hypothetical protein	0.0994914	0.0471055	0.021117	0.0431731	0.0471055	0.0295451	0.0431731	0.0240958	0.918012	0.10065	0.010719	0.00349442	0.0526099	0.00349442	0.021117	0.0471055	0.00188305	0.150098	0.0344653	0.021117	0.00655992	0.0344653	0.00349442	0.0179265	0.0686065	0.00655992	0.918012	0.150098	0.767914	1
27	GC00000456_4	TetR/AcrR family transcriptional regulator	0.533361	0.915617	0.0113374	0.0320851	0.915617	0.0193507	0.0320851	0.0141828	0.0469374	0.0839112	0.00128205	0.0127952	0.0407692	0.0127952	0.0113374	0.0357157	0.0074228	0.0127952	0.0239777	0.0113374	0.00279647	0.0239777	0.0127952	0.00827278	0.0552978	0.00279647	0.915617	0.0839112	0.831705	1
26	GC00003798	hypothetical protein	0.533361	0.915617	0.0113374	0.0320851	0.915617	0.0193507	0.0320851	0.0141828	0.0469374	0.0839112	0.00128205	0.0127952	0.0407692	0.0127952	0.0113374	0.0357157	0.0074228	0.0127952	0.0239777	0.0113374	0.00279647	0.0239777	0.0127952	0.00827278	0.0552978	0.00279647	0.915617	0.0839112	0.831705	1
28	GC00003629_2	hypothetical protein	0.533361	0.915617	0.0113374	0.0320851	0.915617	0.0193507	0.0320851	0.0141828	0.0469374	0.0839112	0.00128205	0.0127952	0.0407692	0.0127952	0.0113374	0.0357157	0.0074228	0.0127952	0.0239777	0.0113374	0.00279647	0.0239777	0.0127952	0.00827278	0.0552978	0.00279647	0.915617	0.0839112	0.831705	1
3476	GC00000006_9	hypothetical protein	0.0659024	0.0235291	0.000380188	0.0201529	0.0235291	0.008121	0.0201529	0.00314493	0.0338352	0.0668034	0.00953774	0.0238177	0.0281932	0.0238177	0.000380188	0.0235291	0.018314	0.0238177	0.914746	0.000380188	0.0136277	0.012529	0.0238177	0.00261784	0.0414043	0.0136277	0.914746	0.0668034	0.847943	1
3488	GC00003943_2	hypothetical protein	0.0659024	0.0235291	0.000380188	0.0201529	0.0235291	0.008121	0.0201529	0.00314493	0.0338352	0.0668034	0.00953774	0.0238177	0.0281932	0.0238177	0.000380188	0.0235291	0.018314	0.0238177	0.012529	0.000380188	0.0136277	0.914746	0.0238177	0.00261784	0.0414043	0.0136277	0.914746	0.0668034	0.847943	1
43	GC00000463_5	hypothetical protein	0.503405	0.0325071	0.00850624	0.908704	0.0325071	0.0164291	0.908704	0.0113237	0.0434655	0.021551	0.00148789	0.0155805	0.0374479	0.0155805	0.00850624	0.0325071	0.0101884	0.0155805	0.0209881	0.00850624	0.00555877	0.0209881	0.0155805	0.00546662	0.0516019	0.00555877	0.908704	0.0516019	0.857102	1
44	GC00000742_1	hypothetical protein	0.503405	0.0325071	0.00850624	0.908704	0.0325071	0.0164291	0.908704	0.0113237	0.0434655	0.0793194	0.00148789	0.0155805	0.0374479	0.0155805	0.00850624	0.0325071	0.0101884	0.0155805	0.0209881	0.00850624	0.00555877	0.0209881	0.0155805	0.00546662	0.0516019	0.00555877	0.908704	0.0793194	0.829385	1
45	GC00000490_5	helix-turn-helix transcriptional regulator	0.503405	0.0325071	0.00850624	0.908704	0.0325071	0.0164291	0.908704	0.0113237	0.0434655	0.0793194	0.00148789	0.0155805	0.0374479	0.0155805	0.00850624	0.0325071	0.0101884	0.0155805	0.0209881	0.00850624	0.00555877	0.0209881	0.0155805	0.00546662	0.0516019	0.00555877	0.908704	0.0793194	0.829385	1
403	GC00003964	hypothetical protein	0.53405	0.904774	0.00215175	0.0220456	0.904774	0.00992233	0.0220456	0.00492444	0.0358919	0.0694471	0.00777008	0.0219909	0.0301752	0.0219909	0.00215175	0.0254568	0.0165186	0.0219909	0.0143576	0.00215175	0.0118506	0.0143576	0.0219909	0.000851503	0.043575	0.0118506	0.904774	0.0694471	0.835327	1
2480	GC00003661	hypothetical protein	0.101424	0.0484046	0.0222083	0.0444344	0.0484046	0.0306921	0.0444344	0.0252054	0.903677	0.102599	0.0117601	0.00248597	0.0539649	0.00248597	0.0222083	0.0484046	0.00289877	0.00248597	0.0513771	0.0222083	0.00758698	0.0356504	0.00248597	0.0190002	0.0701414	0.00758698	0.903677	0.102599	0.801078	1
2484	GC00002846	Beta-xylosidase	0.101424	0.0484046	0.0222083	0.0444344	0.0484046	0.0306921	0.0444344	0.0252054	0.903677	0.102599	0.0117601	0.00248597	0.0539649	0.00248597	0.0222083	0.0484046	0.00289877	0.00248597	0.0356504	0.0222083	0.00758698	0.0356504	0.00248597	0.0190002	0.0701414	0.00758698	0.903677	0.102599	0.801078	1
2485	GC00000593_4	Isoprimeverose transporter	0.101424	0.0484046	0.0222083	0.0444344	0.0484046	0.0306921	0.0444344	0.0252054	0.903677	0.102599	0.0117601	0.00248597	0.0539649	0.00248597	0.0222083	0.0484046	0.00289877	0.00248597	0.0356504	0.0222083	0.00758698	0.0356504	0.00248597	0.0190002	0.0701414	0.00758698	0.903677	0.102599	0.801078	1
20	GC00002797	hypothetical protein	0.502335	0.0254568	0.00215175	0.898089	0.0254568	0.00992233	0.898089	0.00492444	0.0358919	0.0694471	0.00777008	0.0219909	0.0301752	0.0219909	0.00215175	0.0235027	0.0165186	0.0219909	0.0143576	0.00215175	0.0118506	0.0143576	0.0219909	0.000851503	0.043575	0.0118506	0.898089	0.0694471	0.828642	1
33	GC00003786	Thymidylate synthase 1	0.520347	0.897393	0.0126838	0.0335878	0.897393	0.0207449	0.0335878	0.0155443	0.0486092	0.086136	0.00259323	0.0114856	0.042366	0.0114856	0.0126838	0.037256	0.0061191	0.0114856	0.025407	0.0126838	0.00149146	0.025407	0.0114856	0.00960547	0.0570808	0.00149146	0.897393	0.086136	0.811257	1
34	GC00000722_1	Phosphomethylpyrimidine synthase	0.520347	0.897393	0.0126838	0.0335878	0.897393	0.0207449	0.0335878	0.0155443	0.0486092	0.086136	0.00259323	0.0114856	0.042366	0.0114856	0.0126838	0.037256	0.0061191	0.0114856	0.025407	0.0126838	0.00149146	0.025407	0.0114856	0.00960547	0.0570808	0.00149146	0.897393	0.086136	0.811257	1
35	GC00003776_2	hypothetical protein	0.520347	0.897393	0.0126838	0.0335878	0.897393	0.0207449	0.0335878	0.0155443	0.0486092	0.086136	0.00259323	0.0114856	0.042366	0.0114856	0.0126838	0.037256	0.0061191	0.0114856	0.025407	0.0126838	0.00149146	0.025407	0.0114856	0.00960547	0.0570808	0.00149146	0.897393	0.086136	0.811257	1
36	GC00000504_r1_2	hypothetical protein	0.520347	0.897393	0.0126838	0.0335878	0.897393	0.0207449	0.0335878	0.0155443	0.0486092	0.086136	0.00259323	0.0114856	0.042366	0.0114856	0.0126838	0.037256	0.0061191	0.0114856	0.025407	0.0126838	0.00149146	0.025407	0.0114856	0.00960547	0.0570808	0.00149146	0.897393	0.086136	0.811257	1
37	GC00000730_1	transcriptional regulator	0.520347	0.897393	0.0126838	0.0335878	0.897393	0.0207449	0.0335878	0.0155443	0.0486092	0.086136	0.00259323	0.0114856	0.042366	0.0114856	0.0126838	0.037256	0.0061191	0.0114856	0.025407	0.0126838	0.00149146	0.025407	0.0114856	0.00960547	0.0570808	0.00149146	0.897393	0.086136	0.811257	1
38	GC00003712_2	Dihydrofolate reductase	0.520347	0.897393	0.0126838	0.0335878	0.897393	0.0207449	0.0335878	0.0155443	0.0486092	0.086136	0.00259323	0.0114856	0.042366	0.0114856	0.0126838	0.037256	0.0061191	0.0114856	0.025407	0.0126838	0.00149146	0.025407	0.0114856	0.00960547	0.0570808	0.00149146	0.897393	0.086136	0.811257	1
39	GC00000019_3	Spermidine/putrescine import ATP-binding protein PotA	0.520347	0.897393	0.0126838	0.0335878	0.897393	0.0207449	0.0335878	0.0155443	0.0486092	0.086136	0.00259323	0.0114856	0.042366	0.0114856	0.0126838	0.037256	0.0061191	0.0114856	0.025407	0.0126838	0.00149146	0.025407	0.0114856	0.00960547	0.0570808	0.00149146	0.897393	0.086136	0.811257	1
40	GC00002794	hypothetical protein	0.520347	0.897393	0.0126838	0.0335878	0.897393	0.0207449	0.0335878	0.0155443	0.0486092	0.086136	0.00259323	0.0114856	0.042366	0.0114856	0.0126838	0.037256	0.0061191	0.0114856	0.025407	0.0126838	0.00149146	0.025407	0.0114856	0.00960547	0.0570808	0.00149146	0.897393	0.086136	0.811257	1
41	GC00002811	hypothetical protein	0.520347	0.897393	0.0126838	0.0335878	0.897393	0.0207449	0.0335878	0.0155443	0.0486092	0.086136	0.00259323	0.0114856	0.042366	0.0114856	0.0126838	0.037256	0.0061191	0.0114856	0.025407	0.0126838	0.00149146	0.025407	0.0114856	0.00960547	0.0570808	0.00149146	0.897393	0.086136	0.811257	1
425	GC00004009	hypothetical protein	0.503805	0.0215202	0.00148259	0.895728	0.0215202	0.00623291	0.895728	0.00127594	0.0316985	0.0640749	0.0114041	0.0257574	0.0261307	0.0257574	0.00148259	0.0215202	0.0202163	0.0257574	0.0106156	0.00148259	0.0155071	0.0106156	0.0257574	0.00447744	0.0391536	0.0155071	0.895728	0.0640749	0.831653	1
427	GC00004008	hypothetical protein	0.503805	0.0215202	0.00148259	0.895728	0.0215202	0.00623291	0.895728	0.00127594	0.0316985	0.0640749	0.0114041	0.0257574	0.0261307	0.0257574	0.00148259	0.0215202	0.0202163	0.0257574	0.0106156	0.00148259	0.0155071	0.0106156	0.0257574	0.00447744	0.0391536	0.0155071	0.895728	0.0640749	0.831653	1
428	GC00004007	hypothetical protein	0.503805	0.0215202	0.00148259	0.895728	0.0215202	0.00623291	0.895728	0.00127594	0.0316985	0.0640749	0.0114041	0.0257574	0.0261307	0.0257574	0.00148259	0.0215202	0.0202163	0.0257574	0.0106156	0.00148259	0.0155071	0.0106156	0.0257574	0.00447744	0.0391536	0.0155071	0.895728	0.0640749	0.831653	1
430	GC00000682_5	Transposase from transposon Tn916	0.503805	0.0215202	0.00148259	0.895728	0.0215202	0.00623291	0.895728	0.00127594	0.0316985	0.0640749	0.0114041	0.0257574	0.0261307	0.0257574	0.00148259	0.0215202	0.0202163	0.0257574	0.0106156	0.00148259	0.0155071	0.0106156	0.0257574	0.00447744	0.0391536	0.0155071	0.895728	0.0640749	0.831653	1
431	GC00004010	hypothetical protein	0.503805	0.0215202	0.00148259	0.895728	0.0215202	0.00623291	0.895728	0.00127594	0.0316985	0.0640749	0.0114041	0.0257574	0.0261307	0.0257574	0.00148259	0.0215202	0.0202163	0.0257574	0.0106156	0.00148259	0.0155071	0.0106156	0.0257574	0.00447744	0.0391536	0.0155071	0.895728	0.0640749	0.831653	1
432	GC00000055_1	hypothetical protein	0.503805	0.0215202	0.00148259	0.895728	0.0215202	0.00623291	0.895728	0.00127594	0.0316985	0.0640749	0.0114041	0.0257574	0.0261307	0.0257574	0.00148259	0.0215202	0.0202163	0.0257574	0.0106156	0.00148259	0.0155071	0.0106156	0.0257574	0.00447744	0.0391536	0.0155071	0.895728	0.0640749	0.831653	1
440	GC00004006	hypothetical protein	0.503805	0.0215202	0.00148259	0.895728	0.0215202	0.00623291	0.895728	0.00127594	0.0316985	0.0640749	0.0114041	0.0257574	0.0261307	0.0257574	0.00148259	0.0215202	0.0202163	0.0257574	0.0106156	0.00148259	0.0155071	0.0106156	0.0257574	0.00447744	0.0391536	0.0155071	0.895728	0.0640749	0.831653	1
1628	GC00003475	hypothetical protein	0.142293	0.0749894	0.0437125	0.0701311	0.0749894	0.0536237	0.0701311	0.0471868	0.0903685	0.894437	0.03185	0.0163523	0.0818509	0.0163523	0.0437125	0.0749894	0.0221152	0.0163523	0.0595199	0.0437125	0.0272271	0.0595199	0.0163523	0.0400278	0.102133	0.0272271	0.894437	0.102133	0.792304	1
1630	GC00003480	hypothetical protein	0.142293	0.0749894	0.0437125	0.0701311	0.0749894	0.0536237	0.0701311	0.0471868	0.0903685	0.894437	0.03185	0.0163523	0.0818509	0.0163523	0.0437125	0.0749894	0.0221152	0.0163523	0.0595199	0.0437125	0.0272271	0.0595199	0.0163523	0.0400278	0.102133	0.0272271	0.894437	0.102133	0.792304	1
1632	GC00003478	hypothetical protein	0.142293	0.0749894	0.0437125	0.0701311	0.0749894	0.0536237	0.0701311	0.0471868	0.0903685	0.894437	0.03185	0.0163523	0.0818509	0.0163523	0.0437125	0.0749894	0.0221152	0.0163523	0.0595199	0.0437125	0.0272271	0.0595199	0.0163523	0.0400278	0.102133	0.0272271	0.894437	0.102133	0.792304	1
1633	GC00003477	hypothetical protein	0.142293	0.0749894	0.0437125	0.0701311	0.0749894	0.0536237	0.0701311	0.0471868	0.0903685	0.894437	0.03185	0.0163523	0.0818509	0.0163523	0.0437125	0.0749894	0.0221152	0.0163523	0.0595199	0.0437125	0.0272271	0.0595199	0.0163523	0.0400278	0.102133	0.0272271	0.894437	0.102133	0.792304	1
1634	GC00003476	hypothetical protein	0.142293	0.0749894	0.0437125	0.0701311	0.0749894	0.0536237	0.0701311	0.0471868	0.0903685	0.894437	0.03185	0.0163523	0.0818509	0.0163523	0.0437125	0.0749894	0.0221152	0.0163523	0.0595199	0.0437125	0.0272271	0.0595199	0.0163523	0.0400278	0.102133	0.0272271	0.894437	0.102133	0.792304	1
1635	GC00003470_2	hypothetical protein	0.142293	0.0749894	0.0437125	0.0701311	0.0749894	0.0536237	0.0701311	0.0471868	0.0903685	0.894437	0.03185	0.0163523	0.0818509	0.0163523	0.0437125	0.0749894	0.0221152	0.0163523	0.0595199	0.0437125	0.0272271	0.0595199	0.0163523	0.0400278	0.102133	0.0272271	0.894437	0.102133	0.792304	1
1636	GC00003144_5	hypothetical protein	0.142293	0.0749894	0.0437125	0.0701311	0.0749894	0.0536237	0.0701311	0.0471868	0.0903685	0.894437	0.03185	0.0163523	0.0818509	0.0163523	0.0437125	0.0749894	0.0221152	0.0163523	0.0595199	0.0437125	0.0272271	0.0595199	0.0163523	0.0400278	0.102133	0.0272271	0.894437	0.102133	0.792304	1
1638	GC00003085_8	hypothetical protein	0.142293	0.0749894	0.0437125	0.0701311	0.0749894	0.0536237	0.0701311	0.0471868	0.0903685	0.894437	0.03185	0.0163523	0.0818509	0.0163523	0.0437125	0.0749894	0.0221152	0.0163523	0.0595199	0.0437125	0.0272271	0.0595199	0.0163523	0.0400278	0.102133	0.0272271	0.894437	0.102133	0.792304	1
1639	GC00003479	hypothetical protein	0.142293	0.0749894	0.0437125	0.0701311	0.0749894	0.0536237	0.0701311	0.0471868	0.0903685	0.894437	0.03185	0.0163523	0.0818509	0.0163523	0.0437125	0.0749894	0.0221152	0.0163523	0.0595199	0.0437125	0.0272271	0.0595199	0.0163523	0.0400278	0.102133	0.0272271	0.894437	0.102133	0.792304	1
1640	GC00003093_11	Type-1 restriction enzyme EcoKI specificity protein	0.142293	0.0749894	0.0437125	0.0701311	0.0749894	0.0536237	0.0701311	0.0471868	0.0903685	0.894437	0.03185	0.0163523	0.0818509	0.0163523	0.0437125	0.0749894	0.0221152	0.0163523	0.0595199	0.0437125	0.0272271	0.0595199	0.0163523	0.0400278	0.102133	0.0272271	0.894437	0.102133	0.792304	1
1642	GC00003266_3	hypothetical protein	0.142293	0.0749894	0.0437125	0.0701311	0.0749894	0.0536237	0.0701311	0.0471868	0.0903685	0.894437	0.03185	0.0163523	0.0818509	0.0163523	0.0437125	0.0749894	0.0221152	0.0163523	0.0595199	0.0437125	0.0272271	0.0595199	0.0163523	0.0400278	0.102133	0.0272271	0.894437	0.102133	0.792304	1
1643	GC00003355_3	hypothetical protein	0.142293	0.0749894	0.0437125	0.0701311	0.0749894	0.0536237	0.0701311	0.0471868	0.0903685	0.894437	0.03185	0.0163523	0.0818509	0.0163523	0.0437125	0.0749894	0.0221152	0.0163523	0.0595199	0.0437125	0.0272271	0.0595199	0.0163523	0.0400278	0.102133	0.0272271	0.894437	0.102133	0.792304	1
4141	GC00000520_5	hypothetical protein	0.0368187	0.000682979	0.0218882	0.00245623	0.000682979	0.0140585	0.00245623	0.0190579	0.00998241	0.0375388	0.893771	0.0482306	0.00494218	0.0482306	0.0218882	0.000682979	0.0420021	0.0482306	0.00972981	0.0218882	0.0368042	0.00972981	0.0482306	0.025	0.0165702	0.0368042	0.893771	0.0482306	0.84554	1
4161	GC00000601_1	hypothetical protein	0.0368187	0.000682979	0.0218882	0.00245623	0.000682979	0.0140585	0.00245623	0.0190579	0.00998241	0.0375388	0.893771	0.0482306	0.00494218	0.0482306	0.0218882	0.000682979	0.0420021	0.0482306	0.00972981	0.0218882	0.0368042	0.00972981	0.0482306	0.025	0.0165702	0.0368042	0.893771	0.0482306	0.84554	1
4171	GC00000401_2	hypothetical protein	0.0368187	0.000682979	0.0218882	0.00245623	0.000682979	0.0140585	0.00245623	0.0190579	0.00998241	0.0375388	0.893771	0.0482306	0.00494218	0.0482306	0.0218882	0.000682979	0.0420021	0.0482306	0.00972981	0.0218882	0.0368042	0.00972981	0.0482306	0.025	0.0165702	0.0368042	0.893771	0.0482306	0.84554	1
4179	GC00000012_2	putative ABC transporter ATP-binding protein YknY	0.0368187	0.000682979	0.0218882	0.00245623	0.000682979	0.0140585	0.00245623	0.0190579	0.00998241	0.0375388	0.893771	0.0482306	0.00494218	0.0482306	0.0218882	0.000682979	0.0420021	0.0482306	0.00972981	0.0218882	0.0368042	0.00972981	0.0482306	0.025	0.0165702	0.0368042	0.893771	0.0482306	0.84554	1
4185	GC00004237	hypothetical protein	0.0368187	0.000682979	0.0218882	0.00245623	0.000682979	0.0140585	0.00245623	0.0190579	0.00998241	0.0375388	0.893771	0.0482306	0.00494218	0.0482306	0.0218882	0.000682979	0.0420021	0.0482306	0.00972981	0.0218882	0.0368042	0.00972981	0.0482306	0.025	0.0165702	0.0368042	0.893771	0.0482306	0.84554	1
4205	GC00004238	hypothetical protein	0.0368187	0.000682979	0.0218882	0.00245623	0.000682979	0.0140585	0.00245623	0.0190579	0.00998241	0.0375388	0.893771	0.0482306	0.00494218	0.0482306	0.0218882	0.000682979	0.0420021	0.0482306	0.00972981	0.0218882	0.0368042	0.00972981	0.0482306	0.025	0.0165702	0.0368042	0.893771	0.0482306	0.84554	1
4210	GC00002873_2	Coenzyme PQQ synthesis protein E	0.0368187	0.000682979	0.0218882	0.00245623	0.000682979	0.0140585	0.00245623	0.0190579	0.00998241	0.0375388	0.893771	0.0482306	0.00494218	0.0482306	0.0218882	0.000682979	0.0420021	0.0482306	0.00972981	0.0218882	0.0368042	0.00972981	0.0482306	0.025	0.0165702	0.0368042	0.893771	0.0482306	0.84554	1
4215	GC00001896_3	Anaerobic sulfatase-maturating enzyme	0.0368187	0.000682979	0.0218882	0.00245623	0.000682979	0.0140585	0.00245623	0.0190579	0.00998241	0.0375388	0.893771	0.0482306	0.00494218	0.0482306	0.0218882	0.000682979	0.0420021	0.0482306	0.00972981	0.0218882	0.0368042	0.00972981	0.0482306	0.025	0.0165702	0.0368042	0.893771	0.0482306	0.84554	1
4222	GC00002873_3	hypothetical protein	0.0368187	0.000682979	0.0218882	0.00245623	0.000682979	0.0140585	0.00245623	0.0190579	0.00998241	0.0375388	0.893771	0.0482306	0.00494218	0.0482306	0.0218882	0.000682979	0.0420021	0.0482306	0.00972981	0.0218882	0.0368042	0.00972981	0.0482306	0.025	0.0165702	0.0368042	0.893771	0.0482306	0.84554	1
3408	GC00003972	hypothetical protein	0.0685274	0.0254568	0.00215175	0.0220456	0.0254568	0.00992233	0.0220456	0.00492444	0.0358919	0.0694471	0.00777008	0.0219909	0.0301752	0.0219909	0.00215175	0.0254568	0.0165186	0.0219909	0.0143576	0.00215175	0.0118506	0.890486	0.0219909	0.000851503	0.043575	0.0118506	0.890486	0.0694471	0.821039	1
3418	GC00003955	hypothetical protein	0.0685274	0.0254568	0.00215175	0.0220456	0.0254568	0.00992233	0.0220456	0.00492444	0.0358919	0.0694471	0.00777008	0.0219909	0.0301752	0.0219909	0.00215175	0.0254568	0.0165186	0.0219909	0.0143576	0.00215175	0.0118506	0.890486	0.0219909	0.000851503	0.043575	0.0118506	0.890486	0.0694471	0.821039	1
3425	GC00003973	hypothetical protein	0.0685274	0.0254568	0.00215175	0.0220456	0.0254568	0.00992233	0.0220456	0.00492444	0.0358919	0.0694471	0.00777008	0.0219909	0.0301752	0.0219909	0.00215175	0.0254568	0.0165186	0.0219909	0.0143576	0.00215175	0.0118506	0.890486	0.0219909	0.000851503	0.043575	0.0118506	0.890486	0.0694471	0.821039	1
3430	GC00000501_10	hypothetical protein	0.0685274	0.0254568	0.00215175	0.0220456	0.0254568	0.00992233	0.0220456	0.00492444	0.0358919	0.0694471	0.00777008	0.0219909	0.0301752	0.0219909	0.00215175	0.0254568	0.0165186	0.0219909	0.0143576	0.00215175	0.0118506	0.890486	0.0219909	0.000851503	0.043575	0.0118506	0.890486	0.0694471	0.821039	1
3435	GC00003974	hypothetical protein	0.0685274	0.0254568	0.00215175	0.0220456	0.0254568	0.00992233	0.0220456	0.00492444	0.0358919	0.0694471	0.00777008	0.0219909	0.0301752	0.0219909	0.00215175	0.0254568	0.0165186	0.0219909	0.0143576	0.00215175	0.0118506	0.890486	0.0219909	0.000851503	0.043575	0.0118506	0.890486	0.0694471	0.821039	1
16	GC00000643_2	HTH-type transcriptional activator RhaR	0.547081	0.034134	0.00994623	0.889248	0.034134	0.0179134	0.889248	0.0127773	0.045224	0.0816402	7.6818e-05	0.0141585	0.0391311	0.0141585	0.00994623	0.034134	0.00877761	0.0141585	0.022506	0.00994623	0.00415067	0.022506	0.0141585	0.00689458	0.0534727	0.00415067	0.889248	0.0816402	0.807607	1
183	GC00002970_2	hypothetical protein	0.490016	0.034134	0.00994623	0.889248	0.034134	0.0179134	0.889248	0.0127773	0.045224	0.0816402	7.6818e-05	0.0141585	0.0391311	0.0141585	0.00994623	0.034134	0.00877761	0.0141585	0.022506	0.00994623	0.00415067	0.022506	0.0141585	0.00689458	0.0534727	0.00415067	0.889248	0.0816402	0.807607	1
184	GC00000066_2	hypothetical protein	0.490016	0.034134	0.00994623	0.889248	0.034134	0.0179134	0.889248	0.0127773	0.045224	0.0816402	7.6818e-05	0.0141585	0.0391311	0.0141585	0.00994623	0.034134	0.00877761	0.0141585	0.022506	0.00994623	0.00415067	0.022506	0.0141585	0.00689458	0.0534727	0.00415067	0.889248	0.0816402	0.807607	1
468	GC00000075_13	HTH-type transcriptional regulator Xre	0.362803	0.0124347	0.883988	0.00921599	0.0124347	0.00245041	0.00921599	0.00737014	0.0221265	0.0520959	0.0201691	0.0350103	0.0168447	0.0350103	0.883988	0.0124347	0.0292392	0.0350103	0.00186053	0.0101284	0.024375	0.00186053	0.0350103	0.0131395	0.0291303	0.024375	0.883988	0.0520959	0.831892	1
469	GC00004115	hypothetical protein	0.362803	0.0124347	0.883988	0.00921599	0.0124347	0.00245041	0.00921599	0.00737014	0.0221265	0.0520959	0.0201691	0.0350103	0.0168447	0.0350103	0.883988	0.0124347	0.0292392	0.0350103	0.00186053	0.0101284	0.024375	0.00186053	0.0350103	0.0131395	0.0291303	0.024375	0.883988	0.0520959	0.831892	1
470	GC00004114	hypothetical protein	0.362803	0.0124347	0.883988	0.00921599	0.0124347	0.00245041	0.00921599	0.00737014	0.0221265	0.0520959	0.0201691	0.0350103	0.0168447	0.0350103	0.883988	0.0124347	0.0292392	0.0350103	0.00186053	0.0101284	0.024375	0.00186053	0.0350103	0.0131395	0.0291303	0.024375	0.883988	0.0520959	0.831892	1
471	GC00000146_2	hypothetical protein	0.362803	0.0124347	0.883988	0.00921599	0.0124347	0.00245041	0.00921599	0.00737014	0.0221265	0.0520959	0.0201691	0.0350103	0.0168447	0.0350103	0.883988	0.0124347	0.0292392	0.0350103	0.00186053	0.0101284	0.024375	0.00186053	0.0350103	0.0131395	0.0291303	0.024375	0.883988	0.0520959	0.831892	1
472	GC00004075_2	hypothetical protein	0.362803	0.0124347	0.883988	0.00921599	0.0124347	0.00245041	0.00921599	0.00737014	0.0221265	0.0520959	0.0201691	0.0350103	0.0168447	0.0350103	0.883988	0.0124347	0.0292392	0.0350103	0.00186053	0.0101284	0.024375	0.00186053	0.0350103	0.0131395	0.0291303	0.024375	0.883988	0.0520959	0.831892	1
473	GC00003696_1	hypothetical protein	0.362803	0.0124347	0.883988	0.00921599	0.0124347	0.00245041	0.00921599	0.00737014	0.0221265	0.0520959	0.0201691	0.0350103	0.0168447	0.0350103	0.883988	0.0124347	0.0292392	0.0350103	0.00186053	0.0101284	0.024375	0.00186053	0.0350103	0.0131395	0.0291303	0.024375	0.883988	0.0520959	0.831892	1
474	GC00000516_1	Replicative DNA helicase	0.362803	0.0124347	0.883988	0.00921599	0.0124347	0.00245041	0.00921599	0.00737014	0.0221265	0.0520959	0.0201691	0.0350103	0.0168447	0.0350103	0.883988	0.0124347	0.0292392	0.0350103	0.00186053	0.0101284	0.024375	0.00186053	0.0350103	0.0131395	0.0291303	0.024375	0.883988	0.0520959	0.831892	1
475	GC00002903_2	hypothetical protein	0.362803	0.0124347	0.883988	0.00921599	0.0124347	0.00245041	0.00921599	0.00737014	0.0221265	0.0520959	0.0201691	0.0350103	0.0168447	0.0350103	0.883988	0.0124347	0.0292392	0.0350103	0.00186053	0.0101284	0.024375	0.00186053	0.0350103	0.0131395	0.0291303	0.024375	0.883988	0.0520959	0.831892	1
476	GC00002912_3	hypothetical protein	0.362803	0.0124347	0.883988	0.00921599	0.0124347	0.00245041	0.00921599	0.00737014	0.0221265	0.0520959	0.0201691	0.0350103	0.0168447	0.0350103	0.883988	0.0124347	0.0292392	0.0350103	0.00186053	0.0101284	0.024375	0.00186053	0.0350103	0.0131395	0.0291303	0.024375	0.883988	0.0520959	0.831892	1
478	GC00003532_1	hypothetical protein	0.362803	0.0124347	0.883988	0.00921599	0.0124347	0.00245041	0.00921599	0.00737014	0.0221265	0.0520959	0.0201691	0.0350103	0.0168447	0.0350103	0.883988	0.0124347	0.0292392	0.0350103	0.00186053	0.0101284	0.024375	0.00186053	0.0350103	0.0131395	0.0291303	0.024375	0.883988	0.0520959	0.831892	1
3776	GC00003143_1	hypothetical protein	0.0512924	0.0124347	0.0101284	0.00921599	0.0124347	0.00245041	0.00921599	0.00737014	0.0221265	0.0520959	0.0201691	0.0350103	0.0168447	0.0350103	0.0101284	0.0124347	0.0292392	0.0350103	0.00186053	0.883988	0.024375	0.00186053	0.0350103	0.0131395	0.0291303	0.024375	0.883988	0.0520959	0.831892	1
3780	GC00000791_2	hypothetical protein	0.0512924	0.0124347	0.0101284	0.00921599	0.0124347	0.00245041	0.00921599	0.00737014	0.0221265	0.0520959	0.0201691	0.0350103	0.0168447	0.0350103	0.0101284	0.0124347	0.0292392	0.0350103	0.00186053	0.883988	0.024375	0.00186053	0.0350103	0.0131395	0.0291303	0.024375	0.883988	0.0520959	0.831892	1
3794	GC00004095	hypothetical protein	0.0512924	0.0124347	0.0101284	0.00921599	0.0124347	0.00245041	0.00921599	0.00737014	0.0221265	0.0520959	0.0201691	0.0350103	0.0168447	0.0350103	0.0101284	0.0124347	0.0292392	0.0350103	0.00186053	0.883988	0.024375	0.00186053	0.0350103	0.0131395	0.0291303	0.024375	0.883988	0.0520959	0.831892	1
3822	GC00000501_7	hypothetical protein	0.0512924	0.0124347	0.0101284	0.00921599	0.0124347	0.00245041	0.00921599	0.00737014	0.0221265	0.0520959	0.0201691	0.0350103	0.0168447	0.0350103	0.0101284	0.0124347	0.0292392	0.0350103	0.00186053	0.883988	0.024375	0.00186053	0.0350103	0.0131395	0.0291303	0.024375	0.883988	0.0520959	0.831892	1
4266	GC00000629_8	Group II intron-encoded protein LtrA	0.0325555	0.00295633	0.0256674	0.00608999	0.00295633	0.017743	0.00608999	0.0227976	0.00627807	0.0332541	0.0363248	0.0526231	0.00128205	0.0526231	0.0256674	0.00295633	0.0462147	0.0526231	0.0133825	0.0256674	0.0408817	0.0133825	0.0526231	0.0288294	0.012777	0.881687	0.881687	0.0526231	0.829064	1
4306	GC00002381_11	hypothetical protein	0.0325555	0.00295633	0.0256674	0.00608999	0.00295633	0.017743	0.00608999	0.0227976	0.00627807	0.0332541	0.0363248	0.0526231	0.00128205	0.0526231	0.0256674	0.00295633	0.0462147	0.0526231	0.0133825	0.0256674	0.0408817	0.0133825	0.0526231	0.0288294	0.012777	0.881687	0.881687	0.0526231	0.829064	1
178	GC00003713_2	hypothetical protein	0.507975	0.880134	0.0139891	0.0350522	0.880134	0.0220995	0.0350522	0.0168652	0.0502425	0.0614501	0.00386068	0.010225	0.0439244	0.010225	0.0139891	0.0387579	0.00486219	0.010225	0.0267972	0.0139891	0.000231524	0.0267972	0.010225	0.0108964	0.0588247	0.000231524	0.880134	0.0614501	0.818683	1
179	GC00003373_4	IS3 family transposase ISEnfa5	0.507975	0.880134	0.0139891	0.0350522	0.880134	0.0220995	0.0350522	0.0168652	0.0502425	0.0614501	0.00386068	0.010225	0.0439244	0.010225	0.0139891	0.0387579	0.00486219	0.010225	0.0267972	0.0139891	0.000231524	0.0267972	0.010225	0.0108964	0.0588247	0.000231524	0.880134	0.0614501	0.818683	1
180	GC00000454_r1_2	hypothetical protein	0.507975	0.880134	0.0139891	0.0350522	0.880134	0.0220995	0.0350522	0.0168652	0.0502425	0.0883178	0.00386068	0.010225	0.0439244	0.010225	0.0139891	0.0387579	0.00486219	0.010225	0.0267972	0.0139891	0.000231524	0.0267972	0.010225	0.0108964	0.0588247	0.000231524	0.880134	0.0883178	0.791816	1
3534	GC00000508_17	hypothetical protein	0.0631928	0.0215202	0.00148259	0.018178	0.0215202	0.87814	0.018178	0.00127594	0.0316985	0.0640749	0.0114041	0.0257574	0.0261307	0.0257574	0.00148259	0.0215202	0.0202163	0.0257574	0.0106156	0.00148259	0.0155071	0.0106156	0.0257574	0.00447744	0.0391536	0.0155071	0.87814	0.0640749	0.814065	1
194	GC00000023_5	hypothetical protein	0.50535	0.872374	0.0113374	0.0320851	0.872374	0.0193507	0.0320851	0.0141828	0.0469374	0.0839112	0.00128205	0.0127952	0.0407692	0.0127952	0.0113374	0.0357157	0.0074228	0.0127952	0.0239777	0.0113374	0.00279647	0.0239777	0.0127952	0.00827278	0.0552978	0.00279647	0.872374	0.0839112	0.788463	1
195	GC00003796	hypothetical protein	0.50535	0.872374	0.0113374	0.0320851	0.872374	0.0193507	0.0320851	0.0141828	0.0469374	0.0839112	0.00128205	0.0127952	0.0407692	0.0127952	0.0113374	0.0357157	0.0074228	0.0127952	0.0239777	0.0113374	0.00279647	0.0239777	0.0127952	0.00827278	0.0552978	0.00279647	0.872374	0.0839112	0.788463	1
477	GC00000408_7	phage tail-collar fiber family protein	0.361204	0.00701266	0.871583	0.00384219	0.00701266	0.00775175	0.00384219	0.0126898	0.0164891	0.0452438	0.0256674	0.0409289	0.0113374	0.0409289	0.871583	0.00701266	0.0349698	0.0409289	0.00344863	0.0154708	0.0299709	0.00344863	0.0409289	0.0185168	0.0232767	0.0299709	0.871583	0.0452438	0.826339	1
54	GC00003792	hypothetical protein	0.561373	0.0357157	0.0113374	0.870902	0.0357157	0.0193507	0.870902	0.0141828	0.0469374	0.0839112	0.00128205	0.0127952	0.0407692	0.0127952	0.0113374	0.0357157	0.0074228	0.0127952	0.0239777	0.0113374	0.00279647	0.0239777	0.0127952	0.00827278	0.0552978	0.00279647	0.870902	0.0839112	0.786991	1
137	GC00003075_2	hypothetical protein	0.477339	0.0357157	0.0113374	0.870902	0.0357157	0.0193507	0.870902	0.0141828	0.0469374	0.0839112	0.00128205	0.0127952	0.0407692	0.0127952	0.0113374	0.0357157	0.0074228	0.0127952	0.0239777	0.0113374	0.00279647	0.0239777	0.0127952	0.00827278	0.0552978	0.00279647	0.870902	0.0839112	0.786991	1
138	GC00002825	hypothetical protein	0.477339	0.0357157	0.0113374	0.870902	0.0357157	0.0193507	0.870902	0.0141828	0.00876108	0.0839112	0.00128205	0.0127952	0.0407692	0.0127952	0.0113374	0.0357157	0.0074228	0.0127952	0.0239777	0.0113374	0.00279647	0.0239777	0.0127952	0.00827278	0.0201967	0.00279647	0.870902	0.0839112	0.786991	1
3773	GC00003222_2	hypothetical protein	0.0512924	0.0124347	0.0101284	0.00921599	0.0124347	0.00245041	0.00921599	0.00737014	0.0221265	0.0520959	0.0201691	0.0350103	0.0168447	0.0350103	0.0101284	0.0124347	0.0292392	0.0350103	0.870801	0.0101284	0.024375	0.00186053	0.0350103	0.0131395	0.0291303	0.024375	0.870801	0.0520959	0.818705	1
3784	GC00004072_2	hypothetical protein	0.0512924	0.0124347	0.0101284	0.00921599	0.0124347	0.00245041	0.00921599	0.00737014	0.0221265	0.0520959	0.0201691	0.0350103	0.0168447	0.0350103	0.0101284	0.0124347	0.0292392	0.0350103	0.870801	0.0101284	0.024375	0.00186053	0.0350103	0.0131395	0.0291303	0.024375	0.870801	0.0520959	0.818705	1
3789	GC00000134_1	hypothetical protein	0.0512924	0.0124347	0.0101284	0.00921599	0.0124347	0.00245041	0.00921599	0.00737014	0.0221265	0.0520959	0.0201691	0.0350103	0.0168447	0.0350103	0.0101284	0.0124347	0.0292392	0.0350103	0.870801	0.0101284	0.024375	0.00186053	0.0350103	0.0131395	0.0291303	0.024375	0.870801	0.0520959	0.818705	1
3800	GC00004122	hypothetical protein	0.0512924	0.0124347	0.0101284	0.00921599	0.0124347	0.00245041	0.00921599	0.00737014	0.0221265	0.0520959	0.0201691	0.0350103	0.0168447	0.0350103	0.0101284	0.0124347	0.0292392	0.0350103	0.870801	0.0101284	0.024375	0.00186053	0.0350103	0.0131395	0.0291303	0.024375	0.870801	0.0520959	0.818705	1
3801	GC00003812_2	hypothetical protein	0.0512924	0.0124347	0.0101284	0.00921599	0.0124347	0.00245041	0.00921599	0.00737014	0.0221265	0.0520959	0.0201691	0.0350103	0.0168447	0.0350103	0.0101284	0.0124347	0.0292392	0.0350103	0.870801	0.0101284	0.024375	0.00186053	0.0350103	0.0131395	0.0291303	0.024375	0.870801	0.0520959	0.818705	1
3804	GC00000608_2	TetR/AcrR family transcriptional regulator	0.0512924	0.0124347	0.0101284	0.00921599	0.0124347	0.00245041	0.00921599	0.00737014	0.0221265	0.0520959	0.0201691	0.0350103	0.0168447	0.0350103	0.0101284	0.0124347	0.0292392	0.0350103	0.870801	0.0101284	0.024375	0.00186053	0.0350103	0.0131395	0.0291303	0.024375	0.870801	0.0520959	0.818705	1
3805	GC00000808_1	Tyrosine recombinase XerC	0.0512924	0.0124347	0.0101284	0.00921599	0.0124347	0.00245041	0.00921599	0.00737014	0.0221265	0.0520959	0.0201691	0.0350103	0.0168447	0.0350103	0.0101284	0.0124347	0.0292392	0.0350103	0.870801	0.0101284	0.024375	0.00186053	0.0350103	0.0131395	0.0291303	0.024375	0.870801	0.0520959	0.818705	1
4423	GC00004321	hypothetical protein	0.0279111	0.00702612	0.0299709	0.0101643	0.00702612	0.0219138	0.0101643	0.0270471	0.0021673	0.0285881	0.0408817	0.0577027	0.00279647	0.0577027	0.0299709	0.00702612	0.866415	0.0577027	0.0175028	0.0299709	0.04557	0.0175028	0.0577027	0.0331996	0.0085893	0.04557	0.866415	0.0577027	0.808712	1
4607	GC00004417	hypothetical protein	0.022778	0.0116609	0.0349698	0.0148179	0.0116609	0.0267275	0.0148179	0.0319722	0.00247394	0.0234335	0.0462147	0.0637001	0.0074228	0.0637001	0.0349698	0.0116609	0.0567889	0.0637001	0.0222403	0.0349698	0.0510719	0.0222403	0.0637001	0.0382881	0.00388893	0.866415	0.866415	0.0637001	0.802715	1
4612	GC00004419	hypothetical protein	0.022778	0.0116609	0.0349698	0.0148179	0.0116609	0.0267275	0.0148179	0.0319722	0.00247394	0.0234335	0.0462147	0.0637001	0.0074228	0.0637001	0.0349698	0.0116609	0.0567889	0.0637001	0.0222403	0.0349698	0.0510719	0.0222403	0.0637001	0.0382881	0.00388893	0.866415	0.866415	0.0637001	0.802715	1
4617	GC00004413	hypothetical protein	0.022778	0.0116609	0.0349698	0.0148179	0.0116609	0.0267275	0.0148179	0.0319722	0.00247394	0.0234335	0.0462147	0.0637001	0.0074228	0.0637001	0.0349698	0.0116609	0.0567889	0.0637001	0.0222403	0.0349698	0.0510719	0.0222403	0.0637001	0.0382881	0.00388893	0.866415	0.866415	0.0637001	0.802715	1
4625	GC00004416	hypothetical protein	0.022778	0.0116609	0.0349698	0.0148179	0.0116609	0.0267275	0.0148179	0.0319722	0.00247394	0.0234335	0.0462147	0.0637001	0.0074228	0.0637001	0.0349698	0.0116609	0.0567889	0.0637001	0.0222403	0.0349698	0.0510719	0.0222403	0.0637001	0.0382881	0.00388893	0.866415	0.866415	0.0637001	0.802715	1
4627	GC00003090_2	hypothetical protein	0.022778	0.0116609	0.0349698	0.0148179	0.0116609	0.0267275	0.0148179	0.0319722	0.00247394	0.0234335	0.0462147	0.0637001	0.0074228	0.0637001	0.0349698	0.0116609	0.0567889	0.0637001	0.0222403	0.0349698	0.0510719	0.0222403	0.0637001	0.0382881	0.00388893	0.866415	0.866415	0.0637001	0.802715	1
4641	GC00000452_14	hypothetical protein	0.022778	0.0116609	0.0349698	0.0148179	0.0116609	0.0267275	0.0148179	0.0319722	0.00247394	0.0234335	0.0462147	0.0637001	0.0074228	0.0637001	0.0349698	0.0116609	0.0567889	0.0637001	0.0222403	0.0349698	0.866415	0.0222403	0.0637001	0.0382881	0.00388893	0.0510719	0.866415	0.0637001	0.802715	1
4644	GC00004210_5	hypothetical protein	0.022778	0.0116609	0.0349698	0.0148179	0.0116609	0.0267275	0.0148179	0.0319722	0.00247394	0.0234335	0.0462147	0.0637001	0.0074228	0.0637001	0.0349698	0.0116609	0.0567889	0.0637001	0.0222403	0.0349698	0.0510719	0.0222403	0.0637001	0.0382881	0.00388893	0.866415	0.866415	0.0637001	0.802715	1
4651	GC00004414	hypothetical protein	0.022778	0.0116609	0.0349698	0.0148179	0.0116609	0.0267275	0.0148179	0.0319722	0.00247394	0.0234335	0.0462147	0.0637001	0.0074228	0.0637001	0.0349698	0.0116609	0.0567889	0.0637001	0.0222403	0.0349698	0.0510719	0.0222403	0.0637001	0.0382881	0.00388893	0.866415	0.866415	0.0637001	0.802715	1
4652	GC00004415	hypothetical protein	0.022778	0.0116609	0.0349698	0.0148179	0.0116609	0.0267275	0.0148179	0.0319722	0.00247394	0.0234335	0.0462147	0.0637001	0.0074228	0.0637001	0.0349698	0.0116609	0.0567889	0.0637001	0.0222403	0.0349698	0.0510719	0.0222403	0.0637001	0.0382881	0.00388893	0.866415	0.866415	0.0637001	0.802715	1
4673	GC00000452_20	hypothetical protein	0.022778	0.0116609	0.0349698	0.0148179	0.0116609	0.0267275	0.0148179	0.0319722	0.00247394	0.0234335	0.0462147	0.0637001	0.0074228	0.0637001	0.0349698	0.0116609	0.0567889	0.0637001	0.0222403	0.0349698	0.0510719	0.0222403	0.0637001	0.0382881	0.00388893	0.866415	0.866415	0.0637001	0.802715	1
4683	GC00004411	hypothetical protein	0.022778	0.0116609	0.0349698	0.0148179	0.0116609	0.0267275	0.0148179	0.0319722	0.00247394	0.0234335	0.0462147	0.0637001	0.0074228	0.0637001	0.0349698	0.0116609	0.0567889	0.0637001	0.0222403	0.0349698	0.0510719	0.0222403	0.0637001	0.0382881	0.00388893	0.866415	0.866415	0.0637001	0.802715	1
4685	GC00004412	hypothetical protein	0.022778	0.0116609	0.0349698	0.0148179	0.0116609	0.0267275	0.0148179	0.0319722	0.00247394	0.0234335	0.0462147	0.0637001	0.0074228	0.0637001	0.0349698	0.0116609	0.0567889	0.0637001	0.0222403	0.0349698	0.0510719	0.0222403	0.0637001	0.0382881	0.00388893	0.866415	0.866415	0.0637001	0.802715	1
4705	GC00002937_10	IS1595 family transposase ISCco3	0.022778	0.0116609	0.0349698	0.0148179	0.0116609	0.0267275	0.0148179	0.0319722	0.00247394	0.0234335	0.0462147	0.0637001	0.0074228	0.0637001	0.0349698	0.0116609	0.0567889	0.0637001	0.0222403	0.0349698	0.0510719	0.0222403	0.0637001	0.0382881	0.00388893	0.866415	0.866415	0.0637001	0.802715	1
205	GC00000072_1	hypothetical protein	0.492827	0.854909	0.0126838	0.0335878	0.854909	0.0207449	0.0335878	0.0155443	0.0486092	0.0588076	0.00259323	0.0114856	0.042366	0.0114856	0.0126838	0.037256	0.0061191	0.0114856	0.025407	0.0126838	0.00149146	0.025407	0.0114856	0.00960547	0.0570808	0.00149146	0.854909	0.0588076	0.796102	1
207	GC00000495_2	hypothetical protein	0.492827	0.854909	0.0126838	0.0335878	0.854909	0.0207449	0.0335878	0.0155443	0.0486092	0.0588076	0.00259323	0.0114856	0.042366	0.0114856	0.0126838	0.037256	0.0061191	0.0114856	0.025407	0.0126838	0.00149146	0.025407	0.0114856	0.00960547	0.0570808	0.00149146	0.854909	0.0588076	0.796102	1
206	GC00003022_3	hypothetical protein	0.492827	0.854909	0.0126838	0.0335878	0.854909	0.0207449	0.0335878	0.0155443	0.0486092	0.086136	0.00259323	0.0114856	0.042366	0.0114856	0.0126838	0.037256	0.0061191	0.0114856	0.025407	0.0126838	0.00149146	0.025407	0.0114856	0.00960547	0.0570808	0.00149146	0.854909	0.086136	0.768773	1
57	GC00002698_3	Daunorubicin/doxorubicin resistance ATP-binding protein DrrA	0.575387	0.037256	0.0126838	0.853564	0.037256	0.0207449	0.853564	0.0155443	0.0486092	0.086136	0.00259323	0.0114856	0.042366	0.0114856	0.0126838	0.037256	0.0061191	0.0114856	0.025407	0.0126838	0.00149146	0.025407	0.0114856	0.00960547	0.0570808	0.00149146	0.853564	0.086136	0.767428	1
86	GC00000433_1	hypothetical protein	0.575387	0.037256	0.0126838	0.853564	0.037256	0.0207449	0.853564	0.0155443	0.0486092	0.086136	0.00259323	0.0114856	0.042366	0.0114856	0.0126838	0.037256	0.0061191	0.0114856	0.025407	0.0126838	0.00149146	0.025407	0.0114856	0.00960547	0.0570808	0.00149146	0.853564	0.086136	0.767428	1
87	GC00002769	PTS system beta-glucoside-specific EIIBCA component	0.575387	0.037256	0.0126838	0.853564	0.037256	0.0207449	0.853564	0.0155443	0.0486092	0.086136	0.00259323	0.0114856	0.042366	0.0114856	0.0126838	0.037256	0.0061191	0.0114856	0.025407	0.0126838	0.00149146	0.025407	0.0114856	0.00960547	0.0570808	0.00149146	0.853564	0.086136	0.767428	1
88	GC00000397_3	hypothetical protein	0.575387	0.037256	0.0126838	0.853564	0.037256	0.0207449	0.853564	0.0155443	0.0486092	0.086136	0.00259323	0.0114856	0.042366	0.0114856	0.0126838	0.037256	0.0061191	0.0114856	0.025407	0.0126838	0.00149146	0.025407	0.0114856	0.00960547	0.0570808	0.00149146	0.853564	0.086136	0.767428	1
89	GC00000417_2	Beta-phosphoglucomutase	0.575387	0.037256	0.0126838	0.853564	0.037256	0.0207449	0.853564	0.0155443	0.0486092	0.086136	0.00259323	0.0114856	0.042366	0.0114856	0.0126838	0.037256	0.0061191	0.0114856	0.025407	0.0126838	0.00149146	0.025407	0.0114856	0.00960547	0.0570808	0.00149146	0.853564	0.086136	0.767428	1
90	GC00002829	Carboxypeptidase G2	0.575387	0.037256	0.0126838	0.853564	0.037256	0.0207449	0.853564	0.0155443	0.0486092	0.086136	0.00259323	0.0114856	0.042366	0.0114856	0.0126838	0.037256	0.0061191	0.0114856	0.025407	0.0126838	0.00149146	0.025407	0.0114856	0.00960547	0.0570808	0.00149146	0.853564	0.086136	0.767428	1
91	GC00002776_4	Adaptive-response sensory-kinase SasA	0.575387	0.037256	0.0126838	0.853564	0.037256	0.0207449	0.853564	0.0155443	0.0486092	0.086136	0.00259323	0.0114856	0.042366	0.0114856	0.0126838	0.037256	0.0061191	0.0114856	0.025407	0.0126838	0.00149146	0.025407	0.0114856	0.00960547	0.0570808	0.00149146	0.853564	0.086136	0.767428	1
92	GC00002824	Alpha-D-ribose 1-methylphosphonate 5-triphosphate synthase subunit PhnL	0.575387	0.037256	0.0126838	0.853564	0.037256	0.0207449	0.853564	0.0155443	0.0486092	0.086136	0.00259323	0.0114856	0.042366	0.0114856	0.0126838	0.037256	0.0061191	0.0114856	0.025407	0.0126838	0.00149146	0.025407	0.0114856	0.00960547	0.0570808	0.00149146	0.853564	0.086136	0.767428	1
93	GC00000014_4	Aryl-phospho-beta-D-glucosidase BglH	0.575387	0.037256	0.0126838	0.853564	0.037256	0.0207449	0.853564	0.0155443	0.0486092	0.086136	0.00259323	0.0114856	0.042366	0.0114856	0.0126838	0.037256	0.0061191	0.0114856	0.025407	0.0126838	0.00149146	0.025407	0.0114856	0.00960547	0.0570808	0.00149146	0.853564	0.086136	0.767428	1
94	GC00002823	Putative phosphonates utilization ATP-binding protein PhnK	0.575387	0.037256	0.0126838	0.853564	0.037256	0.0207449	0.853564	0.0155443	0.0486092	0.086136	0.00259323	0.0114856	0.042366	0.0114856	0.0126838	0.037256	0.0061191	0.0114856	0.025407	0.0126838	0.00149146	0.025407	0.0114856	0.00960547	0.0570808	0.00149146	0.853564	0.086136	0.767428	1
95	GC00002822	Alpha-D-ribose 1-methylphosphonate 5-phosphate C-P lyase	0.575387	0.037256	0.0126838	0.853564	0.037256	0.0207449	0.853564	0.0155443	0.0486092	0.086136	0.00259323	0.0114856	0.042366	0.0114856	0.0126838	0.037256	0.0061191	0.0114856	0.025407	0.0126838	0.00149146	0.025407	0.0114856	0.00960547	0.0570808	0.00149146	0.853564	0.086136	0.767428	1
96	GC00000409_2	Alpha,alpha-trehalose phosphorylase	0.575387	0.037256	0.0126838	0.853564	0.037256	0.0207449	0.853564	0.0155443	0.0486092	0.086136	0.00259323	0.0114856	0.042366	0.0114856	0.0126838	0.037256	0.0061191	0.0114856	0.025407	0.0126838	0.00149146	0.025407	0.0114856	0.00960547	0.0570808	0.00149146	0.853564	0.086136	0.767428	1
97	GC00002820	hypothetical protein	0.575387	0.037256	0.0126838	0.853564	0.037256	0.0207449	0.853564	0.0155443	0.0486092	0.086136	0.00259323	0.0114856	0.042366	0.0114856	0.0126838	0.037256	0.0061191	0.0114856	0.025407	0.0126838	0.00149146	0.025407	0.0114856	0.00960547	0.0570808	0.00149146	0.853564	0.086136	0.767428	1
98	GC00002828	hypothetical protein	0.575387	0.037256	0.0126838	0.853564	0.037256	0.0207449	0.853564	0.0155443	0.0486092	0.086136	0.00259323	0.0114856	0.042366	0.0114856	0.0126838	0.037256	0.0061191	0.0114856	0.025407	0.0126838	0.00149146	0.025407	0.0114856	0.00960547	0.0570808	0.00149146	0.853564	0.086136	0.767428	1
115	GC00000442_r1_1	hypothetical protein	0.465307	0.037256	0.0126838	0.853564	0.037256	0.0207449	0.853564	0.0155443	0.0486092	0.086136	0.00259323	0.0114856	0.00226722	0.0114856	0.0126838	0.00522808	0.0061191	0.0114856	0.025407	0.0126838	0.00149146	0.025407	0.0114856	0.00960547	0.0118902	0.00149146	0.853564	0.086136	0.767428	1
116	GC00000442_r1	hypothetical protein	0.465307	0.037256	0.0126838	0.853564	0.037256	0.0207449	0.853564	0.0155443	0.0486092	0.086136	0.00259323	0.0114856	0.00226722	0.0114856	0.0126838	0.00522808	0.0061191	0.0114856	0.025407	0.0126838	0.00149146	0.025407	0.0114856	0.00960547	0.0118902	0.00149146	0.853564	0.086136	0.767428	1
3706	GC00003781_2	Restriction enzyme BgcI subunit beta	0.0544539	0.0148934	0.00775175	0.0116464	0.0148934	7.64526e-05	0.0116464	0.00499807	0.0247016	0.0552775	0.017743	0.0324261	0.0193507	0.0324261	0.00775175	0.0148934	0.0267275	0.0324261	0.00424682	0.852948	0.0219138	0.00424682	0.0324261	0.0107534	0.0318168	0.0219138	0.852948	0.0552775	0.79767	1
3711	GC00000055_9	hypothetical protein	0.0544539	0.0148934	0.00775175	0.0116464	0.0148934	7.64526e-05	0.0116464	0.00499807	0.0247016	0.0552775	0.017743	0.0324261	0.0193507	0.0324261	0.00775175	0.0148934	0.0267275	0.0324261	0.00424682	0.852948	0.0219138	0.00424682	0.0324261	0.0107534	0.0318168	0.0219138	0.852948	0.0552775	0.79767	1
3722	GC00000010_14	Transposase from transposon Tn916	0.0544539	0.0148934	0.00775175	0.0116464	0.0148934	7.64526e-05	0.0116464	0.00499807	0.0247016	0.0552775	0.017743	0.0324261	0.0193507	0.0324261	0.00775175	0.0148934	0.0267275	0.0324261	0.00424682	0.852948	0.0219138	0.00424682	0.0324261	0.0107534	0.0318168	0.0219138	0.852948	0.0552775	0.79767	1
3725	GC00003143_2	hypothetical protein	0.0544539	0.0148934	0.00775175	0.0116464	0.0148934	7.64526e-05	0.0116464	0.00499807	0.0247016	0.0552775	0.017743	0.0324261	0.0193507	0.0324261	0.00775175	0.0148934	0.0267275	0.0324261	0.00424682	0.852948	0.0219138	0.00424682	0.0324261	0.0107534	0.0318168	0.0219138	0.852948	0.0552775	0.79767	1
3726	GC00002900_5	Restriction enzyme BgcI subunit alpha	0.0544539	0.0148934	0.00775175	0.0116464	0.0148934	7.64526e-05	0.0116464	0.00499807	0.0247016	0.0552775	0.017743	0.0324261	0.0193507	0.0324261	0.00775175	0.0148934	0.0267275	0.0324261	0.00424682	0.852948	0.0219138	0.00424682	0.0324261	0.0107534	0.0318168	0.0219138	0.852948	0.0552775	0.79767	1
3736	GC00000058_4	hypothetical protein	0.0544539	0.0148934	0.00775175	0.0116464	0.0148934	7.64526e-05	0.0116464	0.00499807	0.0247016	0.0552775	0.017743	0.0324261	0.0193507	0.0324261	0.00775175	0.0148934	0.0267275	0.0324261	0.00424682	0.852948	0.0219138	0.00424682	0.0324261	0.0107534	0.0318168	0.0219138	0.852948	0.0552775	0.79767	1
3745	GC00003997_2	hypothetical protein	0.0544539	0.0148934	0.00775175	0.0116464	0.0148934	7.64526e-05	0.0116464	0.00499807	0.0247016	0.0552775	0.017743	0.0324261	0.0193507	0.0324261	0.00775175	0.0148934	0.0267275	0.0324261	0.00424682	0.852948	0.0219138	0.00424682	0.0324261	0.0107534	0.0318168	0.0219138	0.852948	0.0552775	0.79767	1
4068	GC00003812_1	hypothetical protein	0.0407759	0.00398404	0.0185168	0.000831948	0.00398404	0.0107534	0.000831948	0.0157153	0.0133657	0.0415172	0.851094	0.0443693	0.00827278	0.0443693	0.0185168	0.00398404	0.0382881	0.0443693	0.00644271	0.0185168	0.0331996	0.00644271	0.0443693	0.0215909	0.0200506	0.0331996	0.851094	0.0443693	0.806724	1
4069	GC00000010_2	Transposase from transposon Tn916	0.0407759	0.00398404	0.0185168	0.000831948	0.00398404	0.0107534	0.000831948	0.0157153	0.0133657	0.0415172	0.851094	0.0443693	0.00827278	0.0443693	0.0185168	0.00398404	0.0382881	0.0443693	0.00644271	0.0185168	0.0331996	0.00644271	0.0443693	0.0215909	0.0200506	0.0331996	0.851094	0.0443693	0.806724	1
4093	GC00004135_2	hypothetical protein	0.0407759	0.00398404	0.0185168	0.000831948	0.00398404	0.0107534	0.000831948	0.0157153	0.0133657	0.0415172	0.851094	0.0443693	0.00827278	0.0443693	0.0185168	0.00398404	0.0382881	0.0443693	0.00644271	0.0185168	0.0331996	0.00644271	0.0443693	0.0215909	0.0200506	0.0331996	0.851094	0.0443693	0.806724	1
4094	GC00004214	hypothetical protein	0.0407759	0.00398404	0.0185168	0.000831948	0.00398404	0.0107534	0.000831948	0.0157153	0.0133657	0.0415172	0.851094	0.0443693	0.00827278	0.0443693	0.0185168	0.00398404	0.0382881	0.0443693	0.00644271	0.0185168	0.0331996	0.00644271	0.0443693	0.0215909	0.0200506	0.0331996	0.851094	0.0443693	0.806724	1
6366	GC00002893_7	hypothetical protein	0.00154845	0.00398404	0.0185168	0.000831948	0.00398404	0.0107534	0.000831948	0.0157153	0.0133657	0.0415172	0.851094	0.0443693	0.00827278	0.0443693	0.0185168	0.00398404	0.0382881	0.0443693	0.00644271	0.0185168	0.0331996	0.00644271	0.0443693	0.0215909	0.0200506	0.0331996	0.851094	0.0443693	0.806724	1
4064	GC00000461_12	hypothetical protein	0.0407759	0.00398404	0.0185168	0.000831948	0.00398404	0.0107534	0.000831948	0.0157153	0.0133657	0.0415172	0.851094	0.0443693	0.00827278	0.0443693	0.0185168	0.00398404	0.0382881	0.0443693	0.0819145	0.0185168	0.0331996	0.00644271	0.0443693	0.0215909	0.0200506	0.0331996	0.851094	0.0819145	0.769179	1
4067	GC00000504_2	hypothetical protein	0.0407759	0.00398404	0.0185168	0.000831948	0.00398404	0.0107534	0.000831948	0.0157153	0.0133657	0.0415172	0.851094	0.0443693	0.00827278	0.0443693	0.0185168	0.00398404	0.0382881	0.0443693	0.0819145	0.0185168	0.0331996	0.00644271	0.0443693	0.0215909	0.0200506	0.0331996	0.851094	0.0819145	0.769179	1
4605	GC00004387	hypothetical protein	0.022778	0.0116609	0.0349698	0.0148179	0.0116609	0.0267275	0.0148179	0.0319722	0.00247394	0.0234335	0.0462147	0.0637001	0.0074228	0.846499	0.0349698	0.0116609	0.0567889	0.0637001	0.0222403	0.0349698	0.0510719	0.0222403	0.0637001	0.0382881	0.00388893	0.0510719	0.846499	0.0637001	0.782799	1
4609	GC00000682_6	Tyrosine recombinase XerC	0.022778	0.0116609	0.0349698	0.0148179	0.0116609	0.0267275	0.0148179	0.0319722	0.00247394	0.0234335	0.0462147	0.0637001	0.0074228	0.846499	0.0349698	0.0116609	0.0567889	0.0637001	0.0222403	0.0349698	0.0510719	0.0222403	0.0637001	0.0382881	0.00388893	0.0510719	0.846499	0.0637001	0.782799	1
4620	GC00000629_16	hypothetical protein	0.022778	0.0116609	0.0349698	0.0148179	0.0116609	0.0267275	0.0148179	0.0319722	0.00247394	0.0234335	0.0462147	0.0637001	0.0074228	0.0637001	0.0349698	0.0116609	0.0567889	0.846499	0.0222403	0.0349698	0.0510719	0.0222403	0.0637001	0.0382881	0.00388893	0.0510719	0.846499	0.0637001	0.782799	1
4632	GC00003626_2	hypothetical protein	0.022778	0.0116609	0.0349698	0.0148179	0.0116609	0.0267275	0.0148179	0.0319722	0.00247394	0.0234335	0.0462147	0.0637001	0.0074228	0.846499	0.0349698	0.0116609	0.0567889	0.0637001	0.0222403	0.0349698	0.0510719	0.0222403	0.0637001	0.0382881	0.00388893	0.0510719	0.846499	0.0637001	0.782799	1
4638	GC00004386	hypothetical protein	0.022778	0.0116609	0.0349698	0.0148179	0.0116609	0.0267275	0.0148179	0.0319722	0.00247394	0.0234335	0.0462147	0.0637001	0.0074228	0.846499	0.0349698	0.0116609	0.0567889	0.0637001	0.0222403	0.0349698	0.0510719	0.0222403	0.0637001	0.0382881	0.00388893	0.0510719	0.846499	0.0637001	0.782799	1
4665	GC00000498_10	hypothetical protein	0.022778	0.0116609	0.0349698	0.0148179	0.0116609	0.0267275	0.0148179	0.0319722	0.00247394	0.0234335	0.0462147	0.0637001	0.0074228	0.846499	0.0349698	0.0116609	0.0567889	0.0637001	0.0222403	0.0349698	0.0510719	0.0222403	0.0637001	0.0382881	0.00388893	0.0510719	0.846499	0.0637001	0.782799	1
4669	GC00000566_3	hypothetical protein	0.022778	0.0116609	0.0349698	0.0148179	0.0116609	0.0267275	0.0148179	0.0319722	0.00247394	0.0234335	0.0462147	0.0637001	0.0074228	0.846499	0.0349698	0.0116609	0.0567889	0.0637001	0.0222403	0.0349698	0.0510719	0.0222403	0.0637001	0.0382881	0.00388893	0.0510719	0.846499	0.0637001	0.782799	1
4672	GC00002912_1	hypothetical protein	0.022778	0.0116609	0.0349698	0.0148179	0.0116609	0.0267275	0.0148179	0.0319722	0.00247394	0.0234335	0.0462147	0.0637001	0.0074228	0.846499	0.0349698	0.0116609	0.0567889	0.0637001	0.0222403	0.0349698	0.0510719	0.0222403	0.0637001	0.0382881	0.00388893	0.0510719	0.846499	0.0637001	0.782799	1
4698	GC00004333_2	hypothetical protein	0.022778	0.0116609	0.0349698	0.0148179	0.0116609	0.0267275	0.0148179	0.0319722	0.00247394	0.0234335	0.0462147	0.0637001	0.0074228	0.846499	0.0349698	0.0116609	0.0567889	0.0637001	0.0222403	0.0349698	0.0510719	0.0222403	0.0637001	0.0382881	0.00388893	0.0510719	0.846499	0.0637001	0.782799	1
4703	GC00002937_12	Modification methylase HaeIII	0.022778	0.0116609	0.0349698	0.0148179	0.0116609	0.0267275	0.0148179	0.0319722	0.00247394	0.0234335	0.0462147	0.0637001	0.0074228	0.846499	0.0349698	0.0116609	0.0567889	0.0637001	0.0222403	0.0349698	0.0510719	0.0222403	0.0637001	0.0382881	0.00388893	0.0510719	0.846499	0.0637001	0.782799	1
434	GC00003816	hypothetical protein	0.575614	0.034134	0.00994623	0.843258	0.034134	0.0179134	0.843258	0.0127773	0.045224	0.0816402	7.6818e-05	0.0141585	0.0391311	0.0141585	0.00994623	0.034134	0.00877761	0.0141585	0.022506	0.00994623	0.00415067	0.022506	0.0141585	0.00689458	0.0534727	0.00415067	0.843258	0.0816402	0.761618	1
1811	GC00003549	hypothetical protein	0.124608	0.0636624	0.034721	0.0592062	0.0636624	0.0439647	0.0592062	0.0379705	0.0777003	0.125978	0.0235404	0.00869664	0.0699373	0.00869664	0.034721	0.0636624	0.0142511	0.00869664	0.0494285	0.456722	0.019143	0.0494285	0.00869664	0.0312629	0.840148	0.019143	0.840148	0.456722	0.383426	2
122	GC00003075_1	hypothetical protein	0.480919	0.838366	0.0139891	0.0350522	0.838366	0.0220995	0.0350522	0.0168652	0.0502425	0.0614501	0.00386068	0.010225	0.0439244	0.010225	0.0139891	0.0387579	0.00486219	0.010225	0.0267972	0.0139891	0.000231524	0.0267972	0.010225	0.0108964	0.0588247	0.000231524	0.838366	0.0614501	0.776916	1
123	GC00000545_2	DNA-invertase hin	0.480919	0.838366	0.0139891	0.0350522	0.838366	0.0220995	0.0350522	0.0168652	0.0502425	0.0614501	0.00386068	0.010225	0.0439244	0.010225	0.0139891	0.0387579	0.00486219	0.010225	0.0267972	0.0139891	0.000231524	0.0267972	0.010225	0.0108964	0.0588247	0.000231524	0.838366	0.0614501	0.776916	1
124	GC00003139_1	hypothetical protein	0.480919	0.838366	0.0139891	0.0350522	0.838366	0.0220995	0.0350522	0.0168652	0.0502425	0.0614501	0.00386068	0.010225	0.0439244	0.010225	0.0139891	0.0387579	0.00486219	0.010225	0.0267972	0.0139891	0.000231524	0.0267972	0.010225	0.0108964	0.0588247	0.000231524	0.838366	0.0614501	0.776916	1
163	GC00003765	hypothetical protein	0.453863	0.0387579	0.0139891	0.837143	0.0387579	0.0220995	0.837143	0.0168652	0.013368	0.0345825	0.00386068	0.010225	0.0439244	0.010225	0.0139891	0.0387579	0.00486219	0.010225	0.0214484	0.0139891	0.000231524	0.0267972	0.010225	0.0108964	0.0588247	0.000231524	0.837143	0.0588247	0.778318	1
11	GC00000557_4	putative HTH-type transcriptional regulator YbbH	0.562087	0.0387579	0.0139891	0.837143	0.0387579	0.0220995	0.837143	0.0168652	0.0502425	0.0883178	0.00386068	0.010225	0.0045017	0.010225	0.0139891	0.0387579	0.00486219	0.010225	0.0267972	0.0139891	0.000231524	0.0267972	0.010225	0.0108964	0.0588247	0.000231524	0.837143	0.0883178	0.748825	1
13	GC00000046_3	Transcriptional regulatory protein WalR	0.562087	0.0387579	0.0139891	0.837143	0.0387579	0.0220995	0.837143	0.0168652	0.0502425	0.0883178	0.00386068	0.010225	0.0439244	0.010225	0.0139891	0.0387579	0.00486219	0.010225	0.0267972	0.0139891	0.000231524	0.0267972	0.010225	0.0108964	0.0588247	0.000231524	0.837143	0.0883178	0.748825	1
14	GC00000434_1	hypothetical protein	0.562087	0.0387579	0.0139891	0.837143	0.0387579	0.0220995	0.837143	0.0168652	0.0502425	0.0883178	0.00386068	0.010225	0.0439244	0.010225	0.0139891	0.0387579	0.00486219	0.010225	0.0267972	0.0139891	0.000231524	0.0267972	0.010225	0.0108964	0.0588247	0.000231524	0.837143	0.0883178	0.748825	1
25	GC00001701_2	PTS system 2-O-alpha-mannosyl-D-glycerate-specific EIIABC component	0.562087	0.0387579	0.0139891	0.837143	0.0387579	0.0220995	0.837143	0.0168652	0.0502425	0.0883178	0.00386068	0.010225	0.0045017	0.010225	0.0139891	0.0387579	0.00486219	0.010225	0.0267972	0.0139891	0.000231524	0.0267972	0.010225	0.0108964	0.0588247	0.000231524	0.837143	0.0883178	0.748825	1
77	GC00000709_1	Spermidine/putrescine import ATP-binding protein PotA	0.589143	0.00300987	0.0139891	0.837143	0.00300987	0.0220995	0.837143	0.0168652	0.0502425	0.0883178	0.00386068	0.010225	0.0439244	0.010225	0.0139891	0.0387579	0.00486219	0.010225	0.0267972	0.0139891	0.000231524	0.0267972	0.010225	0.0108964	0.0588247	0.000231524	0.837143	0.0883178	0.748825	1
507	GC00000634_5	hypothetical protein	0.342238	0.00981732	0.836154	0.00662432	0.00981732	0.00499807	0.00662432	0.00992273	0.0193979	0.0487596	0.0227976	0.0378292	0.0141828	0.0378292	0.836154	0.00981732	0.0319722	0.0378292	0.00069428	0.0126898	0.0270471	0.00069428	0.0378292	0.0157153	0.0262922	0.0270471	0.836154	0.0487596	0.787395	1
508	GC00004146	hypothetical protein	0.342238	0.00981732	0.836154	0.00662432	0.00981732	0.00499807	0.00662432	0.00992273	0.0193979	0.0487596	0.0227976	0.0378292	0.0141828	0.0378292	0.836154	0.00981732	0.0319722	0.0378292	0.00069428	0.0126898	0.0270471	0.00069428	0.0378292	0.0157153	0.0262922	0.0270471	0.836154	0.0487596	0.787395	1
3877	GC00000460_r1_1	hypothetical protein	0.0479765	0.00981732	0.0126898	0.00662432	0.00981732	0.00499807	0.00662432	0.00992273	0.0193979	0.0487596	0.0227976	0.0378292	0.0141828	0.0378292	0.0126898	0.00981732	0.0319722	0.0378292	0.835681	0.0126898	0.0270471	0.00069428	0.0378292	0.0157153	0.0262922	0.0270471	0.835681	0.0487596	0.786922	1
4147	GC00004251	7-cyano-7-deazaguanine synthase	0.0368187	0.000682979	0.0218882	0.00245623	0.000682979	0.0140585	0.00245623	0.0190579	0.00998241	0.0375388	0.032351	0.0482306	0.00494218	0.0482306	0.0218882	0.000682979	0.0420021	0.0482306	0.00972981	0.0218882	0.0368042	0.00972981	0.0482306	0.025	0.0165702	0.835366	0.835366	0.0482306	0.787135	1
4155	GC00000665_3	Tyrocidine synthase 3	0.0368187	0.000682979	0.0218882	0.00245623	0.000682979	0.0140585	0.00245623	0.0190579	0.00998241	0.0375388	0.032351	0.0482306	0.00494218	0.0482306	0.0218882	0.000682979	0.0420021	0.0482306	0.00972981	0.0218882	0.0368042	0.00972981	0.0482306	0.025	0.0165702	0.835366	0.835366	0.0482306	0.787135	1
4156	GC00004252	hypothetical protein	0.0368187	0.000682979	0.0218882	0.00245623	0.000682979	0.0140585	0.00245623	0.0190579	0.00998241	0.0375388	0.032351	0.0482306	0.00494218	0.0482306	0.0218882	0.000682979	0.0420021	0.0482306	0.00972981	0.0218882	0.0368042	0.00972981	0.0482306	0.025	0.0165702	0.835366	0.835366	0.0482306	0.787135	1
4158	GC00004249	7-carboxy-7-deazaguanine synthase	0.0368187	0.000682979	0.0218882	0.00245623	0.000682979	0.0140585	0.00245623	0.0190579	0.00998241	0.0375388	0.032351	0.0482306	0.00494218	0.0482306	0.0218882	0.000682979	0.0420021	0.0482306	0.00972981	0.0218882	0.0368042	0.00972981	0.0482306	0.025	0.0165702	0.835366	0.835366	0.0482306	0.787135	1
4162	GC00000102_2	hypothetical protein	0.0368187	0.000682979	0.0218882	0.00245623	0.000682979	0.0140585	0.00245623	0.0190579	0.00998241	0.0375388	0.032351	0.0482306	0.00494218	0.0482306	0.0218882	0.000682979	0.0420021	0.0482306	0.00972981	0.0218882	0.0368042	0.00972981	0.0482306	0.025	0.0165702	0.835366	0.835366	0.0482306	0.787135	1
4163	GC00004250	hypothetical protein	0.0368187	0.000682979	0.0218882	0.00245623	0.000682979	0.0140585	0.00245623	0.0190579	0.00998241	0.0375388	0.032351	0.0482306	0.00494218	0.0482306	0.0218882	0.000682979	0.0420021	0.0482306	0.00972981	0.0218882	0.0368042	0.00972981	0.0482306	0.025	0.0165702	0.835366	0.835366	0.0482306	0.787135	1
4167	GC00004000_6	hypothetical protein	0.0368187	0.000682979	0.0218882	0.00245623	0.000682979	0.0140585	0.00245623	0.0190579	0.00998241	0.0375388	0.032351	0.0482306	0.00494218	0.0482306	0.0218882	0.000682979	0.0420021	0.0482306	0.00972981	0.0218882	0.0368042	0.00972981	0.0482306	0.025	0.0165702	0.835366	0.835366	0.0482306	0.787135	1
4170	GC00000823_1	Coenzyme A biosynthesis bifunctional protein CoaBC	0.0368187	0.000682979	0.0218882	0.00245623	0.000682979	0.0140585	0.00245623	0.0190579	0.00998241	0.0375388	0.032351	0.0482306	0.00494218	0.0482306	0.0218882	0.000682979	0.0420021	0.0482306	0.00972981	0.0218882	0.0368042	0.00972981	0.0482306	0.025	0.0165702	0.835366	0.835366	0.0482306	0.787135	1
4172	GC00004219_2	nebramycin 5' synthase	0.0368187	0.000682979	0.0218882	0.00245623	0.000682979	0.0140585	0.00245623	0.0190579	0.00998241	0.0375388	0.032351	0.0482306	0.00494218	0.0482306	0.0218882	0.000682979	0.0420021	0.0482306	0.00972981	0.0218882	0.0368042	0.00972981	0.0482306	0.025	0.0165702	0.835366	0.835366	0.0482306	0.787135	1
4177	GC00004248	hypothetical protein	0.0368187	0.000682979	0.0218882	0.00245623	0.000682979	0.0140585	0.00245623	0.0190579	0.00998241	0.0375388	0.032351	0.0482306	0.00494218	0.0482306	0.0218882	0.000682979	0.0420021	0.0482306	0.00972981	0.0218882	0.0368042	0.00972981	0.0482306	0.025	0.0165702	0.835366	0.835366	0.0482306	0.787135	1
4190	GC00004247	hypothetical protein	0.0368187	0.000682979	0.0218882	0.00245623	0.000682979	0.0140585	0.00245623	0.0190579	0.00998241	0.0375388	0.032351	0.0482306	0.00494218	0.0482306	0.0218882	0.000682979	0.0420021	0.0482306	0.00972981	0.0218882	0.0368042	0.00972981	0.0482306	0.025	0.0165702	0.835366	0.835366	0.0482306	0.787135	1
4191	GC00004245	hypothetical protein	0.0368187	0.000682979	0.0218882	0.00245623	0.000682979	0.0140585	0.00245623	0.0190579	0.00998241	0.0375388	0.032351	0.0482306	0.00494218	0.0482306	0.0218882	0.000682979	0.0420021	0.0482306	0.00972981	0.0218882	0.0368042	0.00972981	0.0482306	0.025	0.0165702	0.835366	0.835366	0.0482306	0.787135	1
4194	GC00004246	hypothetical protein	0.0368187	0.000682979	0.0218882	0.00245623	0.000682979	0.0140585	0.00245623	0.0190579	0.00998241	0.0375388	0.032351	0.0482306	0.00494218	0.0482306	0.0218882	0.000682979	0.0420021	0.0482306	0.00972981	0.0218882	0.0368042	0.00972981	0.0482306	0.025	0.0165702	0.835366	0.835366	0.0482306	0.787135	1
4207	GC00000132_4	hypothetical protein	0.0368187	0.000682979	0.0218882	0.00245623	0.000682979	0.0140585	0.00245623	0.0190579	0.00998241	0.0375388	0.032351	0.0482306	0.00494218	0.0482306	0.0218882	0.000682979	0.0420021	0.0482306	0.00972981	0.0218882	0.0368042	0.00972981	0.0482306	0.025	0.0165702	0.835366	0.835366	0.0482306	0.787135	1
4212	GC00000842_1	GTP cyclohydrolase 1	0.0368187	0.000682979	0.0218882	0.00245623	0.000682979	0.0140585	0.00245623	0.0190579	0.00998241	0.0375388	0.032351	0.0482306	0.00494218	0.0482306	0.0218882	0.000682979	0.0420021	0.0482306	0.00972981	0.0218882	0.0368042	0.00972981	0.0482306	0.025	0.0165702	0.835366	0.835366	0.0482306	0.787135	1
4214	GC00000498_12	hypothetical protein	0.0368187	0.000682979	0.0218882	0.00245623	0.000682979	0.0140585	0.00245623	0.0190579	0.00998241	0.0375388	0.032351	0.0482306	0.00494218	0.0482306	0.0218882	0.000682979	0.0420021	0.0482306	0.00972981	0.0218882	0.0368042	0.00972981	0.0482306	0.025	0.0165702	0.835366	0.835366	0.0482306	0.787135	1
3426	GC00003953	hypothetical protein	0.0685274	0.0254568	0.00215175	0.0220456	0.0254568	0.831012	0.0220456	0.00492444	0.0358919	0.0694471	0.00777008	0.0219909	0.0301752	0.0219909	0.00215175	0.0254568	0.0165186	0.0219909	0.0143576	0.00215175	0.0118506	0.0143576	0.0219909	0.000851503	0.043575	0.0118506	0.831012	0.0694471	0.761565	1
4486	GC00002736_2	HTH-type transcriptional activator RhaS	0.0216783	0.0557766	0.0283198	0.0515808	0.0557766	0.0371479	0.0515808	0.0314306	0.828674	0.113788	0.0175483	0.00305995	0.0616698	0.00305995	0.0283198	0.0557766	0.00850846	0.00305995	0.0423378	0.0283198	0.0132798	0.0423378	0.00305995	0.025	0.0789086	0.0132798	0.828674	0.113788	0.714886	1
4487	GC00002855	hypothetical protein	0.0216783	0.0557766	0.0283198	0.0515808	0.0557766	0.0371479	0.0515808	0.0314306	0.828674	0.113788	0.0175483	0.00305995	0.0616698	0.00305995	0.0283198	0.0557766	0.00850846	0.00305995	0.0423378	0.0283198	0.0132798	0.0423378	0.00305995	0.025	0.0789086	0.0132798	0.828674	0.113788	0.714886	1
525	GC00000093_1	PLP-dependent aminotransferase family protein	0.330759	0.0172157	0.82483	0.0139384	0.0172157	0.00214919	0.0139384	0.00277987	0.0271445	0.0583242	0.0154889	0.0300407	0.0217225	0.0300407	0.82483	0.0172157	0.0244034	0.0300407	0.00648902	0.00553245	0.0196315	0.00648902	0.0300407	0.0085286	0.0343723	0.0196315	0.82483	0.0583242	0.766506	1
526	GC00004067	hypothetical protein	0.330759	0.0172157	0.82483	0.0139384	0.0172157	0.00214919	0.0139384	0.00277987	0.0271445	0.0583242	0.0154889	0.0300407	0.0217225	0.0300407	0.82483	0.0172157	0.0244034	0.0300407	0.00648902	0.00553245	0.0196315	0.00648902	0.0300407	0.0085286	0.0343723	0.0196315	0.82483	0.0583242	0.766506	1
167	GC00000700	hypothetical protein	0.469573	0.0402244	0.0152566	0.821559	0.0402244	0.0234175	0.821559	0.0181488	0.0518401	0.0904595	0.00508793	0.00900941	0.00666447	0.00900941	0.0152566	0.0402244	0.00364827	0.00900941	0.0281514	0.0152566	0.000986987	0.0281514	0.0879074	0.0121488	0.0605324	0.000986987	0.821559	0.0904595	0.731099	1
6420	GC00000012_4	Bacitracin export ATP-binding protein BceA	0.0103001	0.0235844	0.0482862	0.0268529	0.0235844	0.039409	0.0268529	0.0450416	0.0142263	0.0109148	0.0606028	0.0801196	0.0192384	0.0801196	0.0482862	0.0235844	0.0723606	0.819433	0.0346381	0.0482862	0.0659849	0.0346381	0.0801196	0.0518978	0.00788286	0.0659849	0.819433	0.0801196	0.739313	1
6451	GC00000468_1	Sensor histidine kinase ResE	0.0103001	0.0235844	0.0482862	0.0268529	0.0235844	0.039409	0.0268529	0.0450416	0.0142263	0.0109148	0.0606028	0.0801196	0.0192384	0.0801196	0.0482862	0.0235844	0.0723606	0.819433	0.0346381	0.0482862	0.0659849	0.0346381	0.0801196	0.0518978	0.00788286	0.0659849	0.819433	0.0801196	0.739313	1
6458	GC00000683_3	hypothetical protein	0.0103001	0.0235844	0.0482862	0.0268529	0.0235844	0.039409	0.0268529	0.0450416	0.0142263	0.0109148	0.0606028	0.0801196	0.0192384	0.0801196	0.0482862	0.0235844	0.0723606	0.819433	0.0346381	0.0482862	0.0659849	0.0346381	0.0801196	0.0518978	0.00788286	0.0659849	0.819433	0.0801196	0.739313	1
6460	GC00002928_1	hypothetical protein	0.0103001	0.0235844	0.0482862	0.0268529	0.0235844	0.039409	0.0268529	0.0450416	0.0142263	0.0109148	0.0606028	0.0801196	0.0192384	0.0801196	0.0482862	0.0235844	0.0723606	0.819433	0.0346381	0.0482862	0.0659849	0.0346381	0.0801196	0.0518978	0.00788286	0.0659849	0.819433	0.0801196	0.739313	1
6468	GC00000126_2	hypothetical protein	0.0103001	0.0235844	0.0482862	0.0268529	0.0235844	0.039409	0.0268529	0.0450416	0.0142263	0.0109148	0.0606028	0.0801196	0.0192384	0.0801196	0.0482862	0.0235844	0.0723606	0.819433	0.0346381	0.0482862	0.0659849	0.0346381	0.0801196	0.0518978	0.00788286	0.0659849	0.819433	0.0801196	0.739313	1
6476	GC00000544_1	hypothetical protein	0.0103001	0.0235844	0.0482862	0.0268529	0.0235844	0.039409	0.0268529	0.0450416	0.0142263	0.0109148	0.0606028	0.0801196	0.0192384	0.0801196	0.0482862	0.0235844	0.0723606	0.819433	0.0346381	0.0482862	0.0659849	0.0346381	0.0801196	0.0518978	0.00788286	0.0659849	0.819433	0.0801196	0.739313	1
6500	GC00004153_1	hypothetical protein	0.0103001	0.0235844	0.0482862	0.0268529	0.0235844	0.039409	0.0268529	0.0450416	0.0142263	0.0109148	0.0606028	0.819433	0.0192384	0.0801196	0.0482862	0.0235844	0.0723606	0.0801196	0.0346381	0.0482862	0.0659849	0.0346381	0.0801196	0.0518978	0.00788286	0.0659849	0.819433	0.0801196	0.739313	1
6529	GC00000009_6	Transcriptional regulatory protein WalR	0.0103001	0.0235844	0.0482862	0.0268529	0.0235844	0.039409	0.0268529	0.0450416	0.0142263	0.0109148	0.0606028	0.0801196	0.0192384	0.0801196	0.0482862	0.0235844	0.0723606	0.819433	0.0346381	0.0482862	0.0659849	0.0346381	0.0801196	0.0518978	0.00788286	0.0659849	0.819433	0.0801196	0.739313	1
3883	GC00003208_r1_2	hypothetical protein	0.0479765	0.00981732	0.0126898	0.00662432	0.00981732	0.817963	0.00662432	0.00992273	0.0193979	0.0487596	0.0227976	0.0378292	0.0141828	0.0378292	0.0126898	0.00981732	0.0319722	0.0378292	0.00069428	0.0126898	0.0270471	0.00069428	0.0378292	0.0157153	0.0262922	0.0270471	0.817963	0.0487596	0.769203	1
4293	GC00000644_5	hypothetical protein	0.0325555	0.00295633	0.0256674	0.00608999	0.00295633	0.017743	0.00608999	0.0227976	0.00627807	0.0332541	0.0363248	0.0526231	0.00128205	0.0526231	0.0256674	0.00295633	0.815797	0.0526231	0.0133825	0.0256674	0.0408817	0.0133825	0.0526231	0.0288294	0.012777	0.0408817	0.815797	0.0526231	0.763174	1
4337	GC00004269	hypothetical protein	0.0325555	0.00295633	0.0256674	0.00608999	0.00295633	0.017743	0.00608999	0.0227976	0.00627807	0.0332541	0.0363248	0.0526231	0.00128205	0.0526231	0.0256674	0.00295633	0.815797	0.0526231	0.0133825	0.0256674	0.0408817	0.0133825	0.0526231	0.0288294	0.012777	0.0408817	0.815797	0.0526231	0.763174	1
3907	GC00004178	hypothetical protein	0.0444815	0.00701266	0.0154708	0.00384219	0.00701266	0.00775175	0.00384219	0.0126898	0.0164891	0.0452438	0.813822	0.0409289	0.0113374	0.0409289	0.0154708	0.00701266	0.0349698	0.0409289	0.00344863	0.0154708	0.0299709	0.00344863	0.0409289	0.0185168	0.0232767	0.0299709	0.813822	0.0452438	0.768578	1
3919	GC00000132_6	hypothetical protein	0.0444815	0.00701266	0.0154708	0.00384219	0.00701266	0.00775175	0.00384219	0.0126898	0.0164891	0.0452438	0.813822	0.0409289	0.0113374	0.0409289	0.0154708	0.00701266	0.0349698	0.0409289	0.00344863	0.0154708	0.0299709	0.00344863	0.0409289	0.0185168	0.0232767	0.0299709	0.813822	0.0452438	0.768578	1
3923	GC00000569_4	hypothetical protein	0.0444815	0.00701266	0.0154708	0.00384219	0.00701266	0.00775175	0.00384219	0.0126898	0.0164891	0.0452438	0.813822	0.0409289	0.0113374	0.0409289	0.0154708	0.00701266	0.0349698	0.0409289	0.00344863	0.0154708	0.0299709	0.00344863	0.0409289	0.0185168	0.0232767	0.0299709	0.813822	0.0452438	0.768578	1
3924	GC00000612_1	hypothetical protein	0.0444815	0.00701266	0.0154708	0.00384219	0.00701266	0.00775175	0.00384219	0.0126898	0.0164891	0.0452438	0.813822	0.0409289	0.0113374	0.0409289	0.0154708	0.00701266	0.0349698	0.0409289	0.00344863	0.0154708	0.0299709	0.00344863	0.0409289	0.0185168	0.0232767	0.0299709	0.813822	0.0452438	0.768578	1
3925	GC00000664_2	hypothetical protein	0.0444815	0.00701266	0.0154708	0.00384219	0.00701266	0.00775175	0.00384219	0.0126898	0.0164891	0.0452438	0.813822	0.0409289	0.0113374	0.0409289	0.0154708	0.00701266	0.0349698	0.0409289	0.00344863	0.0154708	0.0299709	0.00344863	0.0409289	0.0185168	0.0232767	0.0299709	0.813822	0.0452438	0.768578	1
3931	GC00000007_5	ABC transporter ATP-binding protein YtrE	0.0444815	0.00701266	0.0154708	0.00384219	0.00701266	0.00775175	0.00384219	0.0126898	0.0164891	0.0452438	0.813822	0.0409289	0.0113374	0.0409289	0.0154708	0.00701266	0.0349698	0.0409289	0.00344863	0.0154708	0.0299709	0.00344863	0.0409289	0.0185168	0.0232767	0.0299709	0.813822	0.0452438	0.768578	1
3708	GC00004086	hypothetical protein	0.0544539	0.0148934	0.00775175	0.0116464	0.0148934	7.64526e-05	0.0116464	0.00499807	0.0247016	0.0552775	0.017743	0.0324261	0.0193507	0.0324261	0.00775175	0.0148934	0.0267275	0.0324261	0.00424682	0.00775175	0.0219138	0.00424682	0.0324261	0.812367	0.0318168	0.0219138	0.812367	0.0552775	0.757089	1
1761	GC00003176_6	hypothetical protein	0.129568	0.0668618	0.0372831	0.0622952	0.0668618	0.0467076	0.0622952	0.0405933	0.0812695	0.130981	0.0259203	0.0109075	0.0732983	0.0109075	0.0372831	0.0668618	0.0165147	0.0109075	0.0522892	0.441271	0.0214635	0.0522892	0.0109075	0.0337641	0.811928	0.0214635	0.811928	0.441271	0.370656	2
3666	GC00000585_11	hypothetical protein	0.0574808	0.0172157	0.00553245	0.0139384	0.0172157	0.00214919	0.0139384	0.00277987	0.0209583	0.0583242	0.0154889	0.0300407	0.0217225	0.0300407	0.00553245	0.0172157	0.0244034	0.0300407	0.811685	0.00553245	0.0196315	0.00648902	0.0300407	0.0085286	0.0343723	0.0196315	0.811685	0.0583242	0.753361	1
2975	GC00003864	hypothetical protein	0.0710759	0.0273116	0.00384219	0.0238649	0.0273116	0.809975	0.0238649	0.00662432	0.0378768	0.072014	0.00608999	0.0202639	0.0130643	0.0202639	0.00384219	0.0273116	0.0148179	0.0202639	0.0161106	0.00384219	0.0101643	0.0161106	0.0202639	0.000831948	0.0456737	0.0101643	0.809975	0.072014	0.737961	1
2982	GC00000765_1	putative metal-dependent hydrolase YcfH	0.0710759	0.0273116	0.00384219	0.0238649	0.0273116	0.809975	0.0238649	0.00662432	0.0378768	0.072014	0.00608999	0.0202639	0.0130643	0.0202639	0.00384219	0.0273116	0.0148179	0.0202639	0.0161106	0.00384219	0.0101643	0.0161106	0.0202639	0.000831948	0.0456737	0.0101643	0.809975	0.072014	0.737961	1
2986	GC00003888	hypothetical protein	0.0710759	0.0273116	0.00384219	0.0238649	0.0273116	0.809975	0.0238649	0.00662432	0.0378768	0.072014	0.00608999	0.0202639	0.0130643	0.0202639	0.00384219	0.0273116	0.0148179	0.0202639	0.0161106	0.00384219	0.0101643	0.0161106	0.0202639	0.000831948	0.0456737	0.0101643	0.809975	0.072014	0.737961	1
2993	GC00003887	hypothetical protein	0.0710759	0.0273116	0.00384219	0.0238649	0.0273116	0.809975	0.0238649	0.00662432	0.0378768	0.072014	0.00608999	0.0202639	0.0130643	0.0202639	0.00384219	0.0273116	0.0148179	0.0202639	0.0161106	0.00384219	0.0101643	0.0161106	0.0202639	0.000831948	0.0456737	0.0101643	0.809975	0.072014	0.737961	1
4431	GC00004313	hypothetical protein	0.0279111	0.00702612	0.0299709	0.0101643	0.00702612	0.0219138	0.0101643	0.0270471	0.0021673	0.0285881	0.0408817	0.0577027	0.00279647	0.0577027	0.0299709	0.00702612	0.0510719	0.0577027	0.0175028	0.0299709	0.04557	0.0175028	0.0577027	0.0331996	0.0085893	0.809114	0.809114	0.0577027	0.751411	1
4434	GC00004312	hypothetical protein	0.0279111	0.00702612	0.0299709	0.0101643	0.00702612	0.0219138	0.0101643	0.0270471	0.0021673	0.0285881	0.0408817	0.0577027	0.00279647	0.0577027	0.0299709	0.00702612	0.0510719	0.0577027	0.0175028	0.0299709	0.04557	0.0175028	0.0577027	0.0331996	0.0085893	0.809114	0.809114	0.0577027	0.751411	1
177	GC00002835	Leucine-responsive regulatory protein	0.432542	0.041658	0.0164891	0.806742	0.041658	0.0247016	0.806742	0.0193979	0.0534046	0.0925637	0.502739	0.00783527	0.0469374	0.00783527	0.0164891	0.041658	0.00247394	0.00783527	0.0294721	0.0164891	0.0021673	0.0294721	0.00783527	0.0133657	0.0622064	0.0021673	0.806742	0.502739	0.304003	2
2799	GC00002937_16	Modification methylase HpaII	0.0729217	0.0614741	0.376765	0.0570919	0.0614741	0.0420814	0.0570919	0.0361669	0.0752637	0.122575	0.0218964	0.00716027	0.0676407	0.00716027	0.376765	0.0614741	0.0126818	0.00716027	0.0474667	0.0329575	0.0175373	0.00899864	0.00716027	0.0295395	0.806346	0.0175373	0.806346	0.376765	0.429581	1
29	GC00002840	hypothetical protein	0.554308	0.805685	0.0200012	0.0418883	0.805685	0.0283743	0.0418883	0.022962	0.0579203	0.0986742	0.00965225	0.0045314	0.0512312	0.0045314	0.0200012	0.0457829	0.000839996	0.0045314	0.0332566	0.0200012	0.00550641	0.0332566	0.0045314	0.0168281	0.0670472	0.00550641	0.805685	0.0986742	0.707011	1
30	GC00002838	hypothetical protein	0.554308	0.805685	0.0200012	0.0418883	0.805685	0.0283743	0.0418883	0.022962	0.0579203	0.0986742	0.00965225	0.0045314	0.0512312	0.0045314	0.0200012	0.0457829	0.000839996	0.0045314	0.0332566	0.0200012	0.00550641	0.0332566	0.0045314	0.0168281	0.0670472	0.00550641	0.805685	0.0986742	0.707011	1
55	GC00002842	Transcriptional regulatory protein BtsR	0.554308	0.805685	0.0200012	0.0418883	0.805685	0.0283743	0.0418883	0.022962	0.0579203	0.0986742	0.00965225	0.0045314	0.0512312	0.0045314	0.0200012	0.0457829	0.000839996	0.0045314	0.0332566	0.0200012	0.00550641	0.0332566	0.0045314	0.0168281	0.0670472	0.00550641	0.805685	0.0986742	0.707011	1
112	GC00002837_2	hypothetical protein	0.554308	0.805685	0.0200012	0.0418883	0.805685	0.0283743	0.0418883	0.022962	0.0579203	0.0986742	0.00965225	0.0045314	0.0512312	0.0045314	0.0200012	0.0457829	0.000839996	0.0045314	0.0332566	0.0200012	0.00550641	0.0332566	0.0045314	0.0168281	0.0670472	0.00550641	0.805685	0.0986742	0.707011	1
119	GC00000767_r1	hypothetical protein	0.504167	0.805685	0.0200012	0.0418883	0.805685	0.0283743	0.0418883	0.022962	0.0579203	0.0986742	0.00965225	0.0045314	0.0512312	0.0045314	0.0200012	0.0457829	0.000839996	0.0045314	0.0332566	0.0200012	0.00550641	0.0332566	0.0045314	0.0168281	0.0670472	0.00550641	0.805685	0.0986742	0.707011	1
120	GC00000767_r1_1	hypothetical protein	0.504167	0.805685	0.0200012	0.0418883	0.805685	0.0283743	0.0418883	0.022962	0.0579203	0.0986742	0.00965225	0.0045314	0.0512312	0.0045314	0.0200012	0.0457829	0.000839996	0.0045314	0.0332566	0.0200012	0.00550641	0.0332566	0.0045314	0.0168281	0.0670472	0.00550641	0.805685	0.0986742	0.707011	1
537	GC00004113	hypothetical protein	0.325158	0.0124347	0.804546	0.00921599	0.0124347	0.00245041	0.00921599	0.00737014	0.0221265	0.0520959	0.0201691	0.0350103	0.0168447	0.0350103	0.804546	0.0124347	0.0292392	0.0350103	0.00186053	0.0101284	0.024375	0.00186053	0.0350103	0.0131395	0.0291303	0.024375	0.804546	0.0520959	0.75245	1
1221	GC00000610_1	hypothetical protein	0.183239	0.10056	0.0633703	0.094705	0.10056	0.0750107	0.094705	0.335599	0.11923	0.800738	0.0496709	0.0322447	0.108866	0.0322447	0.0633703	0.10056	0.0386558	0.0322447	0.0820058	0.0633703	0.0444122	0.0820058	0.0322447	0.0590856	0.133624	0.0444122	0.800738	0.335599	0.465139	1
1222	GC00000048_1	hypothetical protein	0.183239	0.10056	0.0633703	0.094705	0.10056	0.0750107	0.094705	0.335599	0.11923	0.800738	0.0496709	0.0322447	0.108866	0.0322447	0.0633703	0.10056	0.0386558	0.0322447	0.0820058	0.0633703	0.0444122	0.0820058	0.0322447	0.0590856	0.133624	0.0444122	0.800738	0.335599	0.465139	1
1223	GC00003254_2	hypothetical protein	0.183239	0.10056	0.0633703	0.094705	0.10056	0.0750107	0.094705	0.335599	0.11923	0.800738	0.0496709	0.0322447	0.108866	0.0322447	0.0633703	0.10056	0.0386558	0.0322447	0.0820058	0.0633703	0.0444122	0.0820058	0.0322447	0.0590856	0.133624	0.0444122	0.800738	0.335599	0.465139	1
1228	GC00003250_r1_2	hypothetical protein	0.183239	0.10056	0.0633703	0.094705	0.10056	0.0750107	0.094705	0.335599	0.11923	0.800738	0.0496709	0.0322447	0.108866	0.0322447	0.0633703	0.10056	0.0386558	0.0322447	0.0820058	0.0633703	0.0444122	0.0820058	0.0322447	0.0590856	0.133624	0.0444122	0.800738	0.335599	0.465139	1
1876	GC00003596	Chromosome partition protein Smc	0.117798	0.0592365	0.0311443	0.0549287	0.0592365	0.0401492	0.0549287	0.034314	0.796883	0.11911	0.407274	0.00556777	0.0652942	0.00556777	0.0311443	0.0592365	0.0110583	0.00556777	0.0454562	0.0311443	0.0158789	0.0454562	0.00556777	0.0277661	0.083054	0.0158789	0.796883	0.407274	0.389609	2
1231	GC00003293	hypothetical protein	0.180433	0.0988291	0.0620613	0.0930447	0.0988291	0.0735773	0.0930447	0.340549	0.117268	0.795794	0.0484964	0.031216	0.107034	0.031216	0.0620613	0.0988291	0.0375772	0.031216	0.0804938	0.0620613	0.043285	0.0804938	0.031216	0.0578202	0.131477	0.043285	0.795794	0.340549	0.455245	1
4070	GC00003423_3	hypothetical protein	0.0407759	0.00398404	0.0185168	0.000831948	0.00398404	0.0107534	0.000831948	0.0157153	0.0133657	0.0415172	0.0288294	0.0443693	0.00827278	0.0443693	0.0185168	0.00398404	0.0382881	0.0443693	0.00644271	0.0185168	0.0331996	0.00644271	0.0443693	0.0215909	0.0200506	0.795463	0.795463	0.0443693	0.751094	1
4082	GC00002746	hypothetical protein	0.0407759	0.00398404	0.0185168	0.000831948	0.00398404	0.0107534	0.000831948	0.0157153	0.0133657	0.0425423	0.0288294	0.0443693	0.00827278	0.0443693	0.0185168	0.00398404	0.0382881	0.0443693	0.00644271	0.0185168	0.0331996	0.00644271	0.0443693	0.0215909	0.0200506	0.795463	0.795463	0.0443693	0.751094	1
181	GC00000622_3	Peroxyureidoacrylate/ureidoacrylate amidohydrolase RutB	0.525802	0.0430609	0.0176892	0.792631	0.0430609	0.0259544	0.792631	0.020615	0.0549381	0.0946329	0.00743389	0.0066994	0.0483967	0.0066994	0.0176892	0.0430609	0.0013362	0.0066994	0.0307619	0.0176892	0.0033123	0.0307619	0.0066994	0.0145497	0.0638489	0.0033123	0.792631	0.0946329	0.697999	1
6376	GC00000570_4	Replicative DNA helicase	0.00496628	0.034134	0.00994623	0.0305406	0.034134	0.0179134	0.0305406	0.0127773	0.045224	0.0816402	7.6818e-05	0.0141585	0.0391311	0.0141585	0.00994623	0.034134	0.00877761	0.0141585	0.022506	0.00994623	0.00415067	0.791546	0.0141585	0.00689458	0.0534727	0.00415067	0.791546	0.0816402	0.709906	1
4425	GC00002724	hypothetical protein	0.0279111	0.00702612	0.0299709	0.0101643	0.00702612	0.0219138	0.0101643	0.0270471	0.0021673	0.0285881	0.0408817	0.79077	0.00279647	0.0577027	0.0299709	0.00702612	0.0510719	0.0577027	0.0175028	0.0299709	0.04557	0.0175028	0.0577027	0.0331996	0.0085893	0.04557	0.79077	0.0577027	0.733068	1
4750	GC00004421_2	hypothetical protein	0.0169943	0.0170674	0.0409289	0.0202639	0.0170674	0.0324261	0.0202639	0.0378292	0.00783527	0.0176288	0.0526231	0.0709738	0.0127952	0.0709738	0.0409289	0.0170674	0.0637001	0.0709738	0.0278254	0.0409289	0.0577027	0.0278254	0.0709738	0.0443693	0.00150416	0.79077	0.79077	0.0709738	0.719797	1
4763	GC00004420_2	hypothetical protein	0.0169943	0.0170674	0.0409289	0.0202639	0.0170674	0.0324261	0.0202639	0.0378292	0.00783527	0.0176288	0.0526231	0.0709738	0.0127952	0.0709738	0.0409289	0.0170674	0.0637001	0.0709738	0.0278254	0.0409289	0.0577027	0.0278254	0.0709738	0.0443693	0.00150416	0.79077	0.79077	0.0709738	0.719797	1
4769	GC00004418_2	hypothetical protein	0.0169943	0.0170674	0.0409289	0.0202639	0.0170674	0.0324261	0.0202639	0.0378292	0.00783527	0.0176288	0.0526231	0.0709738	0.0127952	0.0709738	0.0409289	0.0170674	0.0637001	0.0709738	0.0278254	0.0409289	0.0577027	0.0278254	0.0709738	0.0443693	0.00150416	0.79077	0.79077	0.0709738	0.719797	1
4773	GC00004473	hypothetical protein	0.0169943	0.0170674	0.0409289	0.0202639	0.0170674	0.0324261	0.0202639	0.0378292	0.00783527	0.0176288	0.0526231	0.0709738	0.0127952	0.0709738	0.0409289	0.0170674	0.0637001	0.0709738	0.0278254	0.0409289	0.0577027	0.0278254	0.0709738	0.0443693	0.00150416	0.79077	0.79077	0.0709738	0.719797	1
4775	GC00004474	hypothetical protein	0.0169943	0.0170674	0.0409289	0.0202639	0.0170674	0.0324261	0.0202639	0.0378292	0.00783527	0.0176288	0.0526231	0.0709738	0.0127952	0.0709738	0.0409289	0.0170674	0.0637001	0.0709738	0.0278254	0.0409289	0.0577027	0.0278254	0.0709738	0.0443693	0.00150416	0.79077	0.79077	0.0709738	0.719797	1
4776	GC00004475	hypothetical protein	0.0169943	0.0170674	0.0409289	0.0202639	0.0170674	0.0324261	0.0202639	0.0378292	0.00783527	0.0176288	0.0526231	0.0709738	0.0127952	0.0709738	0.0409289	0.0170674	0.0637001	0.0709738	0.0278254	0.0409289	0.0577027	0.0278254	0.0709738	0.0443693	0.00150416	0.79077	0.79077	0.0709738	0.719797	1
2917	GC00000452_39	hypothetical protein	0.0735549	0.0291009	0.00546007	0.0256181	0.0291009	0.790365	0.0256181	0.0082529	0.0397968	0.0745112	0.00448808	0.0186258	0.0339299	0.0186258	0.00546007	0.0291009	0.0132016	0.0186258	0.0177958	0.00546007	0.00855891	0.0177958	0.0186258	0.0024413	0.0477073	0.00855891	0.790365	0.0745112	0.715854	1
2932	GC00000816_2	hypothetical protein	0.0735549	0.0291009	0.00546007	0.0256181	0.0291009	0.790365	0.0256181	0.0082529	0.0397968	0.0745112	0.00448808	0.0186258	0.0339299	0.0186258	0.00546007	0.0291009	0.0132016	0.0186258	0.0177958	0.00546007	0.00855891	0.0177958	0.0186258	0.0024413	0.0477073	0.00855891	0.790365	0.0745112	0.715854	1
2929	GC00000565_10	hypothetical protein	0.0735549	0.0291009	0.00546007	0.0256181	0.0291009	0.790365	0.0256181	0.0082529	0.0397968	0.0745112	0.00448808	0.0186258	0.231046	0.0186258	0.00546007	0.0291009	0.0132016	0.0186258	0.0177958	0.00546007	0.00855891	0.0177958	0.0186258	0.0024413	0.0477073	0.00855891	0.790365	0.231046	0.559319	1
1203	GC00000609_1	hypothetical protein	0.186033	0.102281	0.0646692	0.0963555	0.102281	0.0764344	0.0963555	0.330802	0.121182	0.789467	0.0508351	0.0332621	0.110689	0.0332621	0.0646692	0.102281	0.0397235	0.0332621	0.0835081	0.0646692	0.0455289	0.0835081	0.0332621	0.0603408	0.13576	0.0455289	0.789467	0.330802	0.458665	1
1204	GC00000066_3	putative HTH-type transcriptional regulator YybR	0.186033	0.102281	0.0646692	0.0963555	0.102281	0.0764344	0.0963555	0.330802	0.121182	0.789467	0.0508351	0.0332621	0.110689	0.0332621	0.0646692	0.102281	0.0397235	0.0332621	0.0835081	0.0646692	0.0455289	0.0835081	0.0332621	0.0603408	0.13576	0.0455289	0.789467	0.330802	0.458665	1
2404	GC00000749_4	Demethylmenaquinone methyltransferase	0.108909	0.0533924	0.0263577	0.0492715	0.0533924	0.0350695	0.0492715	0.0294299	0.788486	0.110145	0.0156975	0.00129772	0.211597	0.00129772	0.0263577	0.0533924	0.00672159	0.00129772	0.0401817	0.0263577	0.0114627	0.0401817	0.00129772	0.023076	0.076063	0.0114627	0.788486	0.211597	0.576888	1
3809	GC00003208_r1	hypothetical protein	0.0512924	0.0124347	0.0101284	0.00921599	0.0124347	0.786738	0.00921599	0.00737014	0.0221265	0.0520959	0.0201691	0.0350103	0.0168447	0.0350103	0.0101284	0.0124347	0.0292392	0.0350103	0.00186053	0.0101284	0.024375	0.00186053	0.0350103	0.0131395	0.0291303	0.024375	0.786738	0.0520959	0.734643	1
2938	GC00003868	hypothetical protein	0.0735549	0.0291009	0.00546007	0.0256181	0.0291009	0.0133011	0.0256181	0.0082529	0.786365	0.0745112	0.00448808	0.0186258	0.0102328	0.0186258	0.00546007	0.0291009	0.0132016	0.0186258	0.0177958	0.00546007	0.00855891	0.0177958	0.0186258	0.0024413	0.0477073	0.00855891	0.786365	0.0745112	0.711853	1
543	GC00004182	hypothetical protein	0.320636	0.00701266	0.785972	0.00384219	0.00701266	0.00775175	0.00384219	0.0126898	0.0164891	0.0452438	0.0256674	0.0409289	0.0113374	0.0409289	0.785972	0.00701266	0.0349698	0.0409289	0.00344863	0.0154708	0.0299709	0.00344863	0.0409289	0.0185168	0.0232767	0.0299709	0.785972	0.0452438	0.740728	1
3646	GC00000589_3	Demethylmenaquinone methyltransferase	0.0574808	0.0172157	0.00553245	0.0139384	0.0172157	0.00214919	0.0139384	0.00277987	0.0271445	0.0583242	0.0154889	0.0300407	0.0217225	0.0300407	0.00553245	0.0172157	0.0244034	0.0300407	0.00648902	0.00553245	0.0196315	0.00648902	0.0300407	0.785579	0.0343723	0.0196315	0.785579	0.0583242	0.727255	1
3434	GC00003966	hypothetical protein	0.0685274	0.0254568	0.00215175	0.0220456	0.0254568	0.00992233	0.0220456	0.00492444	0.785357	0.0694471	0.00777008	0.0219909	0.0301752	0.0219909	0.00215175	0.0254568	0.0165186	0.0219909	0.0143576	0.00215175	0.0118506	0.0143576	0.0219909	0.000851503	0.043575	0.0118506	0.785357	0.0694471	0.71591	1
3436	GC00003967	hypothetical protein	0.0685274	0.0254568	0.00215175	0.0220456	0.0254568	0.00992233	0.0220456	0.00492444	0.785357	0.0694471	0.00777008	0.0219909	0.0301752	0.0219909	0.00215175	0.0254568	0.0165186	0.0219909	0.0143576	0.00215175	0.0118506	0.0143576	0.0219909	0.000851503	0.043575	0.0118506	0.785357	0.0694471	0.71591	1
3439	GC00003904_2	hypothetical protein	0.0685274	0.0254568	0.00215175	0.0220456	0.0254568	0.00992233	0.0220456	0.00492444	0.785357	0.0694471	0.00777008	0.0219909	0.0301752	0.0219909	0.00215175	0.0254568	0.0165186	0.0219909	0.0143576	0.00215175	0.0118506	0.0143576	0.0219909	0.000851503	0.043575	0.0118506	0.785357	0.0694471	0.71591	1
3440	GC00003965	hypothetical protein	0.0685274	0.0254568	0.00215175	0.0220456	0.0254568	0.00992233	0.0220456	0.00492444	0.785357	0.0694471	0.00777008	0.0219909	0.0301752	0.0219909	0.00215175	0.0254568	0.0165186	0.0219909	0.0143576	0.00215175	0.0118506	0.0143576	0.0219909	0.000851503	0.043575	0.0118506	0.785357	0.0694471	0.71591	1
1194	GC00000066_r1_1	HTH-type transcriptional activator HxlR	0.187426	0.103138	0.0653152	0.0971774	0.103138	0.0771429	0.0971774	0.328459	0.122155	0.783962	0.0514135	0.0337668	0.111597	0.0337668	0.0653152	0.103138	0.0402535	0.0337668	0.0842558	0.0653152	0.0460834	0.0842558	0.0337668	0.0609649	0.136825	0.0460834	0.783962	0.328459	0.455503	1
1195	GC00000622_1	Streptothricin hydrolase	0.187426	0.103138	0.0653152	0.0971774	0.103138	0.0771429	0.0971774	0.328459	0.122155	0.783962	0.0514135	0.0337668	0.111597	0.0337668	0.0653152	0.103138	0.0402535	0.0337668	0.0842558	0.0653152	0.0460834	0.0842558	0.0337668	0.0609649	0.136825	0.0460834	0.783962	0.328459	0.455503	1
1197	GC00000066_r1	HTH-type transcriptional activator HxlR	0.187426	0.103138	0.0653152	0.0971774	0.103138	0.0771429	0.0971774	0.328459	0.122155	0.783962	0.0514135	0.0337668	0.111597	0.0337668	0.0653152	0.103138	0.0402535	0.0337668	0.0842558	0.0653152	0.0460834	0.0842558	0.0337668	0.0609649	0.136825	0.0460834	0.783962	0.328459	0.455503	1
3859	GC00002381_r1_1	hypothetical protein	0.0479765	0.00981732	0.0126898	0.00662432	0.00981732	0.00499807	0.00662432	0.00992273	0.0193979	0.0487596	0.780896	0.0378292	0.0141828	0.0378292	0.0126898	0.00981732	0.0319722	0.0378292	0.00069428	0.0126898	0.0270471	0.00069428	0.0378292	0.0157153	0.0262922	0.0270471	0.780896	0.0487596	0.732136	1
3875	GC00000705_1	hypothetical protein	0.0479765	0.00981732	0.0126898	0.00662432	0.00981732	0.00499807	0.00662432	0.00992273	0.0193979	0.0487596	0.780896	0.0378292	0.156389	0.0378292	0.0126898	0.00981732	0.0319722	0.0378292	0.00069428	0.0126898	0.0270471	0.00069428	0.0378292	0.0157153	0.0262922	0.0270471	0.780896	0.156389	0.624506	1
3852	GC00000078_4	putative ABC transporter ATP-binding protein YadG	0.0479765	0.00981732	0.0126898	0.00662432	0.00981732	0.00499807	0.00662432	0.00992273	0.0193979	0.0487596	0.780896	0.269165	0.0141828	0.0378292	0.0126898	0.00981732	0.0319722	0.0378292	0.00069428	0.0126898	0.0270471	0.00069428	0.0378292	0.0157153	0.0262922	0.0270471	0.780896	0.269165	0.511731	1
3854	GC00003242_1	hypothetical protein	0.0479765	0.00981732	0.0126898	0.00662432	0.00981732	0.00499807	0.00662432	0.00992273	0.0193979	0.0487596	0.780896	0.269165	0.0141828	0.0378292	0.0126898	0.00981732	0.0319722	0.0378292	0.00069428	0.0126898	0.0270471	0.00069428	0.0378292	0.0157153	0.0262922	0.0270471	0.780896	0.269165	0.511731	1
3856	GC00003241_1	hypothetical protein	0.0479765	0.00981732	0.0126898	0.00662432	0.00981732	0.00499807	0.00662432	0.00992273	0.0193979	0.0487596	0.780896	0.269165	0.0141828	0.0378292	0.0126898	0.00981732	0.0319722	0.0378292	0.00069428	0.0126898	0.0270471	0.00069428	0.0378292	0.0157153	0.0262922	0.0270471	0.780896	0.269165	0.511731	1
3871	GC00002947_4	hypothetical protein	0.0479765	0.00981732	0.0126898	0.00662432	0.00981732	0.00499807	0.00662432	0.00992273	0.0193979	0.0487596	0.780896	0.269165	0.0141828	0.0378292	0.0126898	0.00981732	0.0319722	0.0378292	0.00069428	0.0126898	0.0270471	0.00069428	0.0378292	0.0157153	0.0262922	0.0270471	0.780896	0.269165	0.511731	1
111	GC00000638_4	hypothetical protein	0.438093	0.0124347	0.0101284	0.779592	0.0124347	0.00245041	0.779592	0.00737014	0.0221265	0.0520959	0.0201691	0.0350103	0.0168447	0.0350103	0.0101284	0.0124347	0.0292392	0.0350103	0.00186053	0.0101284	0.024375	0.00186053	0.0350103	0.0131395	0.0291303	0.024375	0.779592	0.0520959	0.727496	1
176	GC00003706	hypothetical protein	0.438468	0.0444353	0.0188592	0.77917	0.0444353	0.027178	0.77917	0.0218024	0.0564427	0.096669	0.00855787	0.00559896	0.0498273	0.00559896	0.0188592	0.0444353	0.000232364	0.00559896	0.0320227	0.0188592	0.257278	0.0320227	0.00559896	0.0157031	0.0654618	0.00442457	0.77917	0.257278	0.521892	1
169	GC00000449_1	hypothetical protein	0.514755	0.0444353	0.0188592	0.77917	0.0444353	0.027178	0.77917	0.0218024	0.0564427	0.096669	0.00855787	0.00559896	0.0127752	0.00559896	0.0188592	0.0444353	0.000232364	0.00559896	0.0320227	0.0188592	0.00442457	0.0320227	0.00559896	0.0157031	0.0654618	0.00442457	0.77917	0.096669	0.682501	1
193	GC00000432_3	hypothetical protein	0.522806	0.0402244	0.0152566	0.778657	0.0402244	0.0234175	0.778657	0.0181488	0.0518401	0.0904595	0.00508793	0.00900941	0.0454474	0.00900941	0.0152566	0.0402244	0.00364827	0.00900941	0.0281514	0.0152566	0.000986987	0.0281514	0.00900941	0.0121488	0.0605324	0.000986987	0.778657	0.0904595	0.688197	1
579	GC00000540_8	hypothetical protein	0.303688	0.0215202	0.775706	0.018178	0.0215202	0.00623291	0.018178	0.00127594	0.0316985	0.0640749	0.0114041	0.0257574	0.0261307	0.0257574	0.775706	0.0215202	0.0202163	0.0257574	0.0106156	0.00148259	0.0155071	0.0106156	0.0257574	0.00447744	0.0391536	0.0155071	0.775706	0.0640749	0.711631	1
1181	GC00003250_r1	hypothetical protein	0.190204	0.104845	0.0666005	0.0988146	0.104845	0.0785532	0.0988146	0.323877	0.124094	0.773198	0.0525634	0.0347685	0.113406	0.0347685	0.0666005	0.104845	0.0413061	0.0347685	0.0857448	0.0666005	0.0471854	0.0857448	0.0347685	0.0622064	0.138947	0.0471854	0.773198	0.323877	0.449321	1
70	GC00003988_4	hypothetical protein	0.45529	0.772025	0.00775175	0.0116464	0.772025	7.64526e-05	0.0116464	0.00499807	0.0247016	0.0552775	0.017743	0.0324261	0.0193507	0.0324261	0.00775175	0.0148934	0.0267275	0.0324261	0.00424682	0.00775175	0.0219138	0.00424682	0.0324261	0.0107534	0.0318168	0.0219138	0.772025	0.0552775	0.716748	1
71	GC00003073_5	hypothetical protein	0.45529	0.772025	0.00775175	0.0116464	0.772025	7.64526e-05	0.0116464	0.00499807	0.0247016	0.0552775	0.017743	0.0324261	0.0193507	0.0324261	0.00775175	0.0148934	0.0267275	0.0324261	0.00424682	0.00775175	0.0219138	0.00424682	0.0324261	0.0107534	0.0318168	0.0219138	0.772025	0.0552775	0.716748	1
72	GC00000787_36	hypothetical protein	0.45529	0.772025	0.00775175	0.0116464	0.772025	7.64526e-05	0.0116464	0.00499807	0.0247016	0.0552775	0.017743	0.0324261	0.0193507	0.0324261	0.00775175	0.0148934	0.0267275	0.0324261	0.00424682	0.00775175	0.0219138	0.00424682	0.0324261	0.0107534	0.0318168	0.0219138	0.772025	0.0552775	0.716748	1
73	GC00004085	hypothetical protein	0.45529	0.772025	0.00775175	0.0116464	0.772025	7.64526e-05	0.0116464	0.00499807	0.0247016	0.0552775	0.017743	0.0324261	0.0193507	0.0324261	0.00775175	0.0148934	0.0267275	0.0324261	0.00424682	0.00775175	0.0219138	0.00424682	0.0324261	0.0107534	0.0318168	0.0219138	0.772025	0.0552775	0.716748	1
74	GC00000132_2	Transcriptional regulatory protein YpdB	0.45529	0.772025	0.00775175	0.0116464	0.772025	7.64526e-05	0.0116464	0.00499807	0.0247016	0.0552775	0.017743	0.0324261	0.0193507	0.0324261	0.00775175	0.0148934	0.0267275	0.0324261	0.00424682	0.00775175	0.0219138	0.00424682	0.0324261	0.0107534	0.0318168	0.0219138	0.772025	0.0552775	0.716748	1
75	GC00004063	hypothetical protein	0.45529	0.772025	0.00775175	0.0116464	0.772025	7.64526e-05	0.0116464	0.00499807	0.0247016	0.0552775	0.017743	0.0324261	0.0193507	0.0324261	0.00775175	0.0148934	0.0267275	0.0324261	0.00424682	0.00775175	0.0219138	0.00424682	0.0324261	0.0107534	0.0318168	0.0219138	0.772025	0.0552775	0.716748	1
76	GC00004084	hypothetical protein	0.45529	0.772025	0.00775175	0.0116464	0.772025	7.64526e-05	0.0116464	0.00499807	0.0247016	0.0552775	0.017743	0.0324261	0.0193507	0.0324261	0.00775175	0.0148934	0.0267275	0.0324261	0.00424682	0.00775175	0.0219138	0.00424682	0.0324261	0.0107534	0.0318168	0.0219138	0.772025	0.0552775	0.716748	1
82	GC00003494_5	hypothetical protein	0.45529	0.772025	0.00775175	0.0116464	0.772025	7.64526e-05	0.0116464	0.00499807	0.0247016	0.0552775	0.017743	0.0324261	0.0193507	0.0324261	0.00775175	0.0148934	0.0267275	0.0324261	0.00424682	0.00775175	0.0219138	0.00424682	0.0324261	0.0107534	0.0318168	0.0219138	0.772025	0.0552775	0.716748	1
2863	GC00002930_17	hypothetical protein	0.0759704	0.030831	0.00701266	0.0273116	0.030831	0.772025	0.0273116	0.00981732	0.041658	0.0769446	0.00295633	0.0170674	0.266981	0.0170674	0.00701266	0.030831	0.0116609	0.0170674	0.0194197	0.00701266	0.00702612	0.0194197	0.0170674	0.00398404	0.0496816	0.00702612	0.772025	0.266981	0.505044	1
2865	GC00003093_9	hypothetical protein	0.0759704	0.030831	0.00701266	0.0273116	0.030831	0.772025	0.0273116	0.00981732	0.041658	0.0769446	0.00295633	0.0170674	0.266981	0.0170674	0.00701266	0.030831	0.0116609	0.0170674	0.0194197	0.00701266	0.00702612	0.0194197	0.0170674	0.00398404	0.0496816	0.00702612	0.772025	0.266981	0.505044	1
2868	GC00003018_8	hypothetical protein	0.0759704	0.030831	0.00701266	0.0273116	0.030831	0.772025	0.0273116	0.00981732	0.041658	0.0769446	0.00295633	0.0170674	0.266981	0.0170674	0.00701266	0.030831	0.0116609	0.0170674	0.0194197	0.00701266	0.00702612	0.0194197	0.0170674	0.00398404	0.0496816	0.00702612	0.772025	0.266981	0.505044	1
2872	GC00003078_4	hypothetical protein	0.0759704	0.030831	0.00701266	0.0273116	0.030831	0.772025	0.0273116	0.00981732	0.041658	0.0769446	0.00295633	0.0170674	0.266981	0.0170674	0.00701266	0.030831	0.0116609	0.0170674	0.0194197	0.00701266	0.00702612	0.0194197	0.0170674	0.00398404	0.0496816	0.00702612	0.772025	0.266981	0.505044	1
2874	GC00003697_3	hypothetical protein	0.0759704	0.030831	0.00701266	0.0273116	0.030831	0.772025	0.0273116	0.00981732	0.041658	0.0769446	0.00295633	0.0170674	0.266981	0.0170674	0.00701266	0.030831	0.0116609	0.0170674	0.0194197	0.00701266	0.00702612	0.0194197	0.0170674	0.00398404	0.0496816	0.00702612	0.772025	0.266981	0.505044	1
2886	GC00002987_4	hypothetical protein	0.0759704	0.030831	0.00701266	0.0273116	0.030831	0.772025	0.0273116	0.00981732	0.041658	0.0769446	0.00295633	0.0170674	0.266981	0.0170674	0.00701266	0.030831	0.0116609	0.0170674	0.0194197	0.00701266	0.00702612	0.0194197	0.0170674	0.00398404	0.0496816	0.00702612	0.772025	0.266981	0.505044	1
2889	GC00003766_2	hypothetical protein	0.0759704	0.030831	0.00701266	0.0273116	0.030831	0.772025	0.0273116	0.00981732	0.041658	0.0769446	0.00295633	0.0170674	0.266981	0.0170674	0.00701266	0.030831	0.0116609	0.0170674	0.0194197	0.00701266	0.00702612	0.0194197	0.0170674	0.00398404	0.0496816	0.00702612	0.772025	0.266981	0.505044	1
2890	GC00000577_2	hypothetical protein	0.0759704	0.030831	0.00701266	0.0273116	0.030831	0.772025	0.0273116	0.00981732	0.041658	0.0769446	0.00295633	0.0170674	0.266981	0.0170674	0.00701266	0.030831	0.0116609	0.0170674	0.0194197	0.00701266	0.00702612	0.0194197	0.0170674	0.00398404	0.0496816	0.00702612	0.772025	0.266981	0.505044	1
2894	GC00003822	hypothetical protein	0.0759704	0.030831	0.00701266	0.0273116	0.030831	0.772025	0.0273116	0.00981732	0.041658	0.0769446	0.00295633	0.0170674	0.266981	0.0170674	0.00701266	0.030831	0.0116609	0.0170674	0.0194197	0.00701266	0.00702612	0.0194197	0.0170674	0.00398404	0.0496816	0.00702612	0.772025	0.266981	0.505044	1
175	GC00000055_6	XRE family transcriptional regulator	0.45074	0.768478	0.0232767	0.0456737	0.768478	0.0318168	0.0456737	0.0262922	0.0622064	0.032754	0.012777	0.00150416	0.0201967	0.00150416	0.0232767	0.0124926	0.00388893	0.00150416	0.0920571	0.0232767	0.0085893	0.0368133	0.00150416	0.0200506	0.0716533	0.0085893	0.768478	0.0920571	0.676421	1
125	GC00003499_3	hypothetical protein	0.52301	0.768478	0.0232767	0.0456737	0.768478	0.0318168	0.0456737	0.0262922	0.0622064	0.104521	0.012777	0.00150416	0.0552978	0.00150416	0.0232767	0.0496816	0.00388893	0.00150416	0.0368133	0.0232767	0.0085893	0.00614349	0.00150416	0.0200506	0.0716533	0.0085893	0.768478	0.104521	0.663957	1
199	GC00000504_r1	hypothetical protein	0.42665	0.768478	0.0232767	0.0456737	0.768478	0.0318168	0.0456737	0.0262922	0.0622064	0.104521	0.012777	0.00150416	0.0552978	0.358543	0.0232767	0.0496816	0.00388893	0.00150416	0.0368133	0.0232767	0.0533911	0.0368133	0.00150416	0.0200506	0.0716533	0.0085893	0.768478	0.358543	0.409935	1
2871	GC00000634_4	hypothetical protein	0.0759704	0.030831	0.00701266	0.0273116	0.030831	0.0148934	0.0273116	0.00981732	0.767287	0.0769446	0.00295633	0.0170674	0.00752667	0.0170674	0.00701266	0.030831	0.0116609	0.0170674	0.0194197	0.00701266	0.00702612	0.0194197	0.0170674	0.00398404	0.0496816	0.00702612	0.767287	0.0769446	0.690343	1
113	GC00000051_4	ABC transporter ATP-binding protein	0.554308	0.0457829	0.244531	0.766309	0.0457829	0.0283743	0.766309	0.022962	0.0579203	0.0986742	0.00965225	0.0045314	0.0512312	0.0045314	0.244531	0.0457829	0.000839996	0.0045314	0.0332566	0.0200012	0.00550641	0.0332566	0.0045314	0.0168281	0.0670472	0.00550641	0.766309	0.244531	0.521778	1
3535	GC00000556_7	hypothetical protein	0.0631928	0.0215202	0.00148259	0.018178	0.0215202	0.00623291	0.018178	0.00127594	0.0137579	0.0640749	0.0114041	0.0257574	0.0261307	0.0257574	0.00148259	0.0215202	0.0202163	0.0257574	0.762546	0.00148259	0.0155071	0.0106156	0.0257574	0.00447744	0.0391536	0.0155071	0.762546	0.0640749	0.698471	1
796	GC00003483_2	hypothetical protein	0.253795	0.073006	0.0421532	0.565178	0.073006	0.0519423	0.565178	0.0455863	0.088144	0.14067	0.0304172	0.0150447	0.079762	0.0150447	0.0421532	0.073006	0.020767	0.0150447	0.0577599	0.0421532	0.0258368	0.0577599	0.0150447	0.0385103	0.76204	0.0258368	0.76204	0.565178	0.196862	2
797	GC00003482_2	hypothetical protein	0.253795	0.073006	0.0421532	0.565178	0.073006	0.0519423	0.565178	0.0455863	0.088144	0.14067	0.0304172	0.0150447	0.079762	0.0150447	0.0421532	0.073006	0.020767	0.0150447	0.0577599	0.0421532	0.0258368	0.0577599	0.0150447	0.0385103	0.76204	0.0258368	0.76204	0.565178	0.196862	2
798	GC00002877_1	CRISPR-associated endonuclease Cas1	0.253795	0.073006	0.0421532	0.565178	0.073006	0.0519423	0.565178	0.0455863	0.088144	0.14067	0.0304172	0.0150447	0.079762	0.0150447	0.0421532	0.073006	0.020767	0.0150447	0.0577599	0.0421532	0.0258368	0.0577599	0.0150447	0.0385103	0.76204	0.0258368	0.76204	0.565178	0.196862	2
799	GC00003481_2	hypothetical protein	0.253795	0.073006	0.0421532	0.565178	0.073006	0.0519423	0.565178	0.0455863	0.088144	0.14067	0.0304172	0.0150447	0.079762	0.0150447	0.0421532	0.073006	0.020767	0.0150447	0.0577599	0.0421532	0.0258368	0.0577599	0.0150447	0.0385103	0.76204	0.0258368	0.76204	0.565178	0.196862	2
800	GC00002876_1	CRISPR-associated endoribonuclease Cas2	0.253795	0.073006	0.0421532	0.565178	0.073006	0.0519423	0.565178	0.0455863	0.088144	0.14067	0.0304172	0.0150447	0.079762	0.0150447	0.0421532	0.073006	0.020767	0.0150447	0.0577599	0.0421532	0.0258368	0.0577599	0.0150447	0.0385103	0.76204	0.0258368	0.76204	0.565178	0.196862	2
801	GC00003485_2	hypothetical protein	0.253795	0.073006	0.0421532	0.565178	0.073006	0.0519423	0.565178	0.0455863	0.088144	0.14067	0.0304172	0.0150447	0.079762	0.0150447	0.0421532	0.073006	0.020767	0.0150447	0.0577599	0.0421532	0.0258368	0.0577599	0.0150447	0.0385103	0.76204	0.0258368	0.76204	0.565178	0.196862	2
802	GC00003484_2	hypothetical protein	0.253795	0.073006	0.0421532	0.565178	0.073006	0.0519423	0.565178	0.0455863	0.088144	0.14067	0.0304172	0.0150447	0.079762	0.0150447	0.0421532	0.073006	0.020767	0.0150447	0.0577599	0.0421532	0.0258368	0.0577599	0.0150447	0.0385103	0.76204	0.0258368	0.76204	0.565178	0.196862	2
803	GC00002872_1	hypothetical protein	0.253795	0.073006	0.0421532	0.565178	0.073006	0.0519423	0.565178	0.0455863	0.088144	0.14067	0.0304172	0.0150447	0.079762	0.0150447	0.0421532	0.073006	0.020767	0.0150447	0.0577599	0.0421532	0.0258368	0.0577599	0.0150447	0.0385103	0.76204	0.0258368	0.76204	0.565178	0.196862	2
1502	GC00000529_8	hypothetical protein	0.14711	0.0890966	0.0174462	0.0837011	0.0890966	0.0654821	0.0837011	0.192048	0.106254	0.761366	0.0418145	0.0253168	0.0967382	0.0253168	0.0174462	0.0890966	0.0314122	0.0253168	0.0719671	0.0546483	0.0368587	0.0719671	0.0253168	0.0506451	0.119443	0.0368587	0.761366	0.192048	0.569318	1
3568	GC00003005_5	hypothetical protein	0.0603894	0.0194197	0.00344863	0.0161106	0.0194197	0.00424682	0.0161106	0.00069428	0.0294721	0.0612522	0.0133825	0.0278254	0.0239777	0.0278254	0.00344863	0.0194197	0.0222403	0.0278254	0.00860667	0.00344863	0.0175028	0.00860667	0.0278254	0.76116	0.0368133	0.0175028	0.76116	0.0612522	0.699908	1
3574	GC00003427_6	hypothetical protein	0.0603894	0.0194197	0.00344863	0.0161106	0.0194197	0.00424682	0.0161106	0.00069428	0.0294721	0.0612522	0.0133825	0.0278254	0.0239777	0.0278254	0.00344863	0.0194197	0.0222403	0.0278254	0.00860667	0.00344863	0.0175028	0.00860667	0.0278254	0.76116	0.0368133	0.0175028	0.76116	0.0612522	0.699908	1
3577	GC00000698_3	hypothetical protein	0.0603894	0.0194197	0.00344863	0.0161106	0.0194197	0.00424682	0.0161106	0.00069428	0.0294721	0.0612522	0.0133825	0.0278254	0.0239777	0.0278254	0.00344863	0.0194197	0.0222403	0.0278254	0.00860667	0.00344863	0.0175028	0.00860667	0.0278254	0.76116	0.0368133	0.0175028	0.76116	0.0612522	0.699908	1
3580	GC00000654_6	hypothetical protein	0.0603894	0.0194197	0.00344863	0.0161106	0.0194197	0.00424682	0.0161106	0.00069428	0.0294721	0.0612522	0.0133825	0.0278254	0.0239777	0.0278254	0.00344863	0.0194197	0.0222403	0.0278254	0.00860667	0.00344863	0.0175028	0.00860667	0.0278254	0.76116	0.0368133	0.0175028	0.76116	0.0612522	0.699908	1
3582	GC00003513_12	hypothetical protein	0.0603894	0.0194197	0.00344863	0.0161106	0.0194197	0.00424682	0.0161106	0.00069428	0.0294721	0.0612522	0.0133825	0.0278254	0.0239777	0.0278254	0.00344863	0.0194197	0.0222403	0.0278254	0.00860667	0.00344863	0.0175028	0.00860667	0.0278254	0.76116	0.0368133	0.0175028	0.76116	0.0612522	0.699908	1
3586	GC00003815_2	hypothetical protein	0.0603894	0.0194197	0.00344863	0.0161106	0.0194197	0.00424682	0.0161106	0.00069428	0.0294721	0.0612522	0.0133825	0.0278254	0.0239777	0.0278254	0.00344863	0.0194197	0.0222403	0.0278254	0.00860667	0.00344863	0.0175028	0.00860667	0.0278254	0.76116	0.0368133	0.0175028	0.76116	0.0612522	0.699908	1
3590	GC00003983_2	hypothetical protein	0.0603894	0.0194197	0.00344863	0.0161106	0.0194197	0.00424682	0.0161106	0.00069428	0.0294721	0.0612522	0.0133825	0.0278254	0.0239777	0.0278254	0.00344863	0.0194197	0.0222403	0.0278254	0.00860667	0.00344863	0.0175028	0.00860667	0.0278254	0.76116	0.0368133	0.0175028	0.76116	0.0612522	0.699908	1
3597	GC00003423_7	hypothetical protein	0.0603894	0.0194197	0.00344863	0.0161106	0.0194197	0.00424682	0.0161106	0.00069428	0.0294721	0.0612522	0.0133825	0.0278254	0.0239777	0.0278254	0.00344863	0.0194197	0.0222403	0.0278254	0.00860667	0.00344863	0.0175028	0.00860667	0.0278254	0.76116	0.0368133	0.0175028	0.76116	0.0612522	0.699908	1
3601	GC00000787_34	hypothetical protein	0.0603894	0.0194197	0.00344863	0.0161106	0.0194197	0.00424682	0.0161106	0.00069428	0.0294721	0.0612522	0.0133825	0.0278254	0.0239777	0.0278254	0.00344863	0.0194197	0.0222403	0.0278254	0.00860667	0.00344863	0.0175028	0.00860667	0.0278254	0.76116	0.0368133	0.0175028	0.76116	0.0612522	0.699908	1
3915	GC00004154	hypothetical protein	0.0444815	0.00701266	0.0154708	0.00384219	0.00701266	0.00775175	0.00384219	0.0126898	0.0164891	0.0452438	0.0256674	0.0409289	0.0113374	0.0409289	0.0154708	0.00701266	0.0349698	0.0409289	0.00344863	0.0154708	0.0299709	0.00344863	0.0409289	0.0185168	0.0232767	0.760613	0.760613	0.0452438	0.715369	1
3922	GC00004155	hypothetical protein	0.0444815	0.00701266	0.0154708	0.00384219	0.00701266	0.00775175	0.00384219	0.0126898	0.0164891	0.0452438	0.0256674	0.0409289	0.0113374	0.0409289	0.0154708	0.00701266	0.0349698	0.0409289	0.00344863	0.0154708	0.0299709	0.00344863	0.0409289	0.0185168	0.0232767	0.760613	0.760613	0.0452438	0.715369	1
3906	GC00000052_5	hypothetical protein	0.0444815	0.00701266	0.0154708	0.00384219	0.00701266	0.00775175	0.00384219	0.0126898	0.0164891	0.0452438	0.0256674	0.281436	0.0113374	0.0409289	0.0154708	0.00701266	0.0349698	0.0409289	0.00344863	0.0154708	0.0299709	0.00344863	0.0409289	0.0185168	0.0232767	0.760613	0.760613	0.281436	0.479177	1
2746	GC00003046_1	hypothetical protein	0.0850922	0.037256	0.0126838	0.0335878	0.037256	0.0207449	0.0335878	0.0155443	0.0486092	0.086136	0.00259323	0.0114856	0.042366	0.0114856	0.0126838	0.037256	0.0061191	0.0114856	0.025407	0.0126838	0.00149146	0.759761	0.0114856	0.00960547	0.0570808	0.00149146	0.759761	0.086136	0.673625	1
2748	GC00000518_8_p1	hypothetical protein	0.0850922	0.037256	0.0126838	0.0335878	0.037256	0.0207449	0.0335878	0.0155443	0.0486092	0.086136	0.00259323	0.0114856	0.042366	0.0114856	0.0126838	0.037256	0.0061191	0.0114856	0.025407	0.0126838	0.00149146	0.759761	0.0114856	0.00960547	0.0570808	0.00149146	0.759761	0.086136	0.673625	1
1218	GC00000629_10	Group II intron-encoded protein LtrA	0.178343	0.107392	0.0347248	0.101256	0.107392	0.0806538	0.101256	0.317252	0.126987	0.757639	0.0542721	0.0362532	0.116105	0.0362532	0.0347248	0.107392	0.0428678	0.0362532	0.0879635	0.0685132	0.0488218	0.0879635	0.0362532	0.064053	0.142115	0.0488218	0.757639	0.317252	0.440388	1
223	GC00002850	hypothetical protein	0.418188	0.757064	0.0243236	0.0468922	0.757064	0.0329204	0.0468922	0.0273578	0.0635909	0.0591681	0.0137713	0.000547282	0.0566097	0.000547282	0.0243236	0.0509378	0.00485516	0.000547282	0.0379554	0.0243236	0.00956844	0.0379554	0.000547282	0.0210791	0.0731434	0.00956844	0.757064	0.0731434	0.683921	1
140	GC00002851	hypothetical protein	0.513351	0.757064	0.0243236	0.0468922	0.757064	0.0329204	0.0468922	0.0273578	0.0635909	0.106419	0.0137713	0.000547282	0.0566097	0.000547282	0.0243236	0.0509378	0.00485516	0.000547282	0.0379554	0.0243236	0.00956844	0.0379554	0.000547282	0.0210791	0.0731434	0.00956844	0.757064	0.106419	0.650645	1
141	GC00000006_5	hypothetical protein	0.513351	0.757064	0.0243236	0.0468922	0.757064	0.0329204	0.0468922	0.0273578	0.0635909	0.106419	0.0137713	0.000547282	0.0566097	0.000547282	0.0243236	0.0509378	0.00485516	0.000547282	0.0379554	0.0243236	0.00956844	0.0379554	0.000547282	0.0210791	0.0731434	0.00956844	0.757064	0.106419	0.650645	1
7226	GC00000105_2	Putative HMP/thiamine import ATP-binding protein YkoD	0.00893236	0.0325071	0.00850624	0.0289509	0.0325071	0.754823	0.0289509	0.0113237	0.0434655	0.0793194	0.00148789	0.0155805	0.0374479	0.0155805	0.00850624	0.0325071	0.0101884	0.0155805	0.0209881	0.00850624	0.00555877	0.0209881	0.0155805	0.00546662	0.0516019	0.00555877	0.754823	0.0793194	0.675503	1
7227	GC00003828	hypothetical protein	0.00893236	0.0325071	0.00850624	0.0289509	0.0325071	0.754823	0.0289509	0.0113237	0.0434655	0.0793194	0.00148789	0.0155805	0.0374479	0.0155805	0.00850624	0.0325071	0.0101884	0.0155805	0.0209881	0.00850624	0.00555877	0.0209881	0.0155805	0.00546662	0.0516019	0.00555877	0.754823	0.0793194	0.675503	1
7228	GC00003806	hypothetical protein	0.00893236	0.0325071	0.00850624	0.0289509	0.0325071	0.754823	0.0289509	0.0113237	0.0434655	0.0793194	0.00148789	0.0155805	0.0374479	0.0155805	0.00850624	0.0325071	0.0101884	0.0155805	0.0209881	0.00850624	0.00555877	0.0209881	0.0155805	0.00546662	0.0516019	0.00555877	0.754823	0.0793194	0.675503	1
7229	GC00003804	hypothetical protein	0.00893236	0.0325071	0.00850624	0.0289509	0.0325071	0.754823	0.0289509	0.0113237	0.0434655	0.0793194	0.00148789	0.0155805	0.0374479	0.0155805	0.00850624	0.0325071	0.0101884	0.0155805	0.0209881	0.00850624	0.00555877	0.0209881	0.0155805	0.00546662	0.0516019	0.00555877	0.754823	0.0793194	0.675503	1
7230	GC00003805	hypothetical protein	0.00893236	0.0325071	0.00850624	0.0289509	0.0325071	0.754823	0.0289509	0.0113237	0.0434655	0.0793194	0.00148789	0.0155805	0.0374479	0.0155805	0.00850624	0.0325071	0.0101884	0.0155805	0.0209881	0.00850624	0.00555877	0.0209881	0.0155805	0.00546662	0.0516019	0.00555877	0.754823	0.0793194	0.675503	1
662	GC00000779_1	hypothetical protein	0.291606	0.0235291	0.754065	0.0201529	0.0235291	0.008121	0.0201529	0.00314493	0.0338352	0.0668034	0.00953774	0.0238177	0.0281932	0.0238177	0.754065	0.0235291	0.018314	0.0238177	0.012529	0.000380188	0.0136277	0.012529	0.0238177	0.00261784	0.0414043	0.0136277	0.754065	0.0668034	0.687262	1
663	GC00000808_6	hypothetical protein	0.291606	0.0235291	0.754065	0.0201529	0.0235291	0.008121	0.0201529	0.00314493	0.0338352	0.0668034	0.00953774	0.0238177	0.0281932	0.0238177	0.754065	0.0235291	0.018314	0.0238177	0.012529	0.000380188	0.0136277	0.012529	0.0238177	0.00261784	0.0414043	0.0136277	0.754065	0.0668034	0.687262	1
664	GC00003340_2	hypothetical protein	0.291606	0.0235291	0.754065	0.0201529	0.0235291	0.008121	0.0201529	0.00314493	0.0338352	0.0668034	0.00953774	0.0238177	0.0281932	0.0238177	0.754065	0.0235291	0.018314	0.0238177	0.012529	0.000380188	0.0136277	0.012529	0.0238177	0.00261784	0.0414043	0.0136277	0.754065	0.0668034	0.687262	1
665	GC00000446_4	hypothetical protein	0.291606	0.0235291	0.754065	0.0201529	0.0235291	0.008121	0.0201529	0.00314493	0.0338352	0.0668034	0.00953774	0.0238177	0.0281932	0.0238177	0.754065	0.0235291	0.018314	0.0238177	0.012529	0.000380188	0.0136277	0.012529	0.0238177	0.00261784	0.0414043	0.0136277	0.754065	0.0668034	0.687262	1
666	GC00000808_3	Tyrosine recombinase XerC	0.291606	0.0235291	0.754065	0.0201529	0.0235291	0.008121	0.0201529	0.00314493	0.0338352	0.0668034	0.00953774	0.0238177	0.0281932	0.0238177	0.754065	0.0235291	0.018314	0.0238177	0.012529	0.000380188	0.0136277	0.012529	0.0238177	0.00261784	0.0414043	0.0136277	0.754065	0.0668034	0.687262	1
667	GC00000452_44	hypothetical protein	0.291606	0.0235291	0.754065	0.0201529	0.0235291	0.008121	0.0201529	0.00314493	0.0338352	0.0668034	0.00953774	0.0238177	0.0281932	0.0238177	0.754065	0.0235291	0.018314	0.0238177	0.012529	0.000380188	0.0136277	0.012529	0.0238177	0.00261784	0.0414043	0.0136277	0.754065	0.0668034	0.687262	1
668	GC00003277_1	hypothetical protein	0.291606	0.0235291	0.754065	0.0201529	0.0235291	0.008121	0.0201529	0.00314493	0.0338352	0.0668034	0.00953774	0.0238177	0.0281932	0.0238177	0.754065	0.0235291	0.018314	0.0238177	0.012529	0.000380188	0.0136277	0.012529	0.0238177	0.00261784	0.0414043	0.0136277	0.754065	0.0668034	0.687262	1
669	GC00000495_r1_1	hypothetical protein	0.291606	0.0235291	0.754065	0.0201529	0.0235291	0.008121	0.0201529	0.00314493	0.0338352	0.0668034	0.00953774	0.0238177	0.0281932	0.0238177	0.754065	0.0235291	0.018314	0.0238177	0.012529	0.000380188	0.0136277	0.012529	0.0238177	0.00261784	0.0414043	0.0136277	0.754065	0.0668034	0.687262	1
670	GC00000452_37	hypothetical protein	0.291606	0.0235291	0.754065	0.0201529	0.0235291	0.008121	0.0201529	0.00314493	0.0338352	0.0668034	0.00953774	0.0238177	0.0281932	0.0238177	0.754065	0.0235291	0.018314	0.0238177	0.012529	0.000380188	0.0136277	0.012529	0.0238177	0.00261784	0.0414043	0.0136277	0.754065	0.0668034	0.687262	1
216	GC00002749	putative manganese/zinc-exporting P-type ATPase	0.395087	0.0471055	0.021117	0.754005	0.0471055	0.0295451	0.754005	0.0240958	0.0593724	0.10065	0.010719	0.00349442	0.0526099	0.00349442	0.021117	0.0471055	0.00188305	0.00349442	0.0344653	0.021117	0.438809	0.0344653	0.00349442	0.0179265	0.0686065	0.00655992	0.754005	0.438809	0.315195	2
218	GC00002841	hypothetical protein	0.395087	0.0471055	0.021117	0.754005	0.0471055	0.0295451	0.754005	0.0240958	0.0593724	0.10065	0.010719	0.00349442	0.0526099	0.00349442	0.021117	0.0471055	0.00188305	0.00349442	0.0344653	0.021117	0.438809	0.0344653	0.00349442	0.0179265	0.0686065	0.00655992	0.754005	0.438809	0.315195	2
217	GC00000069_1	PTS glucose transporter subunit IIA	0.395087	0.0471055	0.021117	0.754005	0.0471055	0.0295451	0.754005	0.0240958	0.0593724	0.10065	0.010719	0.00349442	0.0165779	0.00349442	0.021117	0.0471055	0.00188305	0.00349442	0.0344653	0.552919	0.00655992	0.0344653	0.00349442	0.0179265	0.0686065	0.00655992	0.754005	0.552919	0.201086	2
576	GC00004139	hypothetical protein	0.303217	0.00981732	0.753808	0.00662432	0.00981732	0.00499807	0.00662432	0.00992273	0.0193979	0.0487596	0.0227976	0.0378292	0.0141828	0.0378292	0.753808	0.00981732	0.0319722	0.0378292	0.00069428	0.0126898	0.0270471	0.00069428	0.0378292	0.0157153	0.0262922	0.0270471	0.753808	0.0487596	0.705048	1
3797	GC00003899_2	hypothetical protein	0.0512924	0.0124347	0.0101284	0.00921599	0.0124347	0.00245041	0.00921599	0.00737014	0.0221265	0.0520959	0.751526	0.0350103	0.0168447	0.0350103	0.0101284	0.0124347	0.0292392	0.0350103	0.00186053	0.0101284	0.024375	0.00186053	0.0350103	0.0131395	0.0291303	0.024375	0.751526	0.0520959	0.69943	1
3808	GC00004029_2	hypothetical protein	0.0512924	0.0124347	0.0101284	0.00921599	0.0124347	0.00245041	0.00921599	0.00737014	0.0221265	0.0520959	0.751526	0.0350103	0.0168447	0.0350103	0.0101284	0.0124347	0.0292392	0.0350103	0.00186053	0.0101284	0.024375	0.00186053	0.0350103	0.0131395	0.0291303	0.024375	0.751526	0.0520959	0.69943	1
3815	GC00004028_2	hypothetical protein	0.0512924	0.0124347	0.0101284	0.00921599	0.0124347	0.00245041	0.00921599	0.00737014	0.0221265	0.0520959	0.751526	0.0350103	0.0168447	0.0350103	0.0101284	0.0124347	0.0292392	0.0350103	0.00186053	0.0101284	0.024375	0.00186053	0.0350103	0.0131395	0.0291303	0.024375	0.751526	0.0520959	0.69943	1
3817	GC00004091	hypothetical protein	0.0512924	0.0124347	0.0101284	0.00921599	0.0124347	0.00245041	0.00921599	0.00737014	0.0221265	0.0520959	0.751526	0.0350103	0.0168447	0.0350103	0.0101284	0.0124347	0.0292392	0.0350103	0.00186053	0.0101284	0.024375	0.00186053	0.0350103	0.0131395	0.0291303	0.024375	0.751526	0.0520959	0.69943	1
653	GC00000585_2	hypothetical protein	0.295465	0.0172157	0.750349	0.0139384	0.0172157	0.00214919	0.0139384	0.00277987	0.0271445	0.0583242	0.0154889	0.0300407	0.0217225	0.0300407	0.750349	0.0172157	0.0244034	0.0300407	0.00648902	0.00553245	0.0196315	0.00648902	0.0300407	0.0085286	0.0343723	0.0196315	0.750349	0.0583242	0.692024	1
3657	GC00000461_16	hypothetical protein	0.0574808	0.0172157	0.00553245	0.0139384	0.0172157	0.00214919	0.0139384	0.00277987	0.0271445	0.0583242	0.0154889	0.0300407	0.0217225	0.0300407	0.00553245	0.0172157	0.0244034	0.0300407	0.748749	0.00553245	0.0196315	0.00648902	0.0300407	0.0085286	0.0343723	0.0196315	0.748749	0.0583242	0.690425	1
1629	GC00000451_1	hypothetical protein	0.142293	0.0749894	0.0437125	0.0701311	0.0749894	0.0536237	0.0701311	0.0471868	0.0903685	0.143818	0.03185	0.0163523	0.0818509	0.0163523	0.0437125	0.582584	0.0221152	0.0163523	0.0595199	0.0437125	0.0272271	0.0595199	0.0163523	0.0400278	0.747048	0.0272271	0.747048	0.582584	0.164464	2
4795	GC00000585_5	hypothetical protein	0.0169943	0.0170674	0.0409289	0.0202639	0.0170674	0.0324261	0.0202639	0.0378292	0.00783527	0.0176288	0.0526231	0.0709738	0.0127952	0.0709738	0.0409289	0.0170674	0.0637001	0.746629	0.0278254	0.0409289	0.0577027	0.0278254	0.0709738	0.0443693	0.00150416	0.0577027	0.746629	0.0709738	0.675655	1
4796	GC00000631_4	hypothetical protein	0.0169943	0.0170674	0.0409289	0.0202639	0.0170674	0.0324261	0.0202639	0.0378292	0.00783527	0.0176288	0.0526231	0.0709738	0.0127952	0.0709738	0.0409289	0.0170674	0.0637001	0.746629	0.0278254	0.0409289	0.0577027	0.0278254	0.0709738	0.0443693	0.00150416	0.0577027	0.746629	0.0709738	0.675655	1
4797	GC00000563_2	FMN-dependent NADH-azoreductase	0.0169943	0.0170674	0.0409289	0.0202639	0.0170674	0.0324261	0.0202639	0.0378292	0.00783527	0.0176288	0.0526231	0.0709738	0.0127952	0.0709738	0.0409289	0.0170674	0.0637001	0.746629	0.0278254	0.0409289	0.0577027	0.0278254	0.0709738	0.0443693	0.00150416	0.0577027	0.746629	0.0709738	0.675655	1
4815	GC00004478	hypothetical protein	0.0169943	0.0170674	0.0409289	0.0202639	0.0170674	0.0324261	0.0202639	0.0378292	0.00783527	0.0176288	0.0526231	0.0709738	0.0127952	0.0709738	0.0409289	0.0170674	0.0637001	0.746629	0.0278254	0.0409289	0.0577027	0.0278254	0.0709738	0.0443693	0.00150416	0.0577027	0.746629	0.0709738	0.675655	1
50	GC00000787_28	site-specific recombinase, resolvase family	0.436643	0.74559	0.00553245	0.0139384	0.74559	0.00214919	0.0139384	0.00277987	0.0271445	0.0583242	0.0154889	0.0300407	0.0217225	0.0300407	0.00553245	0.0172157	0.0244034	0.0300407	0.00648902	0.00553245	0.0196315	0.00648902	0.0300407	0.0085286	0.0343723	0.0196315	0.74559	0.0583242	0.687266	1
51	GC00004062	hypothetical protein	0.436643	0.74559	0.00553245	0.0139384	0.74559	0.00214919	0.0139384	0.00277987	0.0271445	0.0583242	0.0154889	0.0300407	0.0217225	0.0300407	0.00553245	0.0172157	0.0244034	0.0300407	0.00648902	0.00553245	0.0196315	0.00648902	0.0300407	0.0085286	0.0343723	0.0196315	0.74559	0.0583242	0.687266	1
2720	GC00000598_5	Bacitracin export permease protein BceB	0.087257	0.0387579	0.0139891	0.0350522	0.0387579	0.0220995	0.0350522	0.0168652	0.0502425	0.0883178	0.521775	0.010225	0.0439244	0.010225	0.0139891	0.0387579	0.00486219	0.010225	0.745133	0.0139891	0.000231524	0.0267972	0.010225	0.0108964	0.0588247	0.000231524	0.745133	0.521775	0.223358	2
2914	GC00003820_r1_1	hypothetical protein	0.0735549	0.0291009	0.00546007	0.0256181	0.0291009	0.0133011	0.0256181	0.0082529	0.745056	0.0745112	0.00448808	0.0186258	0.0339299	0.0186258	0.00546007	0.0291009	0.0132016	0.0186258	0.0177958	0.00546007	0.00855891	0.0177958	0.0186258	0.0024413	0.0477073	0.00855891	0.745056	0.0745112	0.670545	1
2923	GC00003820_r1	hypothetical protein	0.0735549	0.0291009	0.00546007	0.0256181	0.0291009	0.0133011	0.0256181	0.0082529	0.745056	0.0745112	0.00448808	0.0186258	0.0339299	0.0186258	0.00546007	0.0291009	0.0132016	0.0186258	0.0177958	0.00546007	0.00855891	0.0177958	0.0186258	0.0024413	0.0477073	0.00855891	0.745056	0.0745112	0.670545	1
763	GC00003505	hypothetical protein	0.258361	0.072003	0.0413624	0.570966	0.072003	0.0510905	0.570966	0.0447749	0.0870201	0.139081	0.0296893	0.0143785	0.078706	0.0143785	0.0413624	0.072003	0.0200808	0.0143785	0.0568688	0.0413624	0.0251299	0.0568688	0.0143785	0.0377403	0.745012	0.0251299	0.745012	0.570966	0.174046	2
4271	GC00002937_4	Modification methylase HhaI	0.0325555	0.00295633	0.0256674	0.00608999	0.00295633	0.017743	0.00608999	0.0227976	0.00627807	0.0332541	0.0363248	0.0526231	0.00128205	0.0526231	0.0256674	0.00295633	0.0462147	0.744547	0.0133825	0.0256674	0.0408817	0.0133825	0.0526231	0.0288294	0.012777	0.0408817	0.744547	0.0526231	0.691924	1
4280	GC00004263	hypothetical protein	0.0325555	0.00295633	0.0256674	0.00608999	0.00295633	0.017743	0.00608999	0.0227976	0.00627807	0.0332541	0.0363248	0.0526231	0.00128205	0.0526231	0.0256674	0.00295633	0.0462147	0.744547	0.0133825	0.0256674	0.0408817	0.0133825	0.0526231	0.0288294	0.012777	0.0408817	0.744547	0.0526231	0.691924	1
4315	GC00004264	hypothetical protein	0.0325555	0.00295633	0.0256674	0.00608999	0.00295633	0.017743	0.00608999	0.0227976	0.00627807	0.0332541	0.0363248	0.0526231	0.00128205	0.0526231	0.0256674	0.00295633	0.0462147	0.744547	0.0133825	0.0256674	0.0408817	0.0133825	0.0526231	0.0288294	0.012777	0.0408817	0.744547	0.0526231	0.691924	1
4365	GC00000787_1	hypothetical protein	0.0325555	0.00295633	0.0256674	0.00608999	0.00295633	0.017743	0.00608999	0.0227976	0.00627807	0.0332541	0.0363248	0.0526231	0.00128205	0.0526231	0.0256674	0.00295633	0.0462147	0.744547	0.0133825	0.0256674	0.0408817	0.0133825	0.0526231	0.0288294	0.012777	0.0408817	0.744547	0.0526231	0.691924	1
4772	GC00000589_1	putative methyltransferase YcgJ	0.0169943	0.0170674	0.0409289	0.0202639	0.0170674	0.0324261	0.0202639	0.0378292	0.00783527	0.0176288	0.744547	0.0709738	0.0127952	0.0709738	0.0409289	0.0170674	0.0637001	0.0709738	0.0278254	0.0409289	0.0577027	0.0278254	0.0709738	0.0443693	0.00150416	0.0577027	0.744547	0.0709738	0.673573	1
4798	GC00000736_1	hypothetical protein	0.0169943	0.0170674	0.0409289	0.0202639	0.0170674	0.0324261	0.0202639	0.0378292	0.00783527	0.0176288	0.744547	0.0709738	0.0127952	0.0709738	0.0409289	0.0170674	0.0637001	0.0709738	0.0278254	0.0409289	0.0577027	0.0278254	0.0709738	0.0443693	0.00150416	0.0577027	0.744547	0.0709738	0.673573	1
4277	GC00000461_10	hypothetical protein	0.0325555	0.00295633	0.0256674	0.00608999	0.00295633	0.017743	0.00608999	0.0227976	0.00627807	0.0332541	0.0363248	0.0526231	0.00128205	0.744547	0.0256674	0.00295633	0.0462147	0.0526231	0.0133825	0.0256674	0.160997	0.0133825	0.0526231	0.0288294	0.012777	0.0408817	0.744547	0.160997	0.583551	1
4325	GC00000055_19	hypothetical protein	0.0325555	0.00295633	0.0256674	0.00608999	0.00295633	0.017743	0.00608999	0.0227976	0.00627807	0.0332541	0.0363248	0.0526231	0.00128205	0.744547	0.0256674	0.00295633	0.0462147	0.0526231	0.0133825	0.0256674	0.160997	0.0133825	0.0526231	0.0288294	0.012777	0.0408817	0.744547	0.160997	0.583551	1
4341	GC00000507_3	hypothetical protein	0.0325555	0.00295633	0.0256674	0.00608999	0.00295633	0.017743	0.00608999	0.0227976	0.00627807	0.0332541	0.0363248	0.0526231	0.00128205	0.744547	0.0256674	0.00295633	0.0462147	0.0526231	0.0133825	0.0256674	0.160997	0.0133825	0.0526231	0.0288294	0.012777	0.0408817	0.744547	0.160997	0.583551	1
4371	GC00000504_r1_1	hypothetical protein	0.0325555	0.00295633	0.0256674	0.00608999	0.00295633	0.017743	0.00608999	0.0227976	0.00627807	0.0332541	0.0363248	0.0526231	0.00128205	0.744547	0.0256674	0.00295633	0.0462147	0.0526231	0.0133825	0.0256674	0.160997	0.0133825	0.0526231	0.0288294	0.012777	0.0408817	0.744547	0.160997	0.583551	1
56	GC00003365_3	hypothetical protein	0.438093	0.743056	0.0101284	0.00921599	0.743056	0.00245041	0.00921599	0.00737014	0.0221265	0.0520959	0.0201691	0.0350103	0.0168447	0.0350103	0.0101284	0.0124347	0.0292392	0.0350103	0.00186053	0.0101284	0.024375	0.00186053	0.0350103	0.0131395	0.0291303	0.024375	0.743056	0.0520959	0.69096	1
135	GC00003356	hypothetical protein	0.386623	0.0484046	0.0222083	0.742216	0.0484046	0.0306921	0.742216	0.0252054	0.0608007	0.102599	0.0117601	0.00248597	0.0539649	0.00248597	0.0222083	0.0484046	0.00289877	0.00248597	0.0356504	0.0222083	0.00758698	0.0356504	0.00248597	0.0190002	0.0701414	0.00758698	0.742216	0.102599	0.639618	1
190	GC00003665	hypothetical protein	0.45983	0.0484046	0.0222083	0.742216	0.0484046	0.0306921	0.742216	0.0252054	0.0608007	0.102599	0.166021	0.00248597	0.0539649	0.00248597	0.0222083	0.0484046	0.00289877	0.00248597	0.0356504	0.0222083	0.00758698	0.0356504	0.00248597	0.0190002	0.0701414	0.00758698	0.742216	0.166021	0.576196	1
1162	GC00002381_6	hypothetical protein	0.195733	0.108237	0.0691469	0.102066	0.108237	0.0813502	0.102066	0.0734015	0.127947	0.736762	0.0548376	0.0367437	0.117001	0.0367437	0.0691469	0.433469	0.0433842	0.0367437	0.0886994	0.0691469	0.0493632	0.0886994	0.0367437	0.0646647	0.143168	0.0493632	0.736762	0.433469	0.303294	2
4074	GC00003809_2	hypothetical protein	0.0407759	0.00398404	0.0185168	0.000831948	0.00398404	0.0107534	0.000831948	0.0157153	0.0133657	0.0415172	0.0288294	0.0443693	0.00827278	0.0443693	0.0185168	0.00398404	0.735981	0.0443693	0.00644271	0.0185168	0.0331996	0.00644271	0.169827	0.0215909	0.0200506	0.0331996	0.735981	0.169827	0.566154	1
158	GC00000414_6	hypothetical protein	0.495047	0.735527	0.0263577	0.0492715	0.735527	0.0350695	0.0492715	0.0294299	0.0663009	0.110145	0.0156975	0.00129772	0.0591752	0.00129772	0.0263577	0.0533924	0.00672159	0.00129772	0.0401817	0.0263577	0.0114627	0.0401817	0.00129772	0.023076	0.076063	0.406894	0.735527	0.406894	0.328633	2
686	GC00000552_13	hypothetical protein	0.280333	0.0254568	0.734043	0.0220456	0.0254568	0.00992233	0.0220456	0.00492444	0.0358919	0.0694471	0.00777008	0.0219909	0.0301752	0.0219909	0.734043	0.0254568	0.0165186	0.0219909	0.0143576	0.00215175	0.0118506	0.0143576	0.0219909	0.000851503	0.043575	0.0118506	0.734043	0.0694471	0.664596	1
687	GC00003589_3	hypothetical protein	0.280333	0.0254568	0.734043	0.0220456	0.0254568	0.00992233	0.0220456	0.00492444	0.0358919	0.0694471	0.00777008	0.0219909	0.0301752	0.0219909	0.734043	0.0254568	0.0165186	0.0219909	0.0143576	0.00215175	0.0118506	0.0143576	0.0219909	0.000851503	0.043575	0.0118506	0.734043	0.0694471	0.664596	1
3904	GC00003781_1	Restriction enzyme BgcI subunit beta	0.0444815	0.00701266	0.0154708	0.00384219	0.00701266	0.00775175	0.00384219	0.0126898	0.0164891	0.0452438	0.0256674	0.0409289	0.0113374	0.0409289	0.0154708	0.00701266	0.0349698	0.0409289	0.00344863	0.0154708	0.0299709	0.0757896	0.0409289	0.733048	0.0232767	0.0299709	0.733048	0.0757896	0.657258	1
3910	GC00002900_4	hypothetical protein	0.0444815	0.00701266	0.0154708	0.00384219	0.00701266	0.00775175	0.00384219	0.0126898	0.0164891	0.0452438	0.0256674	0.0409289	0.0113374	0.0409289	0.0154708	0.00701266	0.0349698	0.0409289	0.00344863	0.0154708	0.0299709	0.0757896	0.0409289	0.733048	0.0232767	0.0299709	0.733048	0.0757896	0.657258	1
3912	GC00004188	hypothetical protein	0.0444815	0.00701266	0.0154708	0.00384219	0.00701266	0.00775175	0.00384219	0.0126898	0.0164891	0.0452438	0.0256674	0.0409289	0.0113374	0.0409289	0.0154708	0.00701266	0.0349698	0.0409289	0.00344863	0.0154708	0.0299709	0.0757896	0.0409289	0.733048	0.0232767	0.0299709	0.733048	0.0757896	0.657258	1
3917	GC00004186	hypothetical protein	0.0444815	0.00701266	0.0154708	0.00384219	0.00701266	0.00775175	0.00384219	0.0126898	0.0164891	0.0452438	0.0256674	0.0409289	0.0113374	0.0409289	0.0154708	0.00701266	0.0349698	0.0409289	0.00344863	0.0154708	0.0299709	0.0757896	0.0409289	0.733048	0.0232767	0.0299709	0.733048	0.0757896	0.657258	1
3934	GC00004187	hypothetical protein	0.0444815	0.00701266	0.0154708	0.00384219	0.00701266	0.00775175	0.00384219	0.0126898	0.0164891	0.0452438	0.0256674	0.0409289	0.0113374	0.0409289	0.0154708	0.00701266	0.0349698	0.0409289	0.00344863	0.0154708	0.0299709	0.0757896	0.0409289	0.733048	0.0232767	0.0299709	0.733048	0.0757896	0.657258	1
2685	GC00003660	hypothetical protein	0.089382	0.0402244	0.0152566	0.036481	0.0402244	0.0234175	0.036481	0.0181488	0.093264	0.0904595	0.00508793	0.0879074	0.00666447	0.00900941	0.0152566	0.0402244	0.00364827	0.166805	0.731251	0.0152566	0.000986987	0.0281514	0.00900941	0.0121488	0.0605324	0.000986987	0.731251	0.166805	0.564446	1
2686	GC00003643	hypothetical protein	0.089382	0.0402244	0.0152566	0.036481	0.0402244	0.0234175	0.036481	0.0181488	0.093264	0.0904595	0.00508793	0.0879074	0.00666447	0.00900941	0.0152566	0.0402244	0.00364827	0.166805	0.731251	0.0152566	0.000986987	0.0281514	0.00900941	0.0121488	0.0605324	0.000986987	0.731251	0.166805	0.564446	1
2687	GC00003644_2	hypothetical protein	0.089382	0.0402244	0.0152566	0.036481	0.0402244	0.0234175	0.036481	0.0181488	0.093264	0.0904595	0.00508793	0.0879074	0.00666447	0.00900941	0.0152566	0.0402244	0.00364827	0.166805	0.731251	0.0152566	0.000986987	0.0281514	0.00900941	0.0121488	0.0605324	0.000986987	0.731251	0.166805	0.564446	1
3490	GC00003431_2	hypothetical protein	0.0659024	0.0235291	0.000380188	0.0201529	0.0235291	0.730549	0.0201529	0.00314493	0.0338352	0.0668034	0.00953774	0.0238177	0.113875	0.0238177	0.000380188	0.0235291	0.018314	0.0238177	0.012529	0.000380188	0.0136277	0.012529	0.0238177	0.00261784	0.0414043	0.0136277	0.730549	0.113875	0.616673	1
3850	GC00000792_2	Cytidylate kinase	0.0479765	0.00981732	0.0126898	0.00662432	0.00981732	0.00499807	0.00662432	0.00992273	0.0193979	0.0487596	0.0227976	0.0378292	0.0141828	0.0378292	0.0126898	0.00981732	0.0319722	0.0378292	0.00069428	0.0126898	0.0270471	0.00069428	0.0378292	0.0157153	0.0262922	0.729826	0.729826	0.0487596	0.681067	1
3853	GC00004147	hypothetical protein	0.0479765	0.00981732	0.0126898	0.00662432	0.00981732	0.00499807	0.00662432	0.00992273	0.0193979	0.0487596	0.0227976	0.0378292	0.0141828	0.0378292	0.0126898	0.00981732	0.0319722	0.0378292	0.00069428	0.0126898	0.0270471	0.00069428	0.0378292	0.0157153	0.0262922	0.729826	0.729826	0.0487596	0.681067	1
3865	GC00004148	hypothetical protein	0.0479765	0.00981732	0.0126898	0.00662432	0.00981732	0.00499807	0.00662432	0.00992273	0.0193979	0.0487596	0.0227976	0.0378292	0.0141828	0.0378292	0.0126898	0.00981732	0.0319722	0.0378292	0.00069428	0.0126898	0.0270471	0.00069428	0.0378292	0.0157153	0.0262922	0.729826	0.729826	0.0487596	0.681067	1
1755	GC00002967_6	hypothetical protein	0.131196	0.0679081	0.0381169	0.0633048	0.0679081	0.0476019	0.0633048	0.0414475	0.725512	0.132624	0.37045	0.0116218	0.0446125	0.0116218	0.0381169	0.0679081	0.0172473	0.0116218	0.0532229	0.0381169	0.0222157	0.0532229	0.0116218	0.0345774	0.0935187	0.293352	0.725512	0.37045	0.355063	1
1756	GC00000644_r1_4	hypothetical protein	0.131196	0.0679081	0.0381169	0.0633048	0.0679081	0.0476019	0.0633048	0.0414475	0.725512	0.132624	0.37045	0.0116218	0.0446125	0.0116218	0.0381169	0.0679081	0.0172473	0.0116218	0.0532229	0.0381169	0.0222157	0.0532229	0.0116218	0.0345774	0.0935187	0.293352	0.725512	0.37045	0.355063	1
3709	GC00000607_5	hypothetical protein	0.0544539	0.0148934	0.00775175	0.0116464	0.0148934	7.64526e-05	0.0116464	0.00499807	0.0249217	0.0552775	0.725111	0.0324261	0.0193507	0.0324261	0.00775175	0.0148934	0.0267275	0.0324261	0.00424682	0.00775175	0.0219138	0.00424682	0.0324261	0.0107534	0.0318168	0.0219138	0.725111	0.0552775	0.669833	1
3724	GC00000604_5	hypothetical protein	0.0544539	0.0148934	0.00775175	0.0116464	0.0148934	7.64526e-05	0.0116464	0.00499807	0.0249217	0.0552775	0.725111	0.0324261	0.0193507	0.0324261	0.00775175	0.0148934	0.0267275	0.0324261	0.00424682	0.00775175	0.0219138	0.00424682	0.0324261	0.0107534	0.0318168	0.0219138	0.725111	0.0552775	0.669833	1
3730	GC00003789_2	hypothetical protein	0.0544539	0.0148934	0.00775175	0.0116464	0.0148934	7.64526e-05	0.0116464	0.00499807	0.0249217	0.0552775	0.725111	0.0324261	0.0193507	0.0324261	0.00775175	0.0148934	0.0267275	0.0324261	0.00424682	0.00775175	0.0219138	0.00424682	0.0324261	0.0107534	0.0318168	0.0219138	0.725111	0.0552775	0.669833	1
3747	GC00004076	hypothetical protein	0.0544539	0.0148934	0.00775175	0.0116464	0.0148934	7.64526e-05	0.0116464	0.00499807	0.0249217	0.0552775	0.725111	0.0324261	0.0193507	0.0324261	0.00775175	0.0148934	0.0267275	0.0324261	0.00424682	0.00775175	0.0219138	0.00424682	0.0324261	0.0107534	0.0318168	0.0219138	0.725111	0.0552775	0.669833	1
3752	GC00000464_p2	hypothetical protein	0.0544539	0.0148934	0.00775175	0.0116464	0.0148934	7.64526e-05	0.0116464	0.00499807	0.0247016	0.0552775	0.725111	0.0324261	0.0193507	0.0324261	0.00775175	0.0148934	0.0267275	0.0324261	0.00424682	0.00775175	0.0219138	0.00424682	0.0324261	0.0107534	0.0318168	0.0219138	0.725111	0.0552775	0.669833	1
3756	GC00000465_2	hypothetical protein	0.0544539	0.0148934	0.00775175	0.0116464	0.0148934	7.64526e-05	0.0116464	0.00499807	0.0247016	0.0552775	0.725111	0.0324261	0.0193507	0.0324261	0.00775175	0.0148934	0.0267275	0.0324261	0.00424682	0.00775175	0.0219138	0.00424682	0.0324261	0.0107534	0.0318168	0.0219138	0.725111	0.0552775	0.669833	1
6550	GC00003791	hypothetical protein	0.00114902	0.0357157	0.0113374	0.0320851	0.0357157	0.723385	0.0320851	0.0141828	0.0469374	0.0839112	0.00128205	0.0127952	0.0407692	0.0127952	0.0113374	0.0357157	0.0074228	0.0127952	0.0239777	0.0113374	0.00279647	0.0239777	0.0127952	0.00827278	0.0552978	0.00279647	0.723385	0.0839112	0.639474	1
1189	GC00000041_16	hypothetical protein	0.184086	0.110764	0.0710377	0.104486	0.110764	0.0834296	0.104486	0.0753568	0.13082	0.722243	0.0565232	0.0382026	0.11968	0.0382026	0.0710377	0.42494	0.0449213	0.0382026	0.0908972	0.0710377	0.0509758	0.0908972	0.0382026	0.0664891	0.146314	0.0509758	0.722243	0.42494	0.297303	2
4146	GC00000633_4	HTH-type transcriptional activator RhaR	0.0368187	0.000682979	0.0218882	0.00245623	0.000682979	0.0140585	0.00245623	0.0190579	0.00998241	0.0375388	0.032351	0.0482306	0.00494218	0.0482306	0.0218882	0.000682979	0.0420021	0.0482306	0.721321	0.0218882	0.0368042	0.00972981	0.0482306	0.025	0.0165702	0.0368042	0.721321	0.0482306	0.67309	1
4148	GC00004255	hypothetical protein	0.0368187	0.000682979	0.0218882	0.00245623	0.000682979	0.0140585	0.00245623	0.0190579	0.00998241	0.0375388	0.032351	0.0482306	0.00494218	0.0482306	0.0218882	0.000682979	0.0420021	0.0482306	0.721321	0.0218882	0.0368042	0.00972981	0.0482306	0.025	0.0165702	0.0368042	0.721321	0.0482306	0.67309	1
4164	GC00003472_2	Energy-coupling factor transporter transmembrane protein EcfT	0.0368187	0.000682979	0.0218882	0.00245623	0.000682979	0.0140585	0.00245623	0.0190579	0.00998241	0.0375388	0.032351	0.0482306	0.00494218	0.0482306	0.0218882	0.000682979	0.0420021	0.0482306	0.721321	0.0218882	0.0368042	0.00972981	0.0482306	0.025	0.0165702	0.0368042	0.721321	0.0482306	0.67309	1
4176	GC00003372_1	hypothetical protein	0.0368187	0.000682979	0.0218882	0.00245623	0.000682979	0.0140585	0.00245623	0.0190579	0.00998241	0.0375388	0.032351	0.0482306	0.00494218	0.0482306	0.0218882	0.000682979	0.0420021	0.0482306	0.721321	0.0218882	0.0368042	0.00972981	0.0482306	0.025	0.0165702	0.0368042	0.721321	0.0482306	0.67309	1
4178	GC00000552_19	hypothetical protein	0.0368187	0.000682979	0.0218882	0.00245623	0.000682979	0.0140585	0.00245623	0.0190579	0.00998241	0.0375388	0.032351	0.0482306	0.00494218	0.0482306	0.0218882	0.000682979	0.0420021	0.0482306	0.721321	0.0218882	0.0368042	0.00972981	0.0482306	0.025	0.0165702	0.0368042	0.721321	0.0482306	0.67309	1
4180	GC00000629_14	hypothetical protein	0.0368187	0.000682979	0.0218882	0.00245623	0.000682979	0.0140585	0.00245623	0.0190579	0.00998241	0.0375388	0.032351	0.0482306	0.00494218	0.0482306	0.0218882	0.000682979	0.0420021	0.0482306	0.721321	0.0218882	0.0368042	0.00972981	0.0482306	0.025	0.0165702	0.0368042	0.721321	0.0482306	0.67309	1
4193	GC00000416_8	Iron import ATP-binding/permease protein IrtA	0.0368187	0.000682979	0.0218882	0.00245623	0.000682979	0.0140585	0.00245623	0.0190579	0.00998241	0.0375388	0.032351	0.0482306	0.00494218	0.0482306	0.0218882	0.000682979	0.0420021	0.0482306	0.721321	0.0218882	0.0368042	0.00972981	0.0482306	0.025	0.0165702	0.0368042	0.721321	0.0482306	0.67309	1
4197	GC00000416_2	Vitamin B12 import ATP-binding protein BtuD	0.0368187	0.000682979	0.0218882	0.00245623	0.000682979	0.0140585	0.00245623	0.0190579	0.00998241	0.0375388	0.032351	0.0482306	0.00494218	0.0482306	0.0218882	0.000682979	0.0420021	0.0482306	0.721321	0.0218882	0.0368042	0.00972981	0.0482306	0.025	0.0165702	0.0368042	0.721321	0.0482306	0.67309	1
4198	GC00000239_2	Putative HMP/thiamine import ATP-binding protein YkoD	0.0368187	0.000682979	0.0218882	0.00245623	0.000682979	0.0140585	0.00245623	0.0190579	0.00998241	0.0375388	0.032351	0.0482306	0.00494218	0.0482306	0.0218882	0.000682979	0.0420021	0.0482306	0.721321	0.0218882	0.0368042	0.00972981	0.0482306	0.025	0.0165702	0.0368042	0.721321	0.0482306	0.67309	1
4199	GC00003126_3	hypothetical protein	0.0368187	0.000682979	0.0218882	0.00245623	0.000682979	0.0140585	0.00245623	0.0190579	0.00998241	0.0375388	0.032351	0.0482306	0.00494218	0.0482306	0.0218882	0.000682979	0.0420021	0.0482306	0.721321	0.0218882	0.0368042	0.00972981	0.0482306	0.025	0.0165702	0.0368042	0.721321	0.0482306	0.67309	1
4209	GC00003471_2	hypothetical protein	0.0368187	0.000682979	0.0218882	0.00245623	0.000682979	0.0140585	0.00245623	0.0190579	0.00998241	0.0375388	0.032351	0.0482306	0.00494218	0.0482306	0.0218882	0.000682979	0.0420021	0.0482306	0.721321	0.0218882	0.0368042	0.00972981	0.0482306	0.025	0.0165702	0.0368042	0.721321	0.0482306	0.67309	1
4219	GC00000490_7	hypothetical protein	0.0368187	0.000682979	0.0218882	0.00245623	0.000682979	0.0140585	0.00245623	0.0190579	0.00998241	0.0375388	0.032351	0.0482306	0.00494218	0.0482306	0.0218882	0.000682979	0.0420021	0.0482306	0.721321	0.0218882	0.0368042	0.00972981	0.0482306	0.025	0.0165702	0.0368042	0.721321	0.0482306	0.67309	1
4224	GC00004254	hypothetical protein	0.0368187	0.000682979	0.0218882	0.00245623	0.000682979	0.0140585	0.00245623	0.0190579	0.00998241	0.0375388	0.032351	0.0482306	0.00494218	0.0482306	0.0218882	0.000682979	0.0420021	0.0482306	0.721321	0.0218882	0.0368042	0.00972981	0.0482306	0.025	0.0165702	0.0368042	0.721321	0.0482306	0.67309	1
3410	GC00002894_14	hypothetical protein	0.0685274	0.0254568	0.00215175	0.0220456	0.0254568	0.00992233	0.0220456	0.00492444	0.0358919	0.0694471	0.00777008	0.0219909	0.0301752	0.0219909	0.00215175	0.0254568	0.0165186	0.0219909	0.0143576	0.00215175	0.0118506	0.720828	0.0219909	0.000851503	0.043575	0.0118506	0.720828	0.0694471	0.651381	1
3412	GC00000431_1	hypothetical protein	0.0685274	0.0254568	0.00215175	0.0220456	0.0254568	0.00992233	0.0220456	0.00492444	0.0358919	0.0694471	0.00777008	0.0219909	0.0301752	0.0219909	0.00215175	0.0254568	0.0165186	0.0219909	0.0143576	0.00215175	0.0118506	0.720828	0.0219909	0.000851503	0.043575	0.0118506	0.720828	0.0694471	0.651381	1
462	GC00000612_2	hypothetical protein	0.370606	0.0509378	0.0243236	0.720048	0.0509378	0.0329204	0.720048	0.0273578	0.0635909	0.106419	0.0137713	0.000547282	0.0566097	0.000547282	0.0243236	0.0509378	0.00485516	0.000547282	0.0379554	0.0243236	0.00956844	0.0379554	0.000547282	0.0210791	0.0731434	0.00956844	0.720048	0.106419	0.613629	1
463	GC00000007_9	putative ABC transporter ATP-binding protein	0.370606	0.0509378	0.0243236	0.720048	0.0509378	0.0329204	0.720048	0.0273578	0.0635909	0.106419	0.0137713	0.000547282	0.0566097	0.000547282	0.0243236	0.0509378	0.00485516	0.000547282	0.0379554	0.0243236	0.00956844	0.0379554	0.000547282	0.0210791	0.0731434	0.00956844	0.720048	0.106419	0.613629	1
466	GC00000664_4	hypothetical protein	0.370606	0.0509378	0.0243236	0.720048	0.0509378	0.0329204	0.720048	0.0273578	0.0635909	0.106419	0.0137713	0.000547282	0.0566097	0.000547282	0.0243236	0.0509378	0.00485516	0.000547282	0.0379554	0.0243236	0.00956844	0.0379554	0.000547282	0.0210791	0.0731434	0.00956844	0.720048	0.106419	0.613629	1
467	GC00000132_7	Transcriptional regulatory protein BtsR	0.370606	0.0509378	0.0243236	0.720048	0.0509378	0.0329204	0.720048	0.0273578	0.0635909	0.106419	0.0137713	0.000547282	0.0566097	0.000547282	0.0243236	0.0509378	0.00485516	0.000547282	0.0379554	0.0243236	0.00956844	0.0379554	0.000547282	0.0210791	0.0731434	0.00956844	0.720048	0.106419	0.613629	1
464	GC00000043_3	putative transporter	0.370606	0.0509378	0.0243236	0.720048	0.0509378	0.0329204	0.720048	0.0273578	0.0635909	0.106419	0.0137713	0.000547282	0.0566097	0.353153	0.0243236	0.0509378	0.00485516	0.000547282	0.0379554	0.0243236	0.418908	0.0379554	0.000547282	0.0210791	0.0731434	0.00956844	0.720048	0.418908	0.30114	2
465	GC00000438_1	N-acetyldiaminopimelate deacetylase	0.370606	0.0509378	0.0243236	0.720048	0.0509378	0.0329204	0.720048	0.0273578	0.0635909	0.106419	0.0137713	0.000547282	0.0566097	0.353153	0.0243236	0.0509378	0.00485516	0.000547282	0.0379554	0.0243236	0.418908	0.0379554	0.000547282	0.0210791	0.0731434	0.00956844	0.720048	0.418908	0.30114	2
435	GC00000478_2	Accessory gene regulator protein B	0.656097	0.0509378	0.527939	0.720048	0.0509378	0.0329204	0.720048	0.0273578	0.0635909	0.106419	0.0137713	0.000547282	0.0566097	0.000547282	0.527939	0.0509378	0.00485516	0.000547282	0.0379554	0.0243236	0.00956844	0.0379554	0.000547282	0.0210791	0.0731434	0.00956844	0.720048	0.527939	0.19211	2
436	GC00003212_3	hypothetical protein	0.656097	0.0509378	0.527939	0.720048	0.0509378	0.0329204	0.720048	0.0273578	0.0635909	0.106419	0.0137713	0.000547282	0.0566097	0.000547282	0.527939	0.0509378	0.00485516	0.000547282	0.0379554	0.0243236	0.00956844	0.0379554	0.000547282	0.0210791	0.0731434	0.00956844	0.720048	0.527939	0.19211	2
437	GC00000082_7	hypothetical protein	0.656097	0.0509378	0.527939	0.720048	0.0509378	0.0329204	0.720048	0.0273578	0.0635909	0.106419	0.0137713	0.000547282	0.0566097	0.000547282	0.527939	0.0509378	0.00485516	0.000547282	0.0379554	0.0243236	0.00956844	0.0379554	0.000547282	0.0210791	0.0731434	0.00956844	0.720048	0.527939	0.19211	2
1087	GC00003046_3	hypothetical protein	0.20534	0.114112	0.0735369	0.107694	0.114112	0.0861812	0.107694	0.300885	0.134629	0.719226	0.0587472	0.0401214	0.123231	0.190385	0.0735369	0.114112	0.0469456	0.0401214	0.0938069	0.0735369	0.0130869	0.0938069	0.0401214	0.0688994	0.15049	0.227002	0.719226	0.300885	0.418342	1
3563	GC00000039_2	Aldehyde-alcohol dehydrogenase	0.0603894	0.0194197	0.00344863	0.0161106	0.0194197	0.00424682	0.0161106	0.00069428	0.718053	0.0612522	0.0133825	0.0278254	0.0239777	0.0278254	0.00344863	0.0194197	0.0222403	0.0278254	0.00860667	0.00344863	0.0175028	0.00860667	0.0278254	0.00644271	0.0368133	0.0175028	0.718053	0.0612522	0.6568	1
3564	GC00002764	hypothetical protein	0.0603894	0.0194197	0.00344863	0.0161106	0.0194197	0.00424682	0.0161106	0.00069428	0.718053	0.0612522	0.0133825	0.0278254	0.0239777	0.0278254	0.00344863	0.0194197	0.0222403	0.0278254	0.00860667	0.00344863	0.0175028	0.00860667	0.0278254	0.00644271	0.0368133	0.0175028	0.718053	0.0612522	0.6568	1
3565	GC00002763	hypothetical protein	0.0603894	0.0194197	0.00344863	0.0161106	0.0194197	0.00424682	0.0161106	0.00069428	0.718053	0.0612522	0.0133825	0.0278254	0.0239777	0.0278254	0.00344863	0.0194197	0.0222403	0.0278254	0.00860667	0.00344863	0.0175028	0.00860667	0.0278254	0.00644271	0.0368133	0.0175028	0.718053	0.0612522	0.6568	1
3566	GC00002728	hypothetical protein	0.0603894	0.0194197	0.00344863	0.0161106	0.0194197	0.00424682	0.0161106	0.00069428	0.718053	0.0612522	0.0133825	0.0278254	0.0239777	0.0278254	0.00344863	0.0194197	0.0222403	0.0278254	0.00860667	0.00344863	0.0175028	0.00860667	0.0278254	0.00644271	0.0368133	0.0175028	0.718053	0.0612522	0.6568	1
2491	GC00003516	hypothetical protein	0.0922656	0.068945	0.0389413	0.00105062	0.068945	0.010089	0.00105062	0.00114057	0.717699	0.134255	0.0274553	0.0123256	0.101754	0.0123256	0.0389413	0.068945	0.0179698	0.107865	0.0543076	0.00384196	0.022958	0.0179957	0.0123256	0.0353813	0.0947764	0.022958	0.717699	0.134255	0.583445	1
4263	GC00000486_4	hypothetical protein	0.0141298	0.00295633	0.0256674	0.00608999	0.00295633	0.017743	0.00608999	0.0227976	0.00627807	0.0332541	0.716566	0.0526231	0.00128205	0.0526231	0.0256674	0.00295633	0.0462147	0.0526231	0.0133825	0.0256674	0.0408817	0.0133825	0.0526231	0.0288294	0.012777	0.0408817	0.716566	0.0526231	0.663943	1
46	GC00000521_5	hypothetical protein	0.418879	0.715817	0.00775175	0.0116464	0.715817	7.64526e-05	0.0116464	0.00499807	0.0247016	0.0552775	0.017743	0.0324261	0.0193507	0.0324261	0.00775175	0.0148934	0.0267275	0.0324261	0.00424682	0.00775175	0.0219138	0.00424682	0.0324261	0.0107534	0.0318168	0.0219138	0.715817	0.0552775	0.660539	1
21	GC00000503_2	hypothetical protein	0.401773	0.00701266	0.0154708	0.715445	0.00701266	0.00775175	0.715445	0.0126898	0.0164891	0.0452438	0.0256674	0.0409289	0.0113374	0.0409289	0.0154708	0.00701266	0.0349698	0.0409289	0.00344863	0.0154708	0.0299709	0.00344863	0.0409289	0.0185168	0.0232767	0.0299709	0.715445	0.0452438	0.670201	1
706	GC00003039_2	hypothetical protein	0.269773	0.0273116	0.715445	0.0238649	0.0273116	0.0116464	0.0238649	0.00662432	0.0378768	0.072014	0.00608999	0.0202639	0.0320851	0.0202639	0.715445	0.0273116	0.0148179	0.0202639	0.0161106	0.00384219	0.0101643	0.0161106	0.0202639	0.000831948	0.0456737	0.0101643	0.715445	0.072014	0.643431	1
707	GC00002795	High-affinity proline transporter PutP	0.269773	0.0273116	0.715445	0.0238649	0.0273116	0.0116464	0.0238649	0.00662432	0.0378768	0.072014	0.00608999	0.0202639	0.0320851	0.0202639	0.715445	0.0273116	0.0148179	0.0202639	0.0161106	0.00384219	0.0101643	0.0161106	0.0202639	0.000831948	0.0456737	0.0101643	0.715445	0.072014	0.643431	1
708	GC00002803	hypothetical protein	0.269773	0.0273116	0.715445	0.0238649	0.0273116	0.0116464	0.0238649	0.00662432	0.0378768	0.072014	0.00608999	0.0202639	0.0320851	0.0202639	0.715445	0.0273116	0.0148179	0.0202639	0.0161106	0.00384219	0.0101643	0.0161106	0.0202639	0.000831948	0.0456737	0.0101643	0.715445	0.072014	0.643431	1
709	GC00002804	hypothetical protein	0.269773	0.0273116	0.715445	0.0238649	0.0273116	0.0116464	0.0238649	0.00662432	0.0378768	0.072014	0.00608999	0.0202639	0.0320851	0.0202639	0.715445	0.0273116	0.0148179	0.0202639	0.0161106	0.00384219	0.0101643	0.0161106	0.0202639	0.000831948	0.0456737	0.0101643	0.715445	0.072014	0.643431	1
710	GC00003903	hypothetical protein	0.269773	0.0273116	0.715445	0.0238649	0.0273116	0.0116464	0.0238649	0.00662432	0.0378768	0.072014	0.00608999	0.0202639	0.0320851	0.0202639	0.715445	0.0273116	0.0148179	0.0202639	0.0161106	0.00384219	0.0101643	0.0161106	0.0202639	0.000831948	0.0456737	0.0101643	0.715445	0.072014	0.643431	1
711	GC00000587_1	Peptidoglycan O-acetyltransferase	0.269773	0.0273116	0.715445	0.0238649	0.0273116	0.0116464	0.0238649	0.00662432	0.0378768	0.072014	0.00608999	0.0202639	0.0320851	0.0202639	0.715445	0.0273116	0.0148179	0.0202639	0.0161106	0.00384219	0.0101643	0.0161106	0.0202639	0.000831948	0.0456737	0.0101643	0.715445	0.072014	0.643431	1
584	GC00004282	hypothetical protein	0.294242	0.00295633	0.715302	0.00608999	0.00295633	0.017743	0.00608999	0.0227976	0.00627807	0.0332541	0.0363248	0.0526231	0.00128205	0.0526231	0.715302	0.00295633	0.0462147	0.0526231	0.0133825	0.0256674	0.0408817	0.0133825	0.0526231	0.0288294	0.012777	0.0408817	0.715302	0.0526231	0.662679	1
2744	GC00003779	hypothetical protein	0.0850922	0.037256	0.0126838	0.0335878	0.037256	0.708966	0.0335878	0.0155443	0.0486092	0.086136	0.00259323	0.0114856	0.042366	0.0114856	0.0126838	0.037256	0.0061191	0.0114856	0.025407	0.0453912	0.00149146	0.023666	0.0114856	0.00960547	0.0570808	0.00149146	0.708966	0.086136	0.62283	1
4211	GC00000575_3	hypothetical protein	0.0368187	0.000682979	0.0218882	0.00245623	0.000682979	0.0140585	0.00245623	0.0190579	0.00998241	0.0375388	0.032351	0.0482306	0.00494218	0.0482306	0.0218882	0.000682979	0.0420021	0.705391	0.00972981	0.0218882	0.0368042	0.00972981	0.0482306	0.025	0.0165702	0.0368042	0.705391	0.0482306	0.657161	1
699	GC00000098_1	hypothetical protein	0.270335	0.0215202	0.705322	0.018178	0.0215202	0.00623291	0.018178	0.00127594	0.0316985	0.0640749	0.0114041	0.0257574	0.0261307	0.0257574	0.705322	0.0215202	0.0202163	0.0257574	0.0106156	0.00148259	0.0155071	0.0106156	0.0257574	0.00447744	0.0391536	0.0155071	0.705322	0.0640749	0.641247	1
701	GC00004004	hypothetical protein	0.270335	0.0215202	0.705322	0.018178	0.0215202	0.00623291	0.018178	0.00127594	0.0316985	0.0640749	0.0114041	0.0257574	0.0261307	0.0257574	0.705322	0.0215202	0.0202163	0.0257574	0.0106156	0.00148259	0.0155071	0.0106156	0.0257574	0.00447744	0.0391536	0.0155071	0.705322	0.0640749	0.641247	1
702	GC00004005	hypothetical protein	0.270335	0.0215202	0.705322	0.018178	0.0215202	0.00623291	0.018178	0.00127594	0.0316985	0.0640749	0.0114041	0.0257574	0.0261307	0.0257574	0.705322	0.0215202	0.0202163	0.0257574	0.0106156	0.00148259	0.0155071	0.0106156	0.0257574	0.00447744	0.0391536	0.0155071	0.705322	0.0640749	0.641247	1
700	GC00000612_3	hypothetical protein	0.270335	0.0215202	0.705322	0.018178	0.0215202	0.00623291	0.018178	0.00127594	0.0316985	0.0640749	0.0114041	0.0257574	0.0710646	0.0257574	0.705322	0.0215202	0.0202163	0.0257574	0.0106156	0.00148259	0.0155071	0.0106156	0.0257574	0.00447744	0.0391536	0.0155071	0.705322	0.0710646	0.634257	1
3876	GC00000815_1	energy-coupling factor ABC transporter ATP-binding protein	0.0479765	0.00981732	0.0126898	0.00662432	0.00981732	0.00499807	0.00662432	0.00992273	0.0193979	0.0487596	0.0227976	0.0378292	0.0141828	0.0378292	0.0126898	0.00981732	0.0319722	0.0378292	0.00069428	0.0126898	0.0270471	0.0702765	0.0378292	0.702998	0.0262922	0.0270471	0.702998	0.0702765	0.632721	1
3775	GC00003639_2	hypothetical protein	0.0512924	0.0124347	0.0101284	0.00921599	0.0124347	0.00245041	0.00921599	0.00737014	0.0221265	0.0520959	0.0201691	0.0350103	0.0168447	0.0350103	0.0101284	0.0124347	0.0292392	0.0350103	0.00186053	0.0101284	0.024375	0.00186053	0.0350103	0.0131395	0.0291303	0.702365	0.702365	0.0520959	0.650269	1
3785	GC00000760_2	Adaptive-response sensory-kinase SasA	0.0512924	0.0124347	0.0101284	0.00921599	0.0124347	0.00245041	0.00921599	0.00737014	0.0221265	0.0520959	0.0201691	0.0350103	0.0168447	0.0350103	0.0101284	0.0124347	0.0292392	0.0350103	0.00186053	0.0101284	0.024375	0.00186053	0.0350103	0.0131395	0.0291303	0.702365	0.702365	0.0520959	0.650269	1
3786	GC00000070_10	Daunorubicin/doxorubicin resistance ATP-binding protein DrrA	0.0512924	0.0124347	0.0101284	0.00921599	0.0124347	0.00245041	0.00921599	0.00737014	0.0221265	0.0520959	0.0201691	0.0350103	0.0168447	0.0350103	0.0101284	0.0124347	0.0292392	0.0350103	0.00186053	0.0101284	0.024375	0.00186053	0.0350103	0.0131395	0.0291303	0.702365	0.702365	0.0520959	0.650269	1
3793	GC00004119	hypothetical protein	0.0512924	0.0124347	0.0101284	0.00921599	0.0124347	0.00245041	0.00921599	0.00737014	0.0221265	0.0520959	0.0201691	0.0350103	0.0168447	0.0350103	0.0101284	0.0124347	0.0292392	0.0350103	0.00186053	0.0101284	0.024375	0.00186053	0.0350103	0.0131395	0.0291303	0.702365	0.702365	0.0520959	0.650269	1
3799	GC00000780_2	Sensory transduction protein regX3	0.0512924	0.0124347	0.0101284	0.00921599	0.0124347	0.00245041	0.00921599	0.00737014	0.0221265	0.0520959	0.0201691	0.0350103	0.0168447	0.0350103	0.0101284	0.0124347	0.0292392	0.0350103	0.00186053	0.0101284	0.024375	0.00186053	0.0350103	0.0131395	0.0291303	0.702365	0.702365	0.0520959	0.650269	1
3802	GC00002930_10	hypothetical protein	0.0512924	0.0124347	0.0101284	0.00921599	0.0124347	0.00245041	0.00921599	0.00737014	0.0221265	0.0520959	0.0201691	0.0350103	0.0168447	0.0350103	0.0101284	0.0124347	0.0292392	0.0350103	0.00186053	0.0101284	0.024375	0.00186053	0.0350103	0.0131395	0.0291303	0.702365	0.702365	0.0520959	0.650269	1
3811	GC00000604_3	hypothetical protein	0.0512924	0.0124347	0.0101284	0.00921599	0.0124347	0.00245041	0.00921599	0.00737014	0.0221265	0.0520959	0.0201691	0.0350103	0.0168447	0.0350103	0.0101284	0.0124347	0.0292392	0.0350103	0.00186053	0.0101284	0.024375	0.00186053	0.0350103	0.0131395	0.0291303	0.702365	0.702365	0.0520959	0.650269	1
3812	GC00004030_2	hypothetical protein	0.0512924	0.0124347	0.0101284	0.00921599	0.0124347	0.00245041	0.00921599	0.00737014	0.0221265	0.0520959	0.0201691	0.0350103	0.0168447	0.0350103	0.0101284	0.0124347	0.0292392	0.0350103	0.00186053	0.0101284	0.024375	0.00186053	0.0350103	0.0131395	0.0291303	0.702365	0.702365	0.0520959	0.650269	1
3813	GC00000607_3	hypothetical protein	0.0512924	0.0124347	0.0101284	0.00921599	0.0124347	0.00245041	0.00921599	0.00737014	0.0221265	0.0520959	0.0201691	0.0350103	0.0168447	0.0350103	0.0101284	0.0124347	0.0292392	0.0350103	0.00186053	0.0101284	0.024375	0.00186053	0.0350103	0.0131395	0.0291303	0.702365	0.702365	0.0520959	0.650269	1
3818	GC00004118	hypothetical protein	0.0512924	0.0124347	0.0101284	0.00921599	0.0124347	0.00245041	0.00921599	0.00737014	0.0221265	0.0520959	0.0201691	0.0350103	0.0168447	0.0350103	0.0101284	0.0124347	0.0292392	0.0350103	0.00186053	0.0101284	0.024375	0.00186053	0.0350103	0.0131395	0.0291303	0.702365	0.702365	0.0520959	0.650269	1
3823	GC00004112	hypothetical protein	0.0512924	0.0124347	0.0101284	0.00921599	0.0124347	0.00245041	0.00921599	0.00737014	0.0221265	0.0520959	0.0201691	0.0350103	0.0168447	0.0350103	0.0101284	0.0124347	0.0292392	0.0350103	0.00186053	0.0101284	0.024375	0.00186053	0.0350103	0.0131395	0.0291303	0.702365	0.702365	0.0520959	0.650269	1
4726	GC00000550_6	hypothetical protein	0.00910349	0.0273116	0.00384219	0.0260797	0.0273116	0.0116464	0.0260797	0.00662432	0.0378768	0.072014	0.00608999	0.0202639	0.0320851	0.0202639	0.00384219	0.0273116	0.0148179	0.0202639	0.0161106	0.00384219	0.0101643	0.702191	0.0202639	0.000831948	0.0456737	0.0101643	0.702191	0.072014	0.630177	1
173	GC00000694_1	NAD(P)/FAD-dependent oxidoreductase	0.448589	0.0533924	0.0263577	0.699556	0.0533924	0.0350695	0.699556	0.0294299	0.0663009	0.110145	0.0156975	0.00129772	0.0591752	0.00129772	0.0263577	0.0533924	0.00672159	0.00129772	0.0401817	0.512862	0.0114627	0.0401817	0.00129772	0.023076	0.076063	0.0114627	0.699556	0.512862	0.186694	2
733	GC00000520_1	hypothetical protein	0.259845	0.0291009	0.698108	0.0256181	0.0291009	0.0133011	0.0256181	0.0082529	0.0397968	0.0745112	0.00448808	0.0186258	0.0339299	0.0186258	0.698108	0.0291009	0.0132016	0.0186258	0.0177958	0.00546007	0.00855891	0.0177958	0.0186258	0.0024413	0.0477073	0.00855891	0.698108	0.0745112	0.623597	1
734	GC00000090_1	HTH-type transcriptional regulator GlvR	0.259845	0.0291009	0.698108	0.0256181	0.0291009	0.0133011	0.0256181	0.0082529	0.0397968	0.0745112	0.00448808	0.0186258	0.0339299	0.0186258	0.698108	0.0291009	0.0132016	0.0186258	0.0177958	0.00546007	0.00855891	0.0177958	0.0186258	0.0024413	0.0477073	0.00855891	0.698108	0.0745112	0.623597	1
735	GC00001896_4	7-carboxy-7-deazaguanine synthase	0.259845	0.0291009	0.698108	0.0256181	0.0291009	0.0133011	0.0256181	0.0082529	0.0397968	0.0745112	0.00448808	0.0186258	0.0339299	0.0186258	0.698108	0.0291009	0.0132016	0.0186258	0.0177958	0.00546007	0.00855891	0.0177958	0.0186258	0.0024413	0.0477073	0.00855891	0.698108	0.0745112	0.623597	1
736	GC00000743_1	Mannosylglycerate hydrolase	0.259845	0.0291009	0.698108	0.0256181	0.0291009	0.0133011	0.0256181	0.0082529	0.0397968	0.0745112	0.00448808	0.0186258	0.0339299	0.0186258	0.698108	0.0291009	0.0132016	0.0186258	0.0177958	0.00546007	0.00855891	0.0177958	0.0186258	0.0024413	0.0477073	0.00855891	0.698108	0.0745112	0.623597	1
737	GC00000478_3	Accessory gene regulator protein B	0.259845	0.0291009	0.698108	0.0256181	0.0291009	0.0133011	0.0256181	0.0082529	0.0397968	0.0745112	0.00448808	0.0186258	0.0339299	0.0186258	0.698108	0.0291009	0.0132016	0.0186258	0.0177958	0.00546007	0.00855891	0.0177958	0.0186258	0.0024413	0.0477073	0.00855891	0.698108	0.0745112	0.623597	1
738	GC00000007_6	Lipoprotein-releasing system ATP-binding protein LolD	0.259845	0.0291009	0.698108	0.0256181	0.0291009	0.0133011	0.0256181	0.0082529	0.0397968	0.0745112	0.00448808	0.0186258	0.0339299	0.0186258	0.698108	0.0291009	0.0132016	0.0186258	0.0177958	0.00546007	0.00855891	0.0177958	0.0186258	0.0024413	0.0477073	0.00855891	0.698108	0.0745112	0.623597	1
739	GC00000664_3	hypothetical protein	0.259845	0.0291009	0.698108	0.0256181	0.0291009	0.0133011	0.0256181	0.0082529	0.0397968	0.0745112	0.00448808	0.0186258	0.0339299	0.0186258	0.698108	0.0291009	0.0132016	0.0186258	0.0177958	0.00546007	0.00855891	0.0177958	0.0186258	0.0024413	0.0477073	0.00855891	0.698108	0.0745112	0.623597	1
740	GC00001701_1	PTS system 2-O-alpha-mannosyl-D-glycerate-specific EIIABC component	0.259845	0.0291009	0.698108	0.0256181	0.0291009	0.0133011	0.0256181	0.0082529	0.0397968	0.0745112	0.00448808	0.0186258	0.0339299	0.0186258	0.698108	0.0291009	0.0132016	0.0186258	0.0177958	0.00546007	0.00855891	0.0177958	0.0186258	0.0024413	0.0477073	0.00855891	0.698108	0.0745112	0.623597	1
741	GC00000416_16	Putative multidrug export ATP-binding/permease protein	0.259845	0.0291009	0.698108	0.0256181	0.0291009	0.0133011	0.0256181	0.0082529	0.0397968	0.0745112	0.00448808	0.0186258	0.0339299	0.0186258	0.698108	0.0291009	0.0132016	0.0186258	0.0177958	0.00546007	0.00855891	0.0177958	0.0186258	0.0024413	0.0477073	0.00855891	0.698108	0.0745112	0.623597	1
742	GC00002873_8	Coenzyme PQQ synthesis protein E	0.259845	0.0291009	0.698108	0.0256181	0.0291009	0.0133011	0.0256181	0.0082529	0.0397968	0.0745112	0.00448808	0.0186258	0.0339299	0.0186258	0.698108	0.0291009	0.0132016	0.0186258	0.0177958	0.00546007	0.00855891	0.0177958	0.0186258	0.0024413	0.0477073	0.00855891	0.698108	0.0745112	0.623597	1
743	GC00002873_5	Coenzyme PQQ synthesis protein E	0.259845	0.0291009	0.698108	0.0256181	0.0291009	0.0133011	0.0256181	0.0082529	0.0397968	0.0745112	0.00448808	0.0186258	0.0339299	0.0186258	0.698108	0.0291009	0.0132016	0.0186258	0.0177958	0.00546007	0.00855891	0.0177958	0.0186258	0.0024413	0.0477073	0.00855891	0.698108	0.0745112	0.623597	1
744	GC00003869	Glucosylglycerate phosphorylase	0.259845	0.0291009	0.698108	0.0256181	0.0291009	0.0133011	0.0256181	0.0082529	0.0397968	0.0745112	0.00448808	0.0186258	0.0339299	0.0186258	0.698108	0.0291009	0.0132016	0.0186258	0.0177958	0.00546007	0.00855891	0.0177958	0.0186258	0.0024413	0.0477073	0.00855891	0.698108	0.0745112	0.623597	1
745	GC00000082_2	sensor histidine kinase	0.259845	0.0291009	0.698108	0.0256181	0.0291009	0.0133011	0.0256181	0.0082529	0.0397968	0.0745112	0.00448808	0.0186258	0.0339299	0.0186258	0.698108	0.0291009	0.0132016	0.0186258	0.0177958	0.00546007	0.00855891	0.0177958	0.0186258	0.0024413	0.0477073	0.00855891	0.698108	0.0745112	0.623597	1
3806	GC00000400_2	hypothetical protein	0.0512924	0.0124347	0.0101284	0.00921599	0.0124347	0.00245041	0.00921599	0.00737014	0.0221265	0.0520959	0.0201691	0.0350103	0.696228	0.0350103	0.0101284	0.0124347	0.0292392	0.0350103	0.00186053	0.0101284	0.024375	0.00186053	0.0350103	0.0131395	0.0291303	0.024375	0.696228	0.0520959	0.644132	1
2718	GC00003099_4	hypothetical protein	0.087257	0.0387579	0.0139891	0.0350522	0.0387579	0.695309	0.0350522	0.0168652	0.0502425	0.0883178	0.00386068	0.010225	0.232034	0.010225	0.0139891	0.0387579	0.00486219	0.010225	0.0267972	0.0139891	0.000231524	0.0267972	0.010225	0.0108964	0.0588247	0.000231524	0.695309	0.232034	0.463275	1
3636	GC00004068	hypothetical protein	0.0574808	0.0172157	0.00553245	0.0139384	0.0172157	0.00214919	0.0139384	0.00277987	0.694397	0.0583242	0.0154889	0.0300407	0.0217225	0.0300407	0.00553245	0.0172157	0.0244034	0.0300407	0.00648902	0.00553245	0.0196315	0.00648902	0.0300407	0.0085286	0.0343723	0.0196315	0.694397	0.0583242	0.636073	1
3693	GC00000594_1	putative N-acetyltransferase YjaB	0.0574808	0.0172157	0.00553245	0.0139384	0.0172157	0.00214919	0.0139384	0.00277987	0.694397	0.0583242	0.0154889	0.0300407	0.0217225	0.0300407	0.00553245	0.0172157	0.0244034	0.0300407	0.00648902	0.00553245	0.0196315	0.00648902	0.0300407	0.0085286	0.0343723	0.0196315	0.694397	0.0583242	0.636073	1
2586	GC00000606_1	ABC transporter ATP-binding protein	0.0955423	0.0444353	0.0188592	0.0405785	0.0444353	0.027178	0.0405785	0.0218024	0.0564427	0.0714169	0.485471	0.00559896	0.0498273	0.00559896	0.0188592	0.0444353	0.000232364	0.00559896	0.69349	0.0188592	0.00442457	0.0320227	0.00559896	0.0157031	0.0654618	0.00442457	0.69349	0.485471	0.20802	2
6	GC00002854	hypothetical protein	0.624147	0.0545928	0.505736	0.689872	0.0545928	0.036117	0.689872	0.0304387	0.0676284	0.111977	0.0166318	0.00218858	0.0604309	0.00218858	0.505736	0.0545928	0.00762439	0.00218858	0.041268	0.0273473	0.0123804	0.041268	0.00218858	0.0240466	0.0774946	0.0123804	0.689872	0.505736	0.184136	2
7	GC00002856_2	Bacitracin export permease protein BceB	0.624147	0.0545928	0.505736	0.689872	0.0545928	0.036117	0.689872	0.0304387	0.0676284	0.111977	0.0166318	0.00218858	0.0604309	0.00218858	0.505736	0.0545928	0.00762439	0.00218858	0.041268	0.0273473	0.0123804	0.041268	0.00218858	0.0240466	0.0774946	0.0123804	0.689872	0.505736	0.184136	2
200	GC00000535_2	PTS system maltose-specific EIICB component	0.440429	0.0545928	0.0273473	0.689872	0.0545928	0.036117	0.689872	0.0304387	0.0676284	0.111977	0.0166318	0.00218858	0.0269695	0.00218858	0.0273473	0.0545928	0.00762439	0.00218858	0.041268	0.505736	0.0123804	0.041268	0.00218858	0.0240466	0.0774946	0.0123804	0.689872	0.505736	0.184136	2
224	GC00002858	Cysteine desulfurase	0.440429	0.0545928	0.0273473	0.689872	0.0545928	0.036117	0.689872	0.0304387	0.0676284	0.111977	0.0166318	0.00218858	0.0269695	0.00218858	0.0273473	0.0545928	0.00762439	0.00218858	0.041268	0.505736	0.0123804	0.041268	0.00218858	0.0240466	0.0774946	0.0123804	0.689872	0.505736	0.184136	2
225	GC00002681_2	Protein MalY	0.440429	0.0545928	0.0273473	0.689872	0.0545928	0.036117	0.689872	0.0304387	0.0676284	0.111977	0.0166318	0.00218858	0.0269695	0.00218858	0.0273473	0.0545928	0.00762439	0.00218858	0.041268	0.505736	0.0123804	0.041268	0.00218858	0.0240466	0.0774946	0.0123804	0.689872	0.505736	0.184136	2
226	GC00000441_1	Arabinose 5-phosphate isomerase KpsF	0.440429	0.0545928	0.0273473	0.689872	0.0545928	0.036117	0.689872	0.0304387	0.0676284	0.111977	0.0166318	0.00218858	0.0269695	0.00218858	0.0273473	0.0545928	0.00762439	0.00218858	0.041268	0.505736	0.0123804	0.041268	0.00218858	0.0240466	0.0774946	0.0123804	0.689872	0.505736	0.184136	2
3734	GC00004041_2	hypothetical protein	0.0544539	0.0148934	0.00775175	0.0116464	0.0148934	0.689679	0.0116464	0.00499807	0.0247016	0.0552775	0.017743	0.0324261	0.0867545	0.0324261	0.00775175	0.0148934	0.0267275	0.0324261	0.00424682	0.00775175	0.0219138	0.00424682	0.0324261	0.0107534	0.0318168	0.0219138	0.689679	0.0867545	0.602924	1
3743	GC00004040_2	hypothetical protein	0.0544539	0.0148934	0.00775175	0.0116464	0.0148934	0.689679	0.0116464	0.00499807	0.0247016	0.0552775	0.017743	0.0324261	0.0867545	0.0324261	0.00775175	0.0148934	0.0267275	0.0324261	0.00424682	0.00775175	0.0219138	0.00424682	0.0324261	0.0107534	0.0318168	0.0219138	0.689679	0.0867545	0.602924	1
1677	GC00002894_15	hypothetical protein	0.139172	0.073006	0.0421532	0.0682203	0.073006	0.0519423	0.0682203	0.0455863	0.688438	0.14067	0.0304172	0.0150447	0.00612577	0.0150447	0.0421532	0.073006	0.303126	0.0150447	0.0577599	0.0421532	0.125821	0.0577599	0.0150447	0.0385103	0.0997146	0.0258368	0.688438	0.303126	0.385312	1
162	GC00002751	hypothetical protein	0.520299	0.688055	0.0617224	0.0549287	0.688055	0.0401492	0.0549287	0.034314	0.0127999	0.0317095	0.0202008	0.00556777	0.00117295	0.00556777	0.0617224	0.0592365	0.0110583	0.00556777	0.0454562	0.015289	0.0158789	0.0454562	0.00556777	0.0277661	0.083054	0.0158789	0.688055	0.083054	0.605001	1
4083	GC00000431_4	hypothetical protein	0.0407759	0.00398404	0.0185168	0.000831948	0.00398404	0.0107534	0.000831948	0.0157153	0.0133657	0.0415172	0.0288294	0.0443693	0.00827278	0.0443693	0.0185168	0.00398404	0.0382881	0.0443693	0.00644271	0.0185168	0.0331996	0.00644271	0.0443693	0.0215909	0.0200506	0.686568	0.686568	0.0443693	0.642199	1
4092	GC00002894_8	hypothetical protein	0.0407759	0.00398404	0.0185168	0.000831948	0.00398404	0.0107534	0.000831948	0.0157153	0.0133657	0.0415172	0.0288294	0.0443693	0.00827278	0.0443693	0.0185168	0.00398404	0.0382881	0.0443693	0.00644271	0.0185168	0.0331996	0.00644271	0.0443693	0.0215909	0.0200506	0.686568	0.686568	0.0443693	0.642199	1
1063	GC00003190_2	hypothetical protein	0.2108	0.11744	0.0760146	0.110881	0.11744	0.0889123	0.110881	0.293326	0.13842	0.686259	0.0609479	0.0420134	0.126763	0.0420134	0.0760146	0.0700545	0.0489446	0.0420134	0.0966967	0.0760146	0.0552036	0.0966967	0.0420134	0.0976601	0.154647	0.181721	0.686259	0.293326	0.392933	1
4246	GC00000623_4	hypothetical protein	0.0221863	0.0172157	0.00553245	0.0139384	0.0172157	0.00214919	0.0139384	0.00277987	0.0271445	0.0583242	0.0154889	0.0300407	0.0217225	0.0300407	0.00553245	0.0172157	0.0244034	0.0300407	0.00648902	0.00553245	0.0196315	0.685812	0.0300407	0.0085286	0.0343723	0.0196315	0.685812	0.0583242	0.627488	1
497	GC00002843	hypothetical protein	0.353742	0.0457829	0.0200012	0.68549	0.0457829	0.0283743	0.68549	0.022962	0.0579203	0.0986742	0.00965225	0.0045314	0.241009	0.0045314	0.0200012	0.0457829	0.000839996	0.0045314	0.0332566	0.0200012	0.00550641	0.0332566	0.0045314	0.0168281	0.0670472	0.00550641	0.68549	0.241009	0.44448	1
4137	GC00002943_8	hypothetical protein	0.0343636	0.120754	0.273366	0.114054	0.120754	0.0916267	0.114054	0.286135	0.142197	0.684641	0.0631287	0.0438823	0.130281	0.0438823	0.273366	0.120754	0.0509218	0.0438823	0.0995704	0.0784743	0.0572846	0.0995704	0.0438823	0.26004	0.15879	0.0572846	0.684641	0.286135	0.398506	1
2677	GC00003748	hypothetical protein	0.089382	0.0402244	0.0152566	0.036481	0.0402244	0.682348	0.036481	0.0181488	0.0518401	0.0904595	0.00508793	0.00900941	0.45873	0.00900941	0.0152566	0.0402244	0.00364827	0.00900941	0.0281514	0.0152566	0.000986987	0.0281514	0.00900941	0.0121488	0.0605324	0.000986987	0.682348	0.45873	0.223618	2
782	GC00002832_1	hypothetical protein	0.250482	0.030831	0.681894	0.0273116	0.030831	0.0148934	0.0273116	0.00981732	0.041658	0.0769446	0.00295633	0.0170674	0.0357157	0.0170674	0.681894	0.030831	0.0116609	0.0170674	0.0194197	0.00701266	0.00702612	0.0194197	0.0170674	0.00398404	0.0496816	0.00702612	0.681894	0.0769446	0.60495	1
783	GC00003625	hypothetical protein	0.250482	0.030831	0.681894	0.0273116	0.030831	0.0148934	0.0273116	0.00981732	0.041658	0.0769446	0.00295633	0.0170674	0.0357157	0.0170674	0.681894	0.030831	0.0116609	0.0170674	0.0194197	0.00701266	0.00702612	0.0194197	0.0170674	0.00398404	0.0496816	0.00702612	0.681894	0.0769446	0.60495	1
784	GC00003847	hypothetical protein	0.250482	0.030831	0.681894	0.0273116	0.030831	0.0148934	0.0273116	0.00981732	0.041658	0.0769446	0.00295633	0.0170674	0.0357157	0.0170674	0.681894	0.030831	0.0116609	0.0170674	0.0194197	0.00701266	0.00702612	0.0194197	0.0170674	0.00398404	0.0496816	0.00702612	0.681894	0.0769446	0.60495	1
785	GC00002833_1	hypothetical protein	0.250482	0.030831	0.681894	0.0273116	0.030831	0.0148934	0.0273116	0.00981732	0.041658	0.0769446	0.00295633	0.0170674	0.0357157	0.0170674	0.681894	0.030831	0.0116609	0.0170674	0.0194197	0.00701266	0.00702612	0.0194197	0.0170674	0.00398404	0.0496816	0.00702612	0.681894	0.0769446	0.60495	1
786	GC00000683_9	hypothetical protein	0.250482	0.030831	0.681894	0.0273116	0.030831	0.0148934	0.0273116	0.00981732	0.041658	0.0769446	0.00295633	0.0170674	0.0357157	0.0170674	0.681894	0.030831	0.0116609	0.0170674	0.0194197	0.00701266	0.00702612	0.0194197	0.0170674	0.00398404	0.0496816	0.00702612	0.681894	0.0769446	0.60495	1
787	GC00003606_3	hypothetical protein	0.250482	0.030831	0.681894	0.0273116	0.030831	0.0148934	0.0273116	0.00981732	0.041658	0.0769446	0.00295633	0.0170674	0.0357157	0.0170674	0.681894	0.030831	0.0116609	0.0170674	0.0194197	0.00701266	0.00702612	0.0194197	0.0170674	0.00398404	0.0496816	0.00702612	0.681894	0.0769446	0.60495	1
788	GC00000683_6	hypothetical protein	0.250482	0.030831	0.681894	0.0273116	0.030831	0.0148934	0.0273116	0.00981732	0.041658	0.0769446	0.00295633	0.0170674	0.0357157	0.0170674	0.681894	0.030831	0.0116609	0.0170674	0.0194197	0.00701266	0.00702612	0.0194197	0.0170674	0.00398404	0.0496816	0.00702612	0.681894	0.0769446	0.60495	1
789	GC00002869_1	hypothetical protein	0.250482	0.030831	0.681894	0.0273116	0.030831	0.0148934	0.0273116	0.00981732	0.041658	0.0769446	0.00295633	0.0170674	0.0357157	0.0170674	0.681894	0.030831	0.0116609	0.0170674	0.0194197	0.00701266	0.00702612	0.0194197	0.0170674	0.00398404	0.0496816	0.00702612	0.681894	0.0769446	0.60495	1
791	GC00003853	hypothetical protein	0.250482	0.030831	0.681894	0.0273116	0.030831	0.0148934	0.0273116	0.00981732	0.00121073	0.0769446	0.00295633	0.193008	0.0357157	0.0170674	0.681894	0.030831	0.0116609	0.0170674	0.0194197	0.00701266	0.00702612	0.0194197	0.0170674	0.00398404	0.0496816	0.00702612	0.681894	0.193008	0.488887	1
52	GC00002859	hypothetical protein	0.614219	0.0557766	0.498865	0.680533	0.0557766	0.0371479	0.680533	0.0314306	0.0689389	0.113788	0.0175483	0.00305995	0.0616698	0.00305995	0.498865	0.0557766	0.00850846	0.00305995	0.0423378	0.0283198	0.0132798	0.0423378	0.00305995	0.025	0.0789086	0.0132798	0.680533	0.498865	0.181669	2
482	GC00000436_2	hypothetical protein	0.364402	0.0557766	0.019606	0.680533	0.0557766	0.0371479	0.680533	0.0314306	0.0689389	0.113788	0.0175483	0.00305995	0.0285787	0.00305995	0.019606	0.0557766	0.00850846	0.00305995	0.0423378	0.498865	0.0132798	0.0423378	0.00305995	0.025	0.0789086	0.0132798	0.680533	0.498865	0.181669	2
489	GC00000076_r1_1	hypothetical protein	0.35973	0.679489	0.0320574	0.0560167	0.679489	0.0411217	0.0560167	0.0352469	0.0740267	0.12085	0.0210554	0.0063714	0.066474	0.0063714	0.0320574	0.0603617	0.0118772	0.0063714	0.0464679	0.0320574	0.016715	0.575056	0.0063714	0.0286594	0.0844061	0.016715	0.679489	0.575056	0.104433	2
4268	GC00000577_1	hypothetical protein	0.0325555	0.00295633	0.0256674	0.00608999	0.00295633	0.017743	0.00608999	0.0227976	0.00627807	0.0332541	0.0363248	0.0526231	0.00128205	0.0526231	0.0256674	0.00295633	0.0462147	0.0526231	0.0133825	0.0256674	0.0408817	0.679368	0.0526231	0.0288294	0.012777	0.0408817	0.679368	0.0526231	0.626745	1
4274	GC00003747_1	High-affinity zinc uptake system membrane protein ZnuB	0.0325555	0.00295633	0.0256674	0.00608999	0.00295633	0.017743	0.00608999	0.0227976	0.00627807	0.0332541	0.0363248	0.0526231	0.00128205	0.0526231	0.0256674	0.00295633	0.0462147	0.0526231	0.0133825	0.0256674	0.0408817	0.679368	0.0526231	0.0288294	0.012777	0.0408817	0.679368	0.0526231	0.626745	1
4278	GC00004296	IgM protease	0.0325555	0.00295633	0.0256674	0.00608999	0.00295633	0.017743	0.00608999	0.0227976	0.00627807	0.0332541	0.0363248	0.0526231	0.00128205	0.0526231	0.0256674	0.00295633	0.0462147	0.0526231	0.0133825	0.0256674	0.0408817	0.679368	0.0526231	0.0288294	0.012777	0.0408817	0.679368	0.0526231	0.626745	1
4279	GC00000707_1	High-affinity zinc uptake system ATP-binding protein ZnuC	0.0325555	0.00295633	0.0256674	0.00608999	0.00295633	0.017743	0.00608999	0.0227976	0.00627807	0.0332541	0.0363248	0.0526231	0.00128205	0.0526231	0.0256674	0.00295633	0.0462147	0.0526231	0.0133825	0.0256674	0.0408817	0.679368	0.0526231	0.0288294	0.012777	0.0408817	0.679368	0.0526231	0.626745	1
4281	GC00004298	hypothetical protein	0.0325555	0.00295633	0.0256674	0.00608999	0.00295633	0.017743	0.00608999	0.0227976	0.00627807	0.0332541	0.0363248	0.0526231	0.00128205	0.0526231	0.0256674	0.00295633	0.0462147	0.0526231	0.0133825	0.0256674	0.0408817	0.679368	0.0526231	0.0288294	0.012777	0.0408817	0.679368	0.0526231	0.626745	1
4288	GC00004012_2	hypothetical protein	0.0325555	0.00295633	0.0256674	0.00608999	0.00295633	0.017743	0.00608999	0.0227976	0.00627807	0.0332541	0.0363248	0.0526231	0.00128205	0.0526231	0.0256674	0.00295633	0.0462147	0.0526231	0.0133825	0.0256674	0.0408817	0.679368	0.0526231	0.0288294	0.012777	0.0408817	0.679368	0.0526231	0.626745	1
4291	GC00004012_1	hypothetical protein	0.0325555	0.00295633	0.0256674	0.00608999	0.00295633	0.017743	0.00608999	0.0227976	0.00627807	0.0332541	0.0363248	0.0526231	0.00128205	0.0526231	0.0256674	0.00295633	0.0462147	0.0526231	0.0133825	0.0256674	0.0408817	0.679368	0.0526231	0.0288294	0.012777	0.0408817	0.679368	0.0526231	0.626745	1
4298	GC00000132_1	hypothetical protein	0.0325555	0.00295633	0.0256674	0.00608999	0.00295633	0.017743	0.00608999	0.0227976	0.00627807	0.0332541	0.0363248	0.0526231	0.00128205	0.0526231	0.0256674	0.00295633	0.0462147	0.0526231	0.0133825	0.0256674	0.0408817	0.679368	0.0526231	0.0288294	0.012777	0.0408817	0.679368	0.0526231	0.626745	1
4299	GC00000436_1	hypothetical protein	0.0325555	0.00295633	0.0256674	0.00608999	0.00295633	0.017743	0.00608999	0.0227976	0.00627807	0.0332541	0.0363248	0.0526231	0.00128205	0.0526231	0.0256674	0.00295633	0.0462147	0.0526231	0.0133825	0.0256674	0.0408817	0.679368	0.0526231	0.0288294	0.012777	0.0408817	0.679368	0.0526231	0.626745	1
4303	GC00004286	hypothetical protein	0.0325555	0.00295633	0.0256674	0.00608999	0.00295633	0.017743	0.00608999	0.0227976	0.00627807	0.0332541	0.0363248	0.0526231	0.00128205	0.0526231	0.0256674	0.00295633	0.0462147	0.0526231	0.0133825	0.0256674	0.0408817	0.679368	0.0526231	0.0288294	0.012777	0.0408817	0.679368	0.0526231	0.626745	1
4308	GC00000414_7	hypothetical protein	0.0325555	0.00295633	0.0256674	0.00608999	0.00295633	0.017743	0.00608999	0.0227976	0.00627807	0.0332541	0.0363248	0.0526231	0.00128205	0.0526231	0.0256674	0.00295633	0.0462147	0.0526231	0.0133825	0.0256674	0.0408817	0.679368	0.0526231	0.0288294	0.012777	0.0408817	0.679368	0.0526231	0.626745	1
4313	GC00004295	hypothetical protein	0.0325555	0.00295633	0.0256674	0.00608999	0.00295633	0.017743	0.00608999	0.0227976	0.00627807	0.0332541	0.0363248	0.0526231	0.00128205	0.0526231	0.0256674	0.00295633	0.0462147	0.0526231	0.0133825	0.0256674	0.0408817	0.679368	0.0526231	0.0288294	0.012777	0.0408817	0.679368	0.0526231	0.626745	1
4316	GC00004297	hypothetical protein	0.0325555	0.00295633	0.0256674	0.00608999	0.00295633	0.017743	0.00608999	0.0227976	0.00627807	0.0332541	0.0363248	0.0526231	0.00128205	0.0526231	0.0256674	0.00295633	0.0462147	0.0526231	0.0133825	0.0256674	0.0408817	0.679368	0.0526231	0.0288294	0.012777	0.0408817	0.679368	0.0526231	0.626745	1
4318	GC00004287	hypothetical protein	0.0325555	0.00295633	0.0256674	0.00608999	0.00295633	0.017743	0.00608999	0.0227976	0.00627807	0.0332541	0.0363248	0.0526231	0.00128205	0.0526231	0.0256674	0.00295633	0.0462147	0.0526231	0.0133825	0.0256674	0.0408817	0.679368	0.0526231	0.0288294	0.012777	0.0408817	0.679368	0.0526231	0.626745	1
4320	GC00004288	hypothetical protein	0.0325555	0.00295633	0.0256674	0.00608999	0.00295633	0.017743	0.00608999	0.0227976	0.00627807	0.0332541	0.0363248	0.0526231	0.00128205	0.0526231	0.0256674	0.00295633	0.0462147	0.0526231	0.0133825	0.0256674	0.0408817	0.679368	0.0526231	0.0288294	0.012777	0.0408817	0.679368	0.0526231	0.626745	1
4321	GC00004290	hypothetical protein	0.0325555	0.00295633	0.0256674	0.00608999	0.00295633	0.017743	0.00608999	0.0227976	0.00627807	0.0332541	0.0363248	0.0526231	0.00128205	0.0526231	0.0256674	0.00295633	0.0462147	0.0526231	0.0133825	0.0256674	0.0408817	0.679368	0.0526231	0.0288294	0.012777	0.0408817	0.679368	0.0526231	0.626745	1
4323	GC00000155_2	Ferric uptake regulation protein	0.0325555	0.00295633	0.0256674	0.00608999	0.00295633	0.017743	0.00608999	0.0227976	0.00627807	0.0332541	0.0363248	0.0526231	0.00128205	0.0526231	0.0256674	0.00295633	0.0462147	0.0526231	0.0133825	0.0256674	0.0408817	0.679368	0.0526231	0.0288294	0.012777	0.0408817	0.679368	0.0526231	0.626745	1
4327	GC00003746_1	High-affinity zinc uptake system binding-protein ZnuA	0.0325555	0.00295633	0.0256674	0.00608999	0.00295633	0.017743	0.00608999	0.0227976	0.00627807	0.0332541	0.0363248	0.0526231	0.00128205	0.0526231	0.0256674	0.00295633	0.0462147	0.0526231	0.0133825	0.0256674	0.0408817	0.679368	0.0526231	0.0288294	0.012777	0.0408817	0.679368	0.0526231	0.626745	1
4331	GC00004294	hypothetical protein	0.0325555	0.00295633	0.0256674	0.00608999	0.00295633	0.017743	0.00608999	0.0227976	0.00627807	0.0332541	0.0363248	0.0526231	0.00128205	0.0526231	0.0256674	0.00295633	0.0462147	0.0526231	0.0133825	0.0256674	0.0408817	0.679368	0.0526231	0.0288294	0.012777	0.0408817	0.679368	0.0526231	0.626745	1
4332	GC00004267	hypothetical protein	0.0325555	0.00295633	0.0256674	0.00608999	0.00295633	0.017743	0.00608999	0.0227976	0.00627807	0.0332541	0.0363248	0.0526231	0.00128205	0.0526231	0.0256674	0.00295633	0.0462147	0.0526231	0.0133825	0.0256674	0.0408817	0.679368	0.0526231	0.0288294	0.012777	0.0408817	0.679368	0.0526231	0.626745	1
4335	GC00004293	hypothetical protein	0.0325555	0.00295633	0.0256674	0.00608999	0.00295633	0.017743	0.00608999	0.0227976	0.00627807	0.0332541	0.0363248	0.0526231	0.00128205	0.0526231	0.0256674	0.00295633	0.0462147	0.0526231	0.0133825	0.0256674	0.0408817	0.679368	0.0526231	0.0288294	0.012777	0.0408817	0.679368	0.0526231	0.626745	1
4336	GC00004292	hypothetical protein	0.0325555	0.00295633	0.0256674	0.00608999	0.00295633	0.017743	0.00608999	0.0227976	0.00627807	0.0332541	0.0363248	0.0526231	0.00128205	0.0526231	0.0256674	0.00295633	0.0462147	0.0526231	0.0133825	0.0256674	0.0408817	0.679368	0.0526231	0.0288294	0.012777	0.0408817	0.679368	0.0526231	0.626745	1
4338	GC00004291	hypothetical protein	0.0325555	0.00295633	0.0256674	0.00608999	0.00295633	0.017743	0.00608999	0.0227976	0.00627807	0.0332541	0.0363248	0.0526231	0.00128205	0.0526231	0.0256674	0.00295633	0.0462147	0.0526231	0.0133825	0.0256674	0.0408817	0.679368	0.0526231	0.0288294	0.012777	0.0408817	0.679368	0.0526231	0.626745	1
4339	GC00004289	hypothetical protein	0.0325555	0.00295633	0.0256674	0.00608999	0.00295633	0.017743	0.00608999	0.0227976	0.00627807	0.0332541	0.0363248	0.0526231	0.00128205	0.0526231	0.0256674	0.00295633	0.0462147	0.0526231	0.0133825	0.0256674	0.0408817	0.679368	0.0526231	0.0288294	0.012777	0.0408817	0.679368	0.0526231	0.626745	1
4342	GC00000809_3	hypothetical protein	0.0325555	0.00295633	0.0256674	0.00608999	0.00295633	0.017743	0.00608999	0.0227976	0.00627807	0.0332541	0.0363248	0.0526231	0.00128205	0.0526231	0.0256674	0.00295633	0.0462147	0.0526231	0.0133825	0.0256674	0.0408817	0.679368	0.0526231	0.0288294	0.012777	0.0408817	0.679368	0.0526231	0.626745	1
4343	GC00000052_1	hypothetical protein	0.0325555	0.00295633	0.0256674	0.00608999	0.00295633	0.017743	0.00608999	0.0227976	0.00627807	0.0332541	0.0363248	0.0526231	0.00128205	0.0526231	0.0256674	0.00295633	0.0462147	0.0526231	0.0133825	0.0256674	0.0408817	0.679368	0.0526231	0.0288294	0.012777	0.0408817	0.679368	0.0526231	0.626745	1
4347	GC00000862_1	Isopentenyl-diphosphate Delta-isomerase	0.0325555	0.00295633	0.0256674	0.00608999	0.00295633	0.017743	0.00608999	0.0227976	0.00627807	0.0332541	0.0363248	0.0526231	0.00128205	0.0526231	0.0256674	0.00295633	0.0462147	0.0526231	0.0133825	0.0256674	0.0408817	0.679368	0.0526231	0.0288294	0.012777	0.0408817	0.679368	0.0526231	0.626745	1
4348	GC00000845_1	Validoxylamine A 7'-phosphate phosphatase	0.0325555	0.00295633	0.0256674	0.00608999	0.00295633	0.017743	0.00608999	0.0227976	0.00627807	0.0332541	0.0363248	0.0526231	0.00128205	0.0526231	0.0256674	0.00295633	0.0462147	0.0526231	0.0133825	0.0256674	0.0408817	0.679368	0.0526231	0.0288294	0.012777	0.0408817	0.679368	0.0526231	0.626745	1
4349	GC00000863_2	putative protein YbdM	0.0325555	0.00295633	0.0256674	0.00608999	0.00295633	0.017743	0.00608999	0.0227976	0.00627807	0.0332541	0.0363248	0.0526231	0.00128205	0.0526231	0.0256674	0.00295633	0.0462147	0.0526231	0.0133825	0.0256674	0.0408817	0.679368	0.0526231	0.0288294	0.012777	0.0408817	0.679368	0.0526231	0.626745	1
4351	GC00000082_1	hypothetical protein	0.0325555	0.00295633	0.0256674	0.00608999	0.00295633	0.017743	0.00608999	0.0227976	0.00627807	0.0332541	0.0363248	0.0526231	0.00128205	0.0526231	0.0256674	0.00295633	0.0462147	0.0526231	0.0133825	0.0256674	0.0408817	0.679368	0.0526231	0.0288294	0.012777	0.0408817	0.679368	0.0526231	0.626745	1
4352	GC00003874_2	hypothetical protein	0.0325555	0.00295633	0.0256674	0.00608999	0.00295633	0.017743	0.00608999	0.0227976	0.00627807	0.0332541	0.0363248	0.0526231	0.00128205	0.0526231	0.0256674	0.00295633	0.0462147	0.0526231	0.0133825	0.0256674	0.0408817	0.679368	0.0526231	0.0288294	0.012777	0.0408817	0.679368	0.0526231	0.626745	1
4353	GC00000556_11	hypothetical protein	0.0325555	0.00295633	0.0256674	0.00608999	0.00295633	0.017743	0.00608999	0.0227976	0.00627807	0.0332541	0.0363248	0.0526231	0.00128205	0.0526231	0.0256674	0.00295633	0.0462147	0.0526231	0.0133825	0.0256674	0.0408817	0.679368	0.0526231	0.0288294	0.012777	0.0408817	0.679368	0.0526231	0.626745	1
4356	GC00000849_1	FAD:protein FMN transferase	0.0325555	0.00295633	0.0256674	0.00608999	0.00295633	0.017743	0.00608999	0.0227976	0.00627807	0.0332541	0.0363248	0.0526231	0.00128205	0.0526231	0.0256674	0.00295633	0.0462147	0.0526231	0.0133825	0.0256674	0.0408817	0.679368	0.0526231	0.0288294	0.012777	0.0408817	0.679368	0.0526231	0.626745	1
4359	GC00000787_20	hypothetical protein	0.0325555	0.00295633	0.0256674	0.00608999	0.00295633	0.017743	0.00608999	0.0227976	0.00627807	0.0332541	0.0363248	0.0526231	0.00128205	0.0526231	0.0256674	0.00295633	0.0462147	0.0526231	0.0133825	0.0256674	0.0408817	0.679368	0.0526231	0.0288294	0.012777	0.0408817	0.679368	0.0526231	0.626745	1
4363	GC00000809_2	Electron transport complex subunit RsxG	0.0325555	0.00295633	0.0256674	0.00608999	0.00295633	0.017743	0.00608999	0.0227976	0.00627807	0.0332541	0.0363248	0.0526231	0.00128205	0.0526231	0.0256674	0.00295633	0.0462147	0.0526231	0.0133825	0.0256674	0.0408817	0.679368	0.0526231	0.0288294	0.012777	0.0408817	0.679368	0.0526231	0.626745	1
4369	GC00000817_2	hypothetical protein	0.0325555	0.00295633	0.0256674	0.00608999	0.00295633	0.017743	0.00608999	0.0227976	0.00627807	0.0332541	0.0363248	0.0526231	0.00128205	0.0526231	0.0256674	0.00295633	0.0462147	0.0526231	0.0133825	0.0256674	0.0408817	0.679368	0.0526231	0.0288294	0.012777	0.0408817	0.679368	0.0526231	0.626745	1
4370	GC00000556_12	hypothetical protein	0.0325555	0.00295633	0.0256674	0.00608999	0.00295633	0.017743	0.00608999	0.0227976	0.00627807	0.0332541	0.0363248	0.0526231	0.00128205	0.0526231	0.0256674	0.00295633	0.0462147	0.0526231	0.0133825	0.0256674	0.0408817	0.679368	0.0526231	0.0288294	0.012777	0.0408817	0.679368	0.0526231	0.626745	1
1807	GC00002766	hypothetical protein	0.111012	0.0194197	0.00344863	0.0391433	0.0194197	0.00424682	0.0391433	0.00069428	0.0294721	0.0612522	0.679368	0.0278254	0.0239777	0.0278254	0.00344863	0.0194197	0.0222403	0.0278254	0.00860667	0.00344863	0.0175028	0.00860667	0.0278254	0.00644271	0.0368133	0.0175028	0.679368	0.0612522	0.618116	1
4565	GC00004226	hypothetical protein	0.00752104	0.000682979	0.0218882	0.0739245	0.000682979	0.0140585	0.0739245	0.0190579	0.00998241	0.0375388	0.678416	0.0482306	0.00494218	0.0482306	0.0218882	0.000682979	0.0420021	0.0482306	0.00972981	0.0218882	0.0368042	0.00972981	0.0482306	0.025	0.0165702	0.0368042	0.678416	0.0739245	0.604491	1
4566	GC00004239	hypothetical protein	0.00752104	0.000682979	0.0218882	0.0739245	0.000682979	0.0140585	0.0739245	0.0190579	0.00998241	0.0375388	0.678416	0.0482306	0.00494218	0.0482306	0.0218882	0.000682979	0.0420021	0.0482306	0.00972981	0.0218882	0.0368042	0.00972981	0.0482306	0.025	0.0165702	0.0368042	0.678416	0.0739245	0.604491	1
4567	GC00004240	hypothetical protein	0.00752104	0.000682979	0.0218882	0.0739245	0.000682979	0.0140585	0.0739245	0.0190579	0.00998241	0.0375388	0.678416	0.0482306	0.00494218	0.0482306	0.0218882	0.000682979	0.0420021	0.0482306	0.00972981	0.0218882	0.0368042	0.00972981	0.0482306	0.025	0.0165702	0.0368042	0.678416	0.0739245	0.604491	1
3705	GC00003952_3	hypothetical protein	0.0544539	0.0148934	0.00775175	0.0116464	0.0148934	7.64526e-05	0.0116464	0.00499807	0.0247016	0.0552775	0.017743	0.0324261	0.0193507	0.0324261	0.00775175	0.0148934	0.0267275	0.0324261	0.00424682	0.00775175	0.0219138	0.00424682	0.0324261	0.0107534	0.0318168	0.677665	0.677665	0.0552775	0.622387	1
3707	GC00002964_14	hypothetical protein	0.0544539	0.0148934	0.00775175	0.0116464	0.0148934	7.64526e-05	0.0116464	0.00499807	0.0247016	0.0552775	0.017743	0.0324261	0.0193507	0.0324261	0.00775175	0.0148934	0.0267275	0.0324261	0.00424682	0.00775175	0.0219138	0.00424682	0.0324261	0.0107534	0.0318168	0.677665	0.677665	0.0552775	0.622387	1
3714	GC00000084_11	Nucleoid occlusion protein	0.0544539	0.0148934	0.00775175	0.0116464	0.0148934	7.64526e-05	0.0116464	0.00499807	0.0247016	0.0552775	0.017743	0.0324261	0.0193507	0.0324261	0.00775175	0.0148934	0.0267275	0.0324261	0.00424682	0.00775175	0.0219138	0.00424682	0.0324261	0.0107534	0.0318168	0.677665	0.677665	0.0552775	0.622387	1
3715	GC00000585_1	hypothetical protein	0.0544539	0.0148934	0.00775175	0.0116464	0.0148934	7.64526e-05	0.0116464	0.00499807	0.0247016	0.0552775	0.017743	0.0324261	0.0193507	0.0324261	0.00775175	0.0148934	0.0267275	0.0324261	0.00424682	0.00775175	0.0219138	0.00424682	0.0324261	0.0107534	0.0318168	0.677665	0.677665	0.0552775	0.622387	1
3719	GC00002964_12	hypothetical protein	0.0544539	0.0148934	0.00775175	0.0116464	0.0148934	7.64526e-05	0.0116464	0.00499807	0.0247016	0.0552775	0.017743	0.0324261	0.0193507	0.0324261	0.00775175	0.0148934	0.0267275	0.0324261	0.00424682	0.00775175	0.0219138	0.00424682	0.0324261	0.0107534	0.0318168	0.677665	0.677665	0.0552775	0.622387	1
3729	GC00000801_1	Putative septation protein SpoVG	0.0544539	0.0148934	0.00775175	0.0116464	0.0148934	7.64526e-05	0.0116464	0.00499807	0.0247016	0.0552775	0.017743	0.0324261	0.0193507	0.0324261	0.00775175	0.0148934	0.0267275	0.0324261	0.00424682	0.00775175	0.0219138	0.00424682	0.0324261	0.0107534	0.0318168	0.677665	0.677665	0.0552775	0.622387	1
3731	GC00002959_7	hypothetical protein	0.0544539	0.0148934	0.00775175	0.0116464	0.0148934	7.64526e-05	0.0116464	0.00499807	0.0247016	0.0552775	0.017743	0.0324261	0.0193507	0.0324261	0.00775175	0.0148934	0.0267275	0.0324261	0.00424682	0.00775175	0.0219138	0.00424682	0.0324261	0.0107534	0.0318168	0.677665	0.677665	0.0552775	0.622387	1
3732	GC00000540_4	hypothetical protein	0.0544539	0.0148934	0.00775175	0.0116464	0.0148934	7.64526e-05	0.0116464	0.00499807	0.0247016	0.0552775	0.017743	0.0324261	0.0193507	0.0324261	0.00775175	0.0148934	0.0267275	0.0324261	0.00424682	0.00775175	0.0219138	0.00424682	0.0324261	0.0107534	0.0318168	0.677665	0.677665	0.0552775	0.622387	1
3733	GC00003034_2	hypothetical protein	0.0544539	0.0148934	0.00775175	0.0116464	0.0148934	7.64526e-05	0.0116464	0.00499807	0.0247016	0.0552775	0.017743	0.0324261	0.0193507	0.0324261	0.00775175	0.0148934	0.0267275	0.0324261	0.00424682	0.00775175	0.0219138	0.00424682	0.0324261	0.0107534	0.0318168	0.677665	0.677665	0.0552775	0.622387	1
3735	GC00002948_10	hypothetical protein	0.0544539	0.0148934	0.00775175	0.0116464	0.0148934	7.64526e-05	0.0116464	0.00499807	0.0247016	0.0552775	0.017743	0.0324261	0.0193507	0.0324261	0.00775175	0.0148934	0.0267275	0.0324261	0.00424682	0.00775175	0.0219138	0.00424682	0.0324261	0.0107534	0.0318168	0.677665	0.677665	0.0552775	0.622387	1
3739	GC00003045_1	hypothetical protein	0.0544539	0.0148934	0.00775175	0.0116464	0.0148934	7.64526e-05	0.0116464	0.00499807	0.0247016	0.0552775	0.017743	0.0324261	0.0193507	0.0324261	0.00775175	0.0148934	0.0267275	0.0324261	0.00424682	0.00775175	0.0219138	0.00424682	0.0324261	0.0107534	0.0318168	0.677665	0.677665	0.0552775	0.622387	1
3742	GC00002895_1	hypothetical protein	0.0544539	0.0148934	0.00775175	0.0116464	0.0148934	7.64526e-05	0.0116464	0.00499807	0.0247016	0.0552775	0.017743	0.0324261	0.0193507	0.0324261	0.00775175	0.0148934	0.0267275	0.0324261	0.00424682	0.00775175	0.0219138	0.00424682	0.0324261	0.0107534	0.0318168	0.677665	0.677665	0.0552775	0.622387	1
3746	GC00000104_2	hypothetical protein	0.0544539	0.0148934	0.00775175	0.0116464	0.0148934	7.64526e-05	0.0116464	0.00499807	0.0247016	0.0552775	0.017743	0.0324261	0.0193507	0.0324261	0.00775175	0.0148934	0.0267275	0.0324261	0.00424682	0.00775175	0.0219138	0.00424682	0.0324261	0.0107534	0.0318168	0.677665	0.677665	0.0552775	0.622387	1
3749	GC00002920_14	hypothetical protein	0.0544539	0.0148934	0.00775175	0.0116464	0.0148934	7.64526e-05	0.0116464	0.00499807	0.0247016	0.0552775	0.017743	0.0324261	0.0193507	0.0324261	0.00775175	0.0148934	0.0267275	0.0324261	0.00424682	0.00775175	0.0219138	0.00424682	0.0324261	0.0107534	0.0318168	0.677665	0.677665	0.0552775	0.622387	1
3744	GC00000001_7	Penicillinase repressor	0.0544539	0.0148934	0.00775175	0.0116464	0.0148934	7.64526e-05	0.0116464	0.00499807	0.0247016	0.0552775	0.017743	0.0324261	0.0193507	0.0324261	0.00775175	0.0148934	0.0267275	0.0324261	0.00424682	0.00775175	0.115592	0.00424682	0.0324261	0.0107534	0.0318168	0.677665	0.677665	0.115592	0.562072	1
2381	GC00000198_4	Protein translocase subunit SecA	0.104803	0.0854468	0.0518427	0.0801936	0.0854468	0.0624296	0.0801936	0.0555461	0.102134	0.160567	0.0392712	0.023049	0.0928821	0.023049	0.0518427	0.0854468	0.268167	0.023049	0.0687577	0.0518427	0.0344063	0.381358	0.023049	0.0479252	0.675836	0.0344063	0.675836	0.381358	0.294478	1
1637	GC00003474	hypothetical protein	0.142293	0.0749894	0.0437125	0.0701311	0.0749894	0.0536237	0.0701311	0.0471868	0.674882	0.143818	0.344303	0.0163523	0.0536394	0.270608	0.0437125	0.0749894	0.0221152	0.0163523	0.0595199	0.0437125	0.022588	0.0595199	0.0163523	0.0400278	0.102133	0.271663	0.674882	0.344303	0.330579	1
6358	GC00000607_1	hypothetical protein	0.00154845	0.00398404	0.0185168	0.000831948	0.00398404	0.0107534	0.000831948	0.0157153	0.0133657	0.0415172	0.0288294	0.0443693	0.053397	0.0443693	0.0185168	0.00398404	0.0382881	0.671659	0.00644271	0.0185168	0.0331996	0.00644271	0.0443693	0.0215909	0.0200506	0.0331996	0.671659	0.053397	0.618262	1
6362	GC00003789_1	hypothetical protein	0.00154845	0.00398404	0.0185168	0.000831948	0.00398404	0.0107534	0.000831948	0.0157153	0.0133657	0.0415172	0.0288294	0.0443693	0.053397	0.0443693	0.0185168	0.00398404	0.0382881	0.671659	0.00644271	0.0185168	0.0331996	0.00644271	0.0443693	0.0215909	0.0200506	0.0331996	0.671659	0.053397	0.618262	1
6369	GC00000604_1	hypothetical protein	0.00154845	0.00398404	0.0185168	0.000831948	0.00398404	0.0107534	0.000831948	0.0157153	0.0133657	0.0415172	0.0288294	0.0443693	0.053397	0.0443693	0.0185168	0.00398404	0.0382881	0.671659	0.00644271	0.0185168	0.0331996	0.00644271	0.0443693	0.0215909	0.0200506	0.0331996	0.671659	0.053397	0.618262	1
533	GC00002857	putative HTH-type transcriptional repressor ExuR	0.335023	0.0569447	0.0292763	0.671518	0.0569447	0.0381631	0.671518	0.0324066	0.0702332	0.11558	0.0184481	0.00391295	0.0628928	0.00391295	0.0292763	0.0569447	0.00937484	0.00391295	0.0433919	0.492231	0.217046	0.0433919	0.00391295	0.0259371	0.080306	0.0141621	0.671518	0.492231	0.179288	2
534	GC00002723	hypothetical protein	0.335023	0.0569447	0.0292763	0.671518	0.0569447	0.0381631	0.671518	0.0324066	0.0702332	0.11558	0.0184481	0.00391295	0.0628928	0.00391295	0.0292763	0.0569447	0.00937484	0.00391295	0.0433919	0.492231	0.217046	0.0433919	0.00391295	0.0259371	0.080306	0.0141621	0.671518	0.492231	0.179288	2
535	GC00002852	hypothetical protein	0.335023	0.0569447	0.0292763	0.671518	0.0569447	0.0381631	0.671518	0.0324066	0.0702332	0.11558	0.0184481	0.00391295	0.0628928	0.00391295	0.0292763	0.0569447	0.00937484	0.00391295	0.0433919	0.492231	0.217046	0.0433919	0.00391295	0.0259371	0.080306	0.0141621	0.671518	0.492231	0.179288	2
536	GC00002853_p2	Putative metabolite transport protein YjhB	0.335023	0.0569447	0.0292763	0.671518	0.0569447	0.0381631	0.671518	0.0324066	0.0702332	0.11558	0.0184481	0.00391295	0.0628928	0.00391295	0.0292763	0.0569447	0.00937484	0.00391295	0.0433919	0.492231	0.217046	0.0433919	0.00391295	0.0259371	0.080306	0.0141621	0.671518	0.492231	0.179288	2
31	GC00000805_r1_1	hypothetical protein	0.612241	0.671194	0.467814	0.0570919	0.671194	0.0420814	0.0570919	0.0361669	0.0752637	0.122575	0.0218964	0.00716027	0.0676407	0.00716027	0.467814	0.0614741	0.0126818	0.00716027	0.0474667	0.0329575	0.0175373	0.0474667	0.00716027	0.0295395	0.0857445	0.0175373	0.671194	0.467814	0.203379	2
32	GC00000805_r1	hypothetical protein	0.612241	0.671194	0.467814	0.0570919	0.671194	0.0420814	0.0570919	0.0361669	0.0752637	0.122575	0.0218964	0.00716027	0.0676407	0.00716027	0.467814	0.0614741	0.0126818	0.00716027	0.0474667	0.0329575	0.0175373	0.0474667	0.00716027	0.0295395	0.0857445	0.0175373	0.671194	0.467814	0.203379	2
1442	GC00000571_1	hypothetical protein	0.160363	0.0863658	0.0525505	0.0810769	0.0863658	0.0631991	0.0810769	0.0562749	0.103171	0.16205	0.0399137	0.0236231	0.193468	0.0236231	0.0525505	0.522459	0.0296489	0.0236231	0.0695665	0.0525505	0.0350262	0.0695665	0.0236231	0.0486117	0.670149	0.0350262	0.670149	0.522459	0.14769	2
1443	GC00003400	hypothetical protein	0.160363	0.0863658	0.0525505	0.0810769	0.0863658	0.0631991	0.0810769	0.0562749	0.103171	0.16205	0.0399137	0.0236231	0.193468	0.0236231	0.0525505	0.522459	0.0296489	0.0236231	0.0695665	0.0525505	0.0350262	0.0695665	0.0236231	0.0486117	0.670149	0.0350262	0.670149	0.522459	0.14769	2
1444	GC00000552_20	hypothetical protein	0.160363	0.0863658	0.0525505	0.0810769	0.0863658	0.0631991	0.0810769	0.0562749	0.103171	0.16205	0.0399137	0.0236231	0.193468	0.0236231	0.0525505	0.522459	0.0296489	0.0236231	0.0695665	0.0525505	0.0350262	0.0695665	0.0236231	0.0486117	0.670149	0.0350262	0.670149	0.522459	0.14769	2
1446	GC00003395	hypothetical protein	0.160363	0.0863658	0.0525505	0.0810769	0.0863658	0.0631991	0.0810769	0.0562749	0.103171	0.16205	0.0399137	0.0236231	0.193468	0.0236231	0.0525505	0.522459	0.0296489	0.0236231	0.0695665	0.0525505	0.0350262	0.0695665	0.0236231	0.0486117	0.670149	0.0350262	0.670149	0.522459	0.14769	2
2900	GC00002969_3	hypothetical protein	0.0652691	0.041658	0.0164891	0.0378768	0.041658	0.670025	0.0378768	0.0193979	0.0534046	0.0925637	0.00627807	0.00783527	0.00876108	0.00783527	0.0164891	0.041658	0.00247394	0.00783527	0.0294721	0.0164891	0.0021673	0.0294721	0.00783527	0.0133657	0.0293742	0.0021673	0.670025	0.0925637	0.577461	1
2866	GC00000048_2	hypothetical protein	0.0759704	0.030831	0.00701266	0.0273116	0.030831	0.0148934	0.0273116	0.00981732	0.00121073	0.0769446	0.00295633	0.0170674	0.0357157	0.0170674	0.00701266	0.030831	0.0116609	0.456918	0.668543	0.00701266	0.00702612	0.0194197	0.0170674	0.00398404	0.0496816	0.00702612	0.668543	0.456918	0.211625	2
2867	GC00000454_3	hypothetical protein	0.0759704	0.030831	0.00701266	0.0273116	0.030831	0.0148934	0.0273116	0.00981732	0.00121073	0.0769446	0.00295633	0.0170674	0.0357157	0.0170674	0.00701266	0.030831	0.0116609	0.456918	0.668543	0.00701266	0.00702612	0.0194197	0.0170674	0.00398404	0.0496816	0.00702612	0.668543	0.456918	0.211625	2
2869	GC00000453_4	hypothetical protein	0.0759704	0.030831	0.00701266	0.0273116	0.030831	0.0148934	0.0273116	0.00981732	0.00121073	0.0769446	0.00295633	0.0170674	0.0357157	0.0170674	0.00701266	0.030831	0.0116609	0.456918	0.668543	0.00701266	0.00702612	0.0194197	0.0170674	0.00398404	0.0496816	0.00702612	0.668543	0.456918	0.211625	2
2870	GC00000052_10	hypothetical protein	0.0759704	0.030831	0.00701266	0.0273116	0.030831	0.0148934	0.0273116	0.00981732	0.00121073	0.0769446	0.00295633	0.0170674	0.0357157	0.0170674	0.00701266	0.030831	0.0116609	0.456918	0.668543	0.00701266	0.00702612	0.0194197	0.0170674	0.00398404	0.0496816	0.00702612	0.668543	0.456918	0.211625	2
2877	GC00000055_14	hypothetical protein	0.0759704	0.030831	0.00701266	0.0273116	0.030831	0.0148934	0.0273116	0.00981732	0.00121073	0.0769446	0.00295633	0.0170674	0.0357157	0.0170674	0.00701266	0.030831	0.0116609	0.456918	0.668543	0.00701266	0.00702612	0.0194197	0.0170674	0.00398404	0.0496816	0.00702612	0.668543	0.456918	0.211625	2
2882	GC00000076_2	hypothetical protein	0.0759704	0.030831	0.00701266	0.0273116	0.030831	0.0148934	0.0273116	0.00981732	0.00121073	0.0769446	0.00295633	0.0170674	0.0357157	0.0170674	0.00701266	0.030831	0.0116609	0.456918	0.668543	0.00701266	0.00702612	0.0194197	0.0170674	0.00398404	0.0496816	0.00702612	0.668543	0.456918	0.211625	2
2885	GC00000017_5	hypothetical protein	0.0759704	0.030831	0.00701266	0.0273116	0.030831	0.0148934	0.0273116	0.00981732	0.00121073	0.0769446	0.00295633	0.0170674	0.0357157	0.0170674	0.00701266	0.030831	0.0116609	0.456918	0.668543	0.00701266	0.00702612	0.0194197	0.0170674	0.00398404	0.0496816	0.00702612	0.668543	0.456918	0.211625	2
2887	GC00000402_4	hypothetical protein	0.0759704	0.030831	0.00701266	0.0273116	0.030831	0.0148934	0.0273116	0.00981732	0.00121073	0.0769446	0.00295633	0.0170674	0.0357157	0.0170674	0.00701266	0.030831	0.0116609	0.456918	0.668543	0.00701266	0.00702612	0.0194197	0.0170674	0.00398404	0.0496816	0.00702612	0.668543	0.456918	0.211625	2
3667	GC00000596_27	hypothetical protein	0.0574808	0.0172157	0.00553245	0.0139384	0.0172157	0.666323	0.0139384	0.00277987	0.0271445	0.0583242	0.0154889	0.0300407	0.0811314	0.0300407	0.00553245	0.0172157	0.0244034	0.0300407	0.00648902	0.00553245	0.0196315	0.00648902	0.0300407	0.0085286	0.00985567	0.0196315	0.666323	0.0811314	0.585191	1
6462	GC00004472	hypothetical protein	0.0103001	0.0235844	0.0482862	0.0268529	0.0235844	0.039409	0.0268529	0.0450416	0.0142263	0.0109148	0.666295	0.0801196	0.0192384	0.0801196	0.0482862	0.0235844	0.0723606	0.0801196	0.0346381	0.0482862	0.0659849	0.0346381	0.0801196	0.0518978	0.00788286	0.0659849	0.666295	0.0801196	0.586175	1
550	GC00002761_2	Sodium/glucose cotransporter	0.328552	0.0580977	0.0302175	0.662808	0.0580977	0.0391633	0.662808	0.0333674	0.0715121	0.117354	0.019332	0.00474858	0.0641007	0.00474858	0.0302175	0.0580977	0.0102245	0.00474858	0.0444311	0.485821	0.213756	0.0444311	0.00474858	0.0268589	0.0816876	0.0150282	0.662808	0.485821	0.176988	2
2895	GC00000401_3	hypothetical protein	0.0690176	0.0769446	0.0452438	0.072014	0.0769446	0.0552775	0.072014	0.0487596	0.661965	0.146931	0.0332541	0.0176288	0.0839112	0.265311	0.0452438	0.0769446	0.0234335	0.0176288	0.0612522	0.397905	0.020529	0.0612522	0.0176288	0.0415172	0.104521	0.0285881	0.661965	0.397905	0.26406	1
3846	GC00003371_r1_1_p2	hypothetical protein	0.0390685	0.041658	0.0164891	0.00435419	0.041658	0.0247016	0.00435419	0.0193979	0.660768	0.0925637	0.375485	0.00783527	0.0469374	0.00783527	0.0164891	0.041658	0.00247394	0.00783527	0.0294721	0.0164891	0.0021673	0.0294721	0.00783527	0.0133657	0.0622064	0.0021673	0.660768	0.375485	0.285283	1
3526	GC00002767	HTH-type transcriptional regulatory protein GabR	0.0631928	0.0215202	0.00148259	0.018178	0.0215202	0.00623291	0.018178	0.00127594	0.0316985	0.0640749	0.659373	0.0257574	0.0261307	0.0257574	0.00148259	0.0215202	0.0202163	0.0257574	0.0106156	0.00148259	0.0155071	0.0106156	0.0257574	0.00447744	0.0391536	0.0155071	0.659373	0.0640749	0.595298	1
3527	GC00002737	hypothetical protein	0.0631928	0.0215202	0.00148259	0.018178	0.0215202	0.00623291	0.018178	0.00127594	0.0316985	0.0640749	0.659373	0.0257574	0.0261307	0.0257574	0.00148259	0.0215202	0.0202163	0.0257574	0.0106156	0.00148259	0.0155071	0.0106156	0.0257574	0.00447744	0.0391536	0.0155071	0.659373	0.0640749	0.595298	1
6740	GC00002894_1	hypothetical protein	0.00223883	0.0318208	0.0578351	0.0352151	0.0318208	0.0483978	0.0352151	0.054376	0.0222007	0.00283655	0.0710547	0.0922222	0.0273345	0.0922222	0.0578351	0.0318208	0.65773	0.0922222	0.0433638	0.0578351	0.0768688	0.0433638	0.0922222	0.0616979	0.0157688	0.0768688	0.65773	0.0922222	0.565508	1
242	GC00002866_2	hypothetical protein	0.785741	0.655356	0.034721	0.623273	0.655356	0.0439647	0.623273	0.0379705	0.0777003	0.125978	0.0235404	0.00869664	0.0699373	0.00869664	0.034721	0.0636624	0.0142511	0.00869664	0.0494285	0.034721	0.019143	0.0494285	0.00869664	0.0312629	0.0883825	0.019143	0.655356	0.623273	0.0320833	2
322	GC00002867_2	hypothetical protein	0.785741	0.655356	0.034721	0.623273	0.655356	0.0439647	0.623273	0.0379705	0.0777003	0.125978	0.0235404	0.00869664	0.0699373	0.00869664	0.034721	0.0636624	0.0142511	0.00869664	0.0494285	0.034721	0.019143	0.0494285	0.00869664	0.0312629	0.0883825	0.019143	0.655356	0.623273	0.0320833	2
354	GC00002870	hypothetical protein	0.785741	0.655356	0.034721	0.623273	0.655356	0.0439647	0.623273	0.0379705	0.0777003	0.125978	0.0235404	0.00869664	0.0699373	0.00869664	0.034721	0.0636624	0.0142511	0.00869664	0.0494285	0.034721	0.019143	0.0494285	0.00869664	0.0312629	0.0883825	0.019143	0.655356	0.623273	0.0320833	2
3695	GC00000018_6	Anaerobic nitric oxide reductase transcription regulator NorR	0.0574808	0.0172157	0.00553245	0.0139384	0.0172157	0.00214919	0.0139384	0.00277987	0.0271445	0.0583242	0.0154889	0.0300407	0.0217225	0.553143	0.00553245	0.0172157	0.0244034	0.0300407	0.00648902	0.00553245	0.655289	0.00648902	0.0300407	0.0085286	0.0343723	0.0196315	0.655289	0.553143	0.102146	2
118	GC00002863	hypothetical protein	0.410282	0.0592365	0.0311443	0.654386	0.0592365	0.0401492	0.654386	0.034314	0.0727764	0.0317095	0.0202008	0.00556777	0.287373	0.00556777	0.0311443	0.0592365	0.0110583	0.00556777	0.0454562	0.0311443	0.0158789	0.0454562	0.00556777	0.0277661	0.083054	0.0158789	0.654386	0.287373	0.367014	1
65	GC00003530	hypothetical protein	0.674322	0.0592365	0.479623	0.654386	0.0592365	0.0401492	0.654386	0.034314	0.0727764	0.11911	0.0202008	0.00556777	0.0652942	0.00556777	0.479623	0.0592365	0.0110583	0.00556777	0.0454562	0.0311443	0.0158789	0.0454562	0.00556777	0.0277661	0.083054	0.0158789	0.654386	0.479623	0.174764	2
182	GC00000682_8	hypothetical protein	0.586309	0.0592365	0.479623	0.654386	0.0592365	0.0401492	0.654386	0.034314	0.0727764	0.11911	0.0202008	0.00556777	0.0652942	0.00556777	0.479623	0.0592365	0.0110583	0.00556777	0.0454562	0.0311443	0.0158789	0.0454562	0.00556777	0.0277661	0.083054	0.0158789	0.654386	0.479623	0.174764	2
509	GC00003340_4	hypothetical protein	0.347355	0.034134	0.652379	0.0305406	0.034134	0.0179134	0.0305406	0.0127773	0.045224	0.0816402	7.6818e-05	0.0141585	0.0391311	0.0141585	0.652379	0.034134	0.00877761	0.0141585	0.022506	0.00994623	0.00415067	0.022506	0.0141585	0.00689458	0.0534727	0.00415067	0.652379	0.0816402	0.570739	1
510	GC00001662_3	hypothetical protein	0.347355	0.034134	0.652379	0.0305406	0.034134	0.0179134	0.0305406	0.0127773	0.045224	0.0816402	7.6818e-05	0.0141585	0.0391311	0.0141585	0.652379	0.034134	0.00877761	0.0141585	0.022506	0.00994623	0.00415067	0.022506	0.0141585	0.00689458	0.0534727	0.00415067	0.652379	0.0816402	0.570739	1
728	GC00003383_1	hypothetical protein	0.261758	0.034134	0.652379	0.0154488	0.034134	0.0179134	0.0154488	0.0127773	0.045224	0.0816402	7.6818e-05	0.0141585	0.0391311	0.0141585	0.652379	0.034134	0.00877761	0.0141585	0.022506	0.00994623	0.00415067	0.022506	0.437037	0.00689458	0.0534727	0.00415067	0.652379	0.437037	0.215342	2
729	GC00003368_1	hypothetical protein	0.261758	0.034134	0.652379	0.0154488	0.034134	0.0179134	0.0154488	0.0127773	0.045224	0.0816402	7.6818e-05	0.0141585	0.0391311	0.0141585	0.652379	0.034134	0.00877761	0.0141585	0.022506	0.00994623	0.00415067	0.022506	0.437037	0.00689458	0.0534727	0.00415067	0.652379	0.437037	0.215342	2
827	GC00003048_2	hypothetical protein	0.238786	0.0273116	0.650055	0.0238649	0.0273116	0.0116464	0.0238649	0.00662432	0.0378768	0.072014	0.00608999	0.0202639	0.0320851	0.0202639	0.650055	0.0273116	0.0148179	0.0202639	0.0161106	0.00384219	0.0101643	0.0161106	0.0202639	0.000831948	0.0456737	0.0101643	0.650055	0.072014	0.578041	1
705	GC00000494_1	HTH-type transcriptional activator RhaR	0.269773	0.0273116	0.650055	0.0238649	0.0273116	0.0116464	0.0238649	0.00662432	0.0378768	0.072014	0.00608999	0.0202639	0.0320851	0.0202639	0.650055	0.0273116	0.0148179	0.0202639	0.0161106	0.00384219	0.0101643	0.0161106	0.479512	0.000831948	0.0456737	0.0101643	0.650055	0.479512	0.170544	2
2609	GC00003727	hypothetical protein	0.0935224	0.0430609	0.0176892	0.0392419	0.0430609	0.0259544	0.0392419	0.0317646	0.648457	0.0433817	0.00743389	0.0066994	0.0483967	0.0066994	0.0176892	0.0430609	0.0013362	0.0066994	0.0307619	0.0176892	0.0033123	0.0152534	0.0066994	0.0145497	0.0638489	0.0033123	0.648457	0.0638489	0.584608	1
1704	GC00000615_2	Nucleoid occlusion factor SlmA	0.136013	0.0709921	0.0405637	0.0662791	0.0709921	0.0502309	0.0662791	0.0439557	0.648304	0.137483	0.0289533	0.0137035	0.154929	0.0137035	0.0405637	0.0709921	0.0193861	0.0137035	0.0559698	0.0405637	0.0244147	0.0559698	0.0137035	0.402301	0.0972633	0.0244147	0.648304	0.402301	0.246003	2
1705	GC00000642_3	Multidrug export protein MepA	0.136013	0.0709921	0.0405637	0.0662791	0.0709921	0.0502309	0.0662791	0.0439557	0.648304	0.137483	0.0289533	0.0137035	0.154929	0.0137035	0.0405637	0.0709921	0.0193861	0.0137035	0.0559698	0.0405637	0.0244147	0.0559698	0.0137035	0.402301	0.0972633	0.0244147	0.648304	0.402301	0.246003	2
2585	GC00003708	hypothetical protein	0.0955423	0.0444353	0.0188592	0.0405785	0.0444353	0.647092	0.0405785	0.0218024	0.0821859	0.096669	0.176703	0.00559896	0.0127752	0.00559896	0.0188592	0.0444353	0.000232364	0.00559896	0.104011	0.0188592	0.00442457	0.0320227	0.00559896	0.0157031	0.0654618	0.00442457	0.647092	0.176703	0.470389	1
452	GC00002880_p1	hypothetical protein	0.708279	0.645859	0.0320574	0.505785	0.645859	0.0411217	0.505785	0.0352469	0.0740267	0.0992177	0.0210554	0.0063714	0.066474	0.0063714	0.0320574	0.0603617	0.0118772	0.0063714	0.0464679	0.0320574	0.016715	0.0464679	0.0063714	0.0286594	0.0844061	0.016715	0.645859	0.505785	0.140074	2
1016	GC00002989_7	transposase, mutator type; transposase, mutator type	0.229837	0.128997	0.0845658	0.121941	0.128997	0.0983608	0.121941	0.269556	0.151601	0.645809	0.0685142	0.169921	0.139036	0.0484729	0.0845658	0.128997	0.0557893	0.0484729	0.106706	0.0845658	0.0624166	0.313709	0.0484729	0.244896	0.169113	0.0624166	0.645809	0.313709	0.332101	1
4446	GC00004311	hypothetical protein	0.0279111	0.00702612	0.0299709	0.0101643	0.00702612	0.0219138	0.0101643	0.0270471	0.0021673	0.0285881	0.0408817	0.0577027	0.00279647	0.0577027	0.0299709	0.00702612	0.0510719	0.644157	0.0175028	0.0299709	0.04557	0.0175028	0.0577027	0.0331996	0.0085893	0.04557	0.644157	0.0577027	0.586454	1
4456	GC00000871_1	RecBCD enzyme subunit RecB	0.0279111	0.00702612	0.0299709	0.0101643	0.00702612	0.0219138	0.0101643	0.0270471	0.0021673	0.0285881	0.0408817	0.0577027	0.00279647	0.0577027	0.0299709	0.00702612	0.0510719	0.644157	0.0175028	0.0299709	0.04557	0.0175028	0.0577027	0.0331996	0.0085893	0.04557	0.644157	0.0577027	0.586454	1
6570	GC00004429	hypothetical protein	0.0169943	0.0170674	0.0409289	0.0202639	0.0170674	0.0324261	0.0202639	0.0378292	0.00783527	0.0176288	0.0526231	0.0709738	0.0127952	0.0709738	0.0409289	0.0170674	0.0637001	0.0709738	0.0278254	0.0409289	0.644157	0.0278254	0.0709738	0.0443693	0.00150416	0.0577027	0.644157	0.0709738	0.573183	1
3901	GC00003771_1	hypothetical protein	0.0444815	0.00701266	0.0154708	0.00384219	0.00701266	0.00775175	0.00384219	0.0126898	0.0164891	0.0452438	0.0256674	0.0409289	0.0113374	0.642197	0.0154708	0.00701266	0.0349698	0.0409289	0.00344863	0.0154708	0.0299709	0.00344863	0.0409289	0.0185168	0.0232767	0.0299709	0.642197	0.0452438	0.596953	1
3913	GC00004172	hypothetical protein	0.0444815	0.00701266	0.0154708	0.00384219	0.00701266	0.00775175	0.00384219	0.0126898	0.0164891	0.0452438	0.0256674	0.0409289	0.0113374	0.642197	0.0154708	0.00701266	0.0349698	0.0409289	0.00344863	0.0154708	0.0299709	0.00344863	0.0409289	0.0185168	0.0232767	0.0299709	0.642197	0.0452438	0.596953	1
4745	GC00000629_22	hypothetical protein	0.00391293	0.00701266	0.0154708	0.00384219	0.00701266	0.00775175	0.00384219	0.0126898	0.0164891	0.0452438	0.0256674	0.0409289	0.0113374	0.0409289	0.0154708	0.00701266	0.0349698	0.642197	0.00344863	0.0154708	0.0299709	0.00344863	0.0409289	0.0185168	0.0232767	0.0299709	0.642197	0.0452438	0.596953	1
139	GC00003408	hypothetical protein	0.579097	0.640441	0.446274	0.0612759	0.640441	0.0458036	0.0612759	0.0397294	0.0800905	0.129326	0.0251378	0.0101822	0.0721885	0.0101822	0.446274	0.0658058	0.0157715	0.0101822	0.0513459	0.0364394	0.020701	0.0513459	0.0101822	0.0329409	0.0909725	0.020701	0.640441	0.446274	0.194167	2
0	GC00000042_2	hypothetical protein	0.84943	0.640441	0.0364394	0.60908	0.640441	0.0458036	0.60908	0.0397294	0.0800905	0.129326	0.0251378	0.0101822	0.0721885	0.0101822	0.0364394	0.0658058	0.0157715	0.0101822	0.0513459	0.0364394	0.020701	0.0513459	0.0101822	0.0329409	0.0909725	0.020701	0.640441	0.60908	0.0313605	2
3926	GC00004158	hypothetical protein	0.0444815	0.00701266	0.0154708	0.00384219	0.00701266	0.00775175	0.00384219	0.0126898	0.0164891	0.0452438	0.0256674	0.0409289	0.63889	0.0409289	0.0154708	0.00701266	0.0349698	0.0409289	0.00344863	0.0154708	0.0299709	0.00344863	0.0409289	0.0185168	0.0232767	0.0299709	0.63889	0.0452438	0.593646	1
2781	GC00003022_5	hypothetical protein	0.0828845	0.0357157	0.0113374	0.0320851	0.0357157	0.0193507	0.0320851	0.0141828	0.0469374	0.0839112	0.542911	0.0127952	0.0407692	0.0127952	0.0113374	0.0357157	0.0074228	0.0127952	0.0239777	0.63889	0.00279647	0.0239777	0.0127952	0.00827278	0.0552978	0.00279647	0.63889	0.542911	0.0959789	2
2782	GC00003790	hypothetical protein	0.0828845	0.0357157	0.0113374	0.0320851	0.0357157	0.0193507	0.0320851	0.0141828	0.0469374	0.0839112	0.542911	0.0127952	0.0407692	0.0127952	0.0113374	0.0357157	0.0074228	0.0127952	0.0239777	0.63889	0.00279647	0.0239777	0.0127952	0.00827278	0.0552978	0.00279647	0.63889	0.542911	0.0959789	2
2784	GC00003019_5	hypothetical protein	0.0828845	0.0357157	0.0113374	0.0320851	0.0357157	0.0193507	0.0320851	0.0141828	0.0469374	0.0839112	0.542911	0.0127952	0.0407692	0.0127952	0.0113374	0.0357157	0.0074228	0.0127952	0.0239777	0.63889	0.00279647	0.0239777	0.0127952	0.00827278	0.0552978	0.00279647	0.63889	0.542911	0.0959789	2
2785	GC00003040_4	hypothetical protein	0.0828845	0.0357157	0.0113374	0.0320851	0.0357157	0.0193507	0.0320851	0.0141828	0.0469374	0.0839112	0.542911	0.0127952	0.0407692	0.0127952	0.0113374	0.0357157	0.0074228	0.0127952	0.0239777	0.63889	0.00279647	0.0239777	0.0127952	0.00827278	0.0552978	0.00279647	0.63889	0.542911	0.0959789	2
2786	GC00003782	hypothetical protein	0.0828845	0.0357157	0.0113374	0.0320851	0.0357157	0.0193507	0.0320851	0.0141828	0.0469374	0.0839112	0.542911	0.0127952	0.0407692	0.0127952	0.0113374	0.0357157	0.0074228	0.0127952	0.0239777	0.63889	0.00279647	0.0239777	0.0127952	0.00827278	0.0552978	0.00279647	0.63889	0.542911	0.0959789	2
2788	GC00000725_2	putative ABC transporter ATP-binding protein YknY	0.0828845	0.0357157	0.0113374	0.0320851	0.0357157	0.0193507	0.0320851	0.0141828	0.0469374	0.0839112	0.542911	0.0127952	0.0407692	0.0127952	0.0113374	0.0357157	0.0074228	0.0127952	0.0239777	0.63889	0.00279647	0.0239777	0.0127952	0.00827278	0.0552978	0.00279647	0.63889	0.542911	0.0959789	2
10	GC00002861	Acetyl-CoA:oxalate CoA-transferase	0.655387	0.0614741	0.467814	0.638343	0.0614741	0.0420814	0.638343	0.0361669	0.0752637	0.122575	0.0218964	0.00716027	0.0676407	0.00716027	0.467814	0.0614741	0.0126818	0.00716027	0.0474667	0.0329575	0.0175373	0.0474667	0.00716027	0.0295395	0.0857445	0.0175373	0.638343	0.467814	0.170528	2
129	GC00000446_2	hypothetical protein	0.569096	0.0614741	0.467814	0.638343	0.0614741	0.0420814	0.638343	0.0361669	0.0752637	0.122575	0.0218964	0.00716027	0.0676407	0.00716027	0.467814	0.0614741	0.0126818	0.00716027	0.0474667	0.0329575	0.0175373	0.0474667	0.00716027	0.0295395	0.0857445	0.0175373	0.638343	0.467814	0.170528	2
2530	GC00000505_9	hypothetical protein	0.0975314	0.0457829	0.0200012	0.0418883	0.0457829	0.0283743	0.0418883	0.022962	0.0579203	0.0986742	0.00965225	0.0045314	0.0512312	0.376106	0.0200012	0.0457829	0.000839996	0.0045314	0.0332566	0.0200012	0.446019	0.637328	0.0045314	0.0168281	0.0670472	0.00550641	0.637328	0.446019	0.191308	2
185	GC00000058_r1	hypothetical protein	0.582149	0.636696	0.255182	0.0197116	0.636696	0.0381631	0.0197116	0.0324066	0.0702332	0.11558	0.0184481	0.00391295	0.0301581	0.00391295	0.255182	0.0569447	0.00937484	0.00391295	0.0433919	0.0292763	0.0141621	0.0433919	0.00391295	0.0259371	0.080306	0.0141621	0.636696	0.255182	0.381514	1
2836	GC00000014_1	Aryl-phospho-beta-D-glucosidase BglH	0.0783274	0.0325071	0.00850624	0.0289509	0.0325071	0.0164291	0.0289509	0.0113237	0.0434655	0.0793194	0.00148789	0.0155805	0.0374479	0.0155805	0.00850624	0.0325071	0.0101884	0.0155805	0.0209881	0.00850624	0.00555877	0.0209881	0.0155805	0.634908	0.0516019	0.52941	0.634908	0.52941	0.105498	2
3584	GC00000375_2	hypothetical protein	0.0603894	0.0194197	0.00344863	0.0161106	0.0194197	0.0606791	0.0161106	0.00069428	0.0294721	0.0612522	0.0133825	0.0278254	0.0239777	0.0278254	0.00344863	0.0194197	0.0222403	0.0278254	0.00860667	0.00344863	0.105701	0.00860667	0.0278254	0.0819145	0.0368133	0.634891	0.634891	0.105701	0.52919	1
3587	GC00000375_3	hypothetical protein	0.0603894	0.0194197	0.00344863	0.0161106	0.0194197	0.0606791	0.0161106	0.00069428	0.0294721	0.0612522	0.0133825	0.0278254	0.0239777	0.0278254	0.00344863	0.0194197	0.0222403	0.0278254	0.00860667	0.00344863	0.105701	0.00860667	0.0278254	0.0819145	0.0368133	0.634891	0.634891	0.105701	0.52919	1
853	GC00003870	hypothetical protein	0.229536	0.0291009	0.634148	0.0256181	0.0291009	0.0133011	0.0256181	0.0082529	0.0397968	0.0745112	0.00448808	0.0186258	0.0339299	0.0186258	0.634148	0.0291009	0.0132016	0.0186258	0.0177958	0.00546007	0.00855891	0.0177958	0.0186258	0.0024413	0.0477073	0.00855891	0.634148	0.0745112	0.559636	1
854	GC00002814	hypothetical protein	0.229536	0.0291009	0.634148	0.0256181	0.0291009	0.0133011	0.0256181	0.0082529	0.0397968	0.0745112	0.00448808	0.0186258	0.0339299	0.0186258	0.634148	0.0291009	0.0132016	0.0186258	0.0177958	0.00546007	0.00855891	0.0177958	0.0186258	0.0024413	0.0477073	0.00855891	0.634148	0.0745112	0.559636	1
855	GC00003873	hypothetical protein	0.229536	0.0291009	0.634148	0.0256181	0.0291009	0.0133011	0.0256181	0.0082529	0.0397968	0.0745112	0.00448808	0.0186258	0.0339299	0.0186258	0.634148	0.0291009	0.0132016	0.0186258	0.0177958	0.00546007	0.00855891	0.0177958	0.0186258	0.0024413	0.0477073	0.00855891	0.634148	0.0745112	0.559636	1
1	GC00002868	hypothetical protein	0.646336	0.0625741	0.462183	0.630693	0.0625741	0.0430289	0.630693	0.0370746	0.0764881	0.124284	0.0227245	0.00793511	0.0687949	0.00793511	0.462183	0.0625741	0.0134729	0.00793511	0.0484534	0.0338451	0.0183464	0.0484534	0.00793511	0.0304072	0.0870697	0.0183464	0.630693	0.462183	0.168509	2
2	GC00002865	putative HTH-type transcriptional repressor ExuR	0.646336	0.0625741	0.462183	0.630693	0.0625741	0.0430289	0.630693	0.0370746	0.0764881	0.124284	0.0227245	0.00793511	0.0687949	0.00793511	0.462183	0.0625741	0.0134729	0.00793511	0.0484534	0.0338451	0.0183464	0.0484534	0.00793511	0.0304072	0.0870697	0.0183464	0.630693	0.462183	0.168509	2
12	GC00002864	Hydroxymethylglutaryl-CoA lyase YngG	0.646336	0.0625741	0.462183	0.630693	0.0625741	0.0430289	0.630693	0.0370746	0.0764881	0.124284	0.0227245	0.00793511	0.0687949	0.00793511	0.462183	0.0625741	0.0134729	0.00793511	0.0484534	0.0338451	0.0183464	0.0484534	0.00793511	0.0304072	0.0870697	0.0183464	0.630693	0.462183	0.168509	2
255	GC00003573	hypothetical protein	0.774547	0.630166	0.0338451	0.630693	0.630166	0.0430289	0.630693	0.0370746	0.0764881	0.124284	0.0227245	0.00793511	0.0687949	0.00793511	0.0338451	0.0625741	0.0134729	0.00793511	0.0484534	0.0338451	0.0183464	0.0484534	0.00793511	0.0304072	0.0870697	0.0183464	0.630693	0.630166	0.000526376	2
3550	GC00000521_6	hypothetical protein	0.0562059	0.0709921	0.0405637	0.0662791	0.0709921	0.0502309	0.0662791	0.0439557	0.0858879	0.137483	0.0289533	0.0137035	0.077642	0.0137035	0.0405637	0.452621	0.0193861	0.0137035	0.0559698	0.0405637	0.0244147	0.0559698	0.0137035	0.0369624	0.627791	0.0244147	0.627791	0.452621	0.175169	2
47	GC00002832_2	hypothetical protein	0.645602	0.626357	0.436407	0.0633048	0.626357	0.0476019	0.0633048	0.0414475	0.0824383	0.132624	0.0266926	0.0116218	0.0743981	0.0116218	0.436407	0.0679081	0.0172473	0.0116218	0.0532229	0.0381169	0.0222157	0.0532229	0.0116218	0.0345774	0.0935187	0.0222157	0.626357	0.436407	0.18995	2
48	GC00002833_2	hypothetical protein	0.645602	0.626357	0.436407	0.0633048	0.626357	0.0476019	0.0633048	0.0414475	0.0824383	0.132624	0.0266926	0.0116218	0.0743981	0.0116218	0.436407	0.0679081	0.0172473	0.0116218	0.0532229	0.0381169	0.0222157	0.0532229	0.0116218	0.0345774	0.0935187	0.0222157	0.626357	0.436407	0.18995	2
2494	GC00003666	hypothetical protein	0.0994914	0.0471055	0.021117	0.0431731	0.0471055	0.626159	0.0431731	0.0240958	0.0593724	0.10065	0.010719	0.00349442	0.415806	0.00349442	0.021117	0.0471055	0.00188305	0.00349442	0.0344653	0.021117	0.00655992	0.0344653	0.00349442	0.0179265	0.0686065	0.00655992	0.626159	0.415806	0.210354	2
2495	GC00003656	hypothetical protein	0.0994914	0.0471055	0.021117	0.0431731	0.0471055	0.626159	0.0431731	0.0240958	0.0593724	0.10065	0.010719	0.00349442	0.415806	0.00349442	0.021117	0.0471055	0.00188305	0.00349442	0.0344653	0.021117	0.00655992	0.0344653	0.00349442	0.0179265	0.0686065	0.00655992	0.626159	0.415806	0.210354	2
2500	GC00003655	RecBCD enzyme subunit RecB	0.0994914	0.0471055	0.021117	0.0431731	0.0471055	0.626159	0.0431731	0.0240958	0.0593724	0.10065	0.010719	0.00349442	0.415806	0.00349442	0.021117	0.0471055	0.00188305	0.00349442	0.0344653	0.021117	0.00655992	0.0344653	0.00349442	0.0179265	0.0686065	0.00655992	0.626159	0.415806	0.210354	2
2801	GC00003725_2	hypothetical protein	0.0806308	0.034134	0.00994623	0.0305406	0.034134	0.0179134	0.0305406	0.0127773	0.045224	0.0816402	7.6818e-05	0.0141585	0.00244281	0.0141585	0.00994623	0.034134	0.00877761	0.0141585	0.022506	0.00994623	0.00415067	0.0283723	0.0141585	0.00689458	0.625856	0.00415067	0.625856	0.0816402	0.544216	1
2806	GC00003724_2	hypothetical protein	0.0806308	0.034134	0.00994623	0.0305406	0.034134	0.0179134	0.0305406	0.0127773	0.045224	0.0816402	7.6818e-05	0.0141585	0.00244281	0.0141585	0.00994623	0.034134	0.00877761	0.0141585	0.022506	0.00994623	0.00415067	0.0283723	0.0141585	0.00689458	0.625856	0.00415067	0.625856	0.0816402	0.544216	1
2861	GC00003174_3	hypothetical protein	0.0707315	0.00334418	0.0147209	0.0810769	0.00334418	0.0631991	0.0810769	0.0562749	0.103171	0.16205	0.0399137	0.0236231	0.0416126	0.0236231	0.0147209	0.0863658	0.0196021	0.0236231	0.0695665	0.0525505	0.0350262	0.409921	0.0236231	0.00914477	0.625222	0.0350262	0.625222	0.409921	0.2153	2
1334	GC00003260	ATP-dependent DNA helicase Rep	0.17336	0.094454	0.0587404	0.088846	0.094454	0.0699457	0.088846	0.0626542	0.112312	0.175164	0.0455095	0.0285891	0.171537	0.0285891	0.0587404	0.486018	0.0348276	0.0285891	0.0766661	0.0587404	0.0404153	0.167152	0.0285891	0.0546078	0.623554	0.0404153	0.623554	0.486018	0.137536	2
1335	GC00003276_3	hypothetical protein	0.17336	0.094454	0.0587404	0.088846	0.094454	0.0699457	0.088846	0.0626542	0.112312	0.175164	0.0455095	0.0285891	0.171537	0.0285891	0.0587404	0.486018	0.0348276	0.0285891	0.0766661	0.0587404	0.0404153	0.167152	0.0285891	0.0546078	0.623554	0.0404153	0.623554	0.486018	0.137536	2
154	GC00003388_2	hypothetical protein	0.404665	0.0636624	0.00995566	0.623273	0.0636624	0.0439647	0.623273	0.0379705	0.0777003	0.0839311	0.130698	0.00869664	0.0699373	0.00869664	0.00995566	0.0636624	0.0142511	0.00869664	0.0494285	0.00995566	0.019143	0.0494285	0.00869664	0.0312629	0.061853	0.019143	0.623273	0.130698	0.492575	1
49	GC00000593_2	Isoprimeverose transporter	0.637545	0.0636624	0.456722	0.623273	0.0636624	0.0439647	0.623273	0.0379705	0.0777003	0.125978	0.0235404	0.00869664	0.0699373	0.00869664	0.456722	0.0636624	0.0142511	0.00869664	0.0494285	0.034721	0.019143	0.0494285	0.00869664	0.0312629	0.0883825	0.019143	0.623273	0.456722	0.166551	2
128	GC00003212_1	hypothetical protein	0.574032	0.0636624	0.456722	0.623273	0.0636624	0.0439647	0.623273	0.0379705	0.0777003	0.125978	0.0235404	0.00869664	0.0699373	0.00869664	0.456722	0.0636624	0.0142511	0.00869664	0.063826	0.034721	0.019143	0.0494285	0.00869664	0.0312629	0.0883825	0.019143	0.623273	0.456722	0.166551	2
327	GC00003040_2	hypothetical protein	0.76457	0.622674	0.034721	0.623273	0.622674	0.0439647	0.623273	0.0379705	0.0777003	0.125978	0.0235404	0.00869664	0.0699373	0.00869664	0.034721	0.0636624	0.0142511	0.00869664	0.0494285	0.034721	0.019143	0.0494285	0.00869664	0.0312629	0.0883825	0.019143	0.623273	0.622674	0.000599333	2
328	GC00003560	hypothetical protein	0.76457	0.622674	0.034721	0.623273	0.622674	0.0439647	0.623273	0.0379705	0.0777003	0.104955	0.0235404	0.00869664	0.0699373	0.00869664	0.034721	0.0636624	0.0142511	0.00869664	0.0494285	0.034721	0.019143	0.0494285	0.00869664	0.0312629	0.0883825	0.019143	0.623273	0.622674	0.000599333	2
331	GC00003019_3	hypothetical protein	0.76457	0.622674	0.034721	0.623273	0.622674	0.0439647	0.623273	0.0379705	0.0777003	0.125978	0.0235404	0.00869664	0.0699373	0.00869664	0.034721	0.0636624	0.0142511	0.00869664	0.0494285	0.034721	0.019143	0.0494285	0.00869664	0.0312629	0.0883825	0.019143	0.623273	0.622674	0.000599333	2
3642	GC00003009_1	hypothetical protein	0.0574808	0.0172157	0.00553245	0.0139384	0.0172157	0.00214919	0.0139384	0.00277987	0.0271445	0.0583242	0.0154889	0.0300407	0.0217225	0.0300407	0.00553245	0.0172157	0.0244034	0.0300407	0.00648902	0.00553245	0.0196315	0.622876	0.0300407	0.0085286	0.0343723	0.0196315	0.622876	0.0583242	0.564552	1
3658	GC00004066	hypothetical protein	0.0574808	0.0172157	0.00553245	0.0139384	0.0172157	0.00214919	0.0139384	0.00277987	0.0271445	0.0583242	0.0154889	0.0300407	0.0217225	0.0300407	0.00553245	0.0172157	0.0244034	0.0300407	0.00648902	0.00553245	0.0196315	0.622876	0.0300407	0.0085286	0.0343723	0.0196315	0.622876	0.0583242	0.564552	1
3678	GC00004002_2	hypothetical protein	0.0574808	0.0172157	0.00553245	0.0139384	0.0172157	0.00214919	0.0139384	0.00277987	0.0271445	0.0583242	0.0154889	0.0300407	0.0217225	0.0300407	0.00553245	0.0172157	0.0244034	0.0300407	0.00648902	0.00553245	0.0196315	0.622876	0.0300407	0.0085286	0.0343723	0.0196315	0.622876	0.0583242	0.564552	1
2401	GC00003414_r1_r1_1_p2	hypothetical protein	0.108909	0.0533924	0.0263577	0.0492715	0.0533924	0.0350695	0.0492715	0.0294299	0.0663009	0.110145	0.0156975	0.342981	0.0591752	0.00129772	0.0263577	0.0533924	0.00672159	0.00129772	0.622563	0.0263577	0.0114627	0.0401817	0.00129772	0.488338	0.076063	0.0114627	0.622563	0.488338	0.134225	2
2407	GC00003045_8	hypothetical protein	0.108909	0.0533924	0.0263577	0.0492715	0.0533924	0.0350695	0.0492715	0.0294299	0.0663009	0.110145	0.0156975	0.342981	0.0591752	0.00129772	0.0263577	0.0533924	0.00672159	0.00129772	0.622563	0.0263577	0.0114627	0.0401817	0.00129772	0.488338	0.076063	0.0114627	0.622563	0.488338	0.134225	2
1492	GC00002894_12	hypothetical protein	0.155937	0.0835947	0.0504131	0.0784129	0.0835947	0.0608767	0.0784129	0.0540746	0.621093	0.157584	0.037972	0.0218853	0.201512	0.0218853	0.0504131	0.0835947	0.0278428	0.0218853	0.0671264	0.0504131	0.107679	0.0671264	0.0218853	0.0465382	0.13883	0.0331519	0.621093	0.201512	0.419581	1
1484	GC00002856_3_p2	Bacitracin export permease protein BceB	0.155937	0.0835947	0.0504131	0.0784129	0.0835947	0.0608767	0.0784129	0.0540746	0.621093	0.157584	0.316499	0.0218853	0.0909264	0.0218853	0.0504131	0.536074	0.0278428	0.0218853	0.0671264	0.0504131	0.0331519	0.0671264	0.0218853	0.0465382	0.112671	0.0331519	0.621093	0.536074	0.0850186	2
1485	GC00000521_4	hypothetical protein	0.155937	0.0835947	0.0504131	0.0784129	0.0835947	0.0608767	0.0784129	0.0540746	0.621093	0.157584	0.316499	0.0218853	0.0909264	0.0218853	0.0504131	0.536074	0.0278428	0.0218853	0.0671264	0.0504131	0.0331519	0.0671264	0.0218853	0.0465382	0.112671	0.0331519	0.621093	0.536074	0.0850186	2
1487	GC00000548_3	Adaptive-response sensory-kinase SasA	0.155937	0.0835947	0.0504131	0.0784129	0.0835947	0.0608767	0.0784129	0.0540746	0.621093	0.157584	0.316499	0.0218853	0.0909264	0.0218853	0.0504131	0.536074	0.0278428	0.0218853	0.0671264	0.0504131	0.0331519	0.0671264	0.0218853	0.0465382	0.112671	0.0331519	0.621093	0.536074	0.0850186	2
1488	GC00000606_4	ABC transporter ATP-binding protein YxdL	0.155937	0.0835947	0.0504131	0.0784129	0.0835947	0.0608767	0.0784129	0.0540746	0.621093	0.157584	0.316499	0.0218853	0.0909264	0.0218853	0.0504131	0.536074	0.0278428	0.0218853	0.0671264	0.0504131	0.0331519	0.0671264	0.0218853	0.0465382	0.112671	0.0331519	0.621093	0.536074	0.0850186	2
1489	GC00002856_3_p1	Bacitracin export permease protein BceB	0.155937	0.0835947	0.0504131	0.0784129	0.0835947	0.0608767	0.0784129	0.0540746	0.621093	0.157584	0.316499	0.0218853	0.0909264	0.0218853	0.0504131	0.536074	0.0278428	0.0218853	0.0671264	0.0504131	0.0331519	0.0671264	0.0218853	0.0465382	0.112671	0.0331519	0.621093	0.536074	0.0850186	2
1490	GC00000087_1	hypothetical protein	0.155937	0.0835947	0.0504131	0.0784129	0.0835947	0.0608767	0.0784129	0.0540746	0.621093	0.157584	0.316499	0.0218853	0.0909264	0.0218853	0.0504131	0.536074	0.0278428	0.0218853	0.0671264	0.0504131	0.0331519	0.0671264	0.0218853	0.0465382	0.112671	0.0331519	0.621093	0.536074	0.0850186	2
1491	GC00000067_3	Response regulator protein GraR	0.155937	0.0835947	0.0504131	0.0784129	0.0835947	0.0608767	0.0784129	0.0540746	0.621093	0.157584	0.316499	0.0218853	0.0909264	0.0218853	0.0504131	0.536074	0.0278428	0.0218853	0.0671264	0.0504131	0.0331519	0.0671264	0.0218853	0.0465382	0.112671	0.0331519	0.621093	0.536074	0.0850186	2
4382	GC00003111_1	hypothetical protein	0.0180437	0.0148934	0.00775175	0.0116464	0.0148934	7.64526e-05	0.0116464	0.00499807	0.620402	0.0552775	0.017743	0.0324261	0.0193507	0.0324261	0.00775175	0.0148934	0.0267275	0.0324261	0.00424682	0.00775175	0.0219138	0.00424682	0.0324261	0.0107534	0.0318168	0.0219138	0.620402	0.0552775	0.565124	1
4386	GC00000701_5	DNA topoisomerase 3	0.0180437	0.0148934	0.00775175	0.0116464	0.0148934	7.64526e-05	0.0116464	0.00499807	0.620402	0.0552775	0.017743	0.0324261	0.0193507	0.0324261	0.00775175	0.0148934	0.0267275	0.0324261	0.00424682	0.00775175	0.0219138	0.00424682	0.0324261	0.0107534	0.0318168	0.0219138	0.620402	0.0552775	0.565124	1
790	GC00003854	hypothetical protein	0.250482	0.030831	0.619266	0.0205235	0.030831	0.0148934	0.0205235	0.00981732	0.041658	0.0769446	0.00295633	0.0170674	0.0357157	0.0170674	0.619266	0.030831	0.0116609	0.0170674	0.0194197	0.00701266	0.00702612	0.0194197	0.0170674	0.00398404	0.0496816	0.00702612	0.619266	0.0769446	0.542322	1
4039	GC00003201	hypothetical protein	0.0381411	0.115778	0.251224	0.10929	0.115778	0.087549	0.10929	0.0792269	0.136527	0.618205	0.0598502	0.0410705	0.124999	0.187889	0.251224	0.115778	0.206708	0.00472133	0.095254	0.0747782	0.224069	0.095254	0.0410705	0.0700961	0.15257	0.0541555	0.618205	0.251224	0.366981	1
4040	GC00003200	hypothetical protein	0.0381411	0.115778	0.251224	0.10929	0.115778	0.087549	0.10929	0.0792269	0.136527	0.618205	0.0598502	0.0410705	0.124999	0.187889	0.251224	0.115778	0.206708	0.00472133	0.095254	0.0747782	0.224069	0.095254	0.0410705	0.0700961	0.15257	0.0541555	0.618205	0.251224	0.366981	1
4041	GC00003199	hypothetical protein	0.0381411	0.115778	0.251224	0.10929	0.115778	0.087549	0.10929	0.0792269	0.136527	0.618205	0.0598502	0.0410705	0.124999	0.187889	0.251224	0.115778	0.206708	0.00472133	0.095254	0.0747782	0.224069	0.095254	0.0410705	0.0700961	0.15257	0.0541555	0.618205	0.251224	0.366981	1
862	GC00003989	hypothetical protein	0.226605	0.0235291	0.616893	0.0201529	0.0235291	0.008121	0.0201529	0.00314493	0.0338352	0.0668034	0.00953774	0.0238177	0.0281932	0.0238177	0.616893	0.0235291	0.018314	0.0238177	0.012529	0.000380188	0.0136277	0.012529	0.0238177	0.00261784	0.0414043	0.0136277	0.616893	0.0668034	0.55009	1
2729	GC00000075_r1	hypothetical protein	0.0770216	0.0484046	0.0222083	0.00510189	0.0484046	0.616354	0.00510189	0.0252054	0.105489	0.102599	0.166021	0.00248597	0.0184088	0.00248597	0.0222083	0.0484046	0.00289877	0.00248597	0.0948909	0.0222083	0.00758698	0.0356504	0.00248597	0.0190002	0.0701414	0.00758698	0.616354	0.166021	0.450333	1
3862	GC00000089_1	Sensor histidine kinase RcsC	0.0479765	0.00981732	0.0126898	0.00662432	0.00981732	0.00499807	0.00662432	0.00992273	0.0193979	0.0487596	0.0227976	0.616168	0.0141828	0.0378292	0.0126898	0.00981732	0.0319722	0.0378292	0.0702765	0.0126898	0.0270471	0.00069428	0.0378292	0.0157153	0.0262922	0.0270471	0.616168	0.0702765	0.545891	1
188	GC00002719_2	PTS system trehalose-specific EIIBC component	0.50312	0.0647394	0.362875	0.616073	0.0647394	0.0448894	0.616073	0.0388553	0.0789009	0.127659	0.0243447	0.00944548	0.0710683	0.00944548	0.362875	0.0647394	0.330824	0.00944548	0.0503925	0.0355856	0.0199277	0.0503925	0.00944548	0.0321073	0.0633932	0.0199277	0.616073	0.362875	0.253198	1
42	GC00003550	hypothetical protein	0.628999	0.0647394	0.451422	0.616073	0.0647394	0.0448894	0.616073	0.0388553	0.0789009	0.127659	0.0243447	0.00944548	0.0710683	0.00944548	0.451422	0.0647394	0.0150171	0.00944548	0.0503925	0.0355856	0.0199277	0.0503925	0.00944548	0.0321073	0.0896832	0.0199277	0.616073	0.451422	0.164651	2
302	GC00003023_3	hypothetical protein	0.754878	0.615402	0.0355856	0.616073	0.615402	0.0448894	0.616073	0.0388553	0.0789009	0.106825	0.0243447	0.00944548	0.0710683	0.00944548	0.0355856	0.0647394	0.0150171	0.00944548	0.0503925	0.0355856	0.0199277	0.0503925	0.00944548	0.0321073	0.0896832	0.0199277	0.616073	0.615402	0.000671044	2
6825	GC00004523_2	hypothetical protein	0.00223883	0.0318208	0.0578351	0.0352151	0.0318208	0.0483978	0.0352151	0.054376	0.0222007	0.00283655	0.0710547	0.0922222	0.0273345	0.0922222	0.0578351	0.0318208	0.0837805	0.0922222	0.0433638	0.0578351	0.0768688	0.0433638	0.0922222	0.0616979	0.0157688	0.614355	0.614355	0.0922222	0.522133	1
4547	GC00003078_6	hypothetical protein	0.0246667	0.11661	0.282027	0.110086	0.11661	0.0882312	0.110086	0.0798674	0.137474	0.614105	0.0603997	0.0415427	0.125882	0.186664	0.282027	0.11661	0.205372	0.00409861	0.0959759	0.075397	0.22263	0.0959759	0.0415427	0.0706925	0.153609	0.0546802	0.614105	0.282027	0.332078	1
4548	GC00003173_3	hypothetical protein	0.0246667	0.11661	0.282027	0.110086	0.11661	0.0882312	0.110086	0.0798674	0.137474	0.614105	0.0603997	0.0415427	0.125882	0.186664	0.282027	0.11661	0.205372	0.00409861	0.0959759	0.075397	0.22263	0.0959759	0.0415427	0.0706925	0.153609	0.0546802	0.614105	0.282027	0.332078	1
4549	GC00003123_r1	hypothetical protein	0.0246667	0.11661	0.282027	0.110086	0.11661	0.0882312	0.110086	0.0798674	0.137474	0.614105	0.0603997	0.0415427	0.125882	0.186664	0.282027	0.11661	0.205372	0.00409861	0.0959759	0.075397	0.22263	0.0959759	0.0415427	0.0706925	0.153609	0.0546802	0.614105	0.282027	0.332078	1
4550	GC00003123_r1_1	hypothetical protein	0.0246667	0.11661	0.282027	0.110086	0.11661	0.0882312	0.110086	0.0798674	0.137474	0.614105	0.0603997	0.0415427	0.125882	0.186664	0.282027	0.11661	0.205372	0.00409861	0.0959759	0.075397	0.22263	0.0959759	0.0415427	0.0706925	0.153609	0.0546802	0.614105	0.282027	0.332078	1
4551	GC00003099_5	hypothetical protein	0.0246667	0.11661	0.282027	0.110086	0.11661	0.0882312	0.110086	0.0798674	0.137474	0.614105	0.0603997	0.0415427	0.125882	0.186664	0.282027	0.11661	0.205372	0.00409861	0.0959759	0.075397	0.22263	0.0959759	0.0415427	0.0706925	0.153609	0.0546802	0.614105	0.282027	0.332078	1
554	GC00000393_1	HTH-type transcriptional repressor YtrA	0.318583	0.0387579	0.614065	0.0350522	0.0387579	0.0220995	0.0350522	0.0168652	0.0502425	0.0883178	0.00386068	0.010225	0.0439244	0.010225	0.614065	0.0387579	0.00486219	0.010225	0.0267972	0.0139891	0.000231524	0.0267972	0.010225	0.0108964	0.0588247	0.000231524	0.614065	0.0883178	0.525747	1
555	GC00000158_3	Vitamin B12 import ATP-binding protein BtuD	0.318583	0.0387579	0.614065	0.0350522	0.0387579	0.0220995	0.0350522	0.0168652	0.0502425	0.0883178	0.00386068	0.010225	0.0439244	0.010225	0.614065	0.0387579	0.00486219	0.010225	0.0267972	0.0139891	0.000231524	0.0267972	0.010225	0.0108964	0.0588247	0.000231524	0.614065	0.0883178	0.525747	1
556	GC00002827	hypothetical protein	0.318583	0.0387579	0.614065	0.0350522	0.0387579	0.0220995	0.0350522	0.0168652	0.0502425	0.0883178	0.00386068	0.010225	0.0439244	0.010225	0.614065	0.0387579	0.00486219	0.010225	0.0267972	0.0139891	0.000231524	0.0267972	0.010225	0.0108964	0.0588247	0.000231524	0.614065	0.0883178	0.525747	1
4569	GC00000710_1	hypothetical protein	0.0161068	0.0430609	0.0176892	0.0392419	0.0430609	0.0259544	0.0392419	0.020615	0.0549381	0.0946329	0.00743389	0.0066994	0.0483967	0.0066994	0.0176892	0.0430609	0.426721	0.0066994	0.0307619	0.0176892	0.0033123	0.613452	0.0066994	0.0145497	0.0638489	0.0033123	0.613452	0.426721	0.186731	2
4570	GC00002821_2	dTDP-4-dehydrorhamnose 3,5-epimerase	0.0161068	0.0430609	0.0176892	0.0392419	0.0430609	0.0259544	0.0392419	0.020615	0.0549381	0.0946329	0.00743389	0.0066994	0.0483967	0.0066994	0.0176892	0.0430609	0.426721	0.0066994	0.0307619	0.0176892	0.0033123	0.613452	0.0066994	0.0145497	0.0638489	0.0033123	0.613452	0.426721	0.186731	2
4571	GC00000102_1	hypothetical protein	0.0161068	0.0430609	0.0176892	0.0392419	0.0430609	0.0259544	0.0392419	0.020615	0.0549381	0.0946329	0.00743389	0.0066994	0.0483967	0.0066994	0.0176892	0.0430609	0.426721	0.0066994	0.0307619	0.0176892	0.0033123	0.613452	0.0066994	0.0145497	0.0638489	0.0033123	0.613452	0.426721	0.186731	2
4572	GC00000749_2	hypothetical protein	0.0161068	0.0430609	0.0176892	0.0392419	0.0430609	0.0259544	0.0392419	0.020615	0.0549381	0.0946329	0.00743389	0.0066994	0.0483967	0.0066994	0.0176892	0.0430609	0.426721	0.0066994	0.0307619	0.0176892	0.0033123	0.613452	0.0066994	0.0145497	0.0638489	0.0033123	0.613452	0.426721	0.186731	2
4573	GC00003722	hypothetical protein	0.0161068	0.0430609	0.0176892	0.0392419	0.0430609	0.0259544	0.0392419	0.020615	0.0549381	0.0946329	0.00743389	0.0066994	0.0483967	0.0066994	0.0176892	0.0430609	0.426721	0.0066994	0.0307619	0.0176892	0.0033123	0.613452	0.0066994	0.0145497	0.0638489	0.0033123	0.613452	0.426721	0.186731	2
4574	GC00003458_2	hypothetical protein	0.0161068	0.0430609	0.0176892	0.0392419	0.0430609	0.0259544	0.0392419	0.020615	0.0549381	0.0946329	0.00743389	0.0066994	0.0483967	0.0066994	0.0176892	0.0430609	0.426721	0.0066994	0.0307619	0.0176892	0.0033123	0.613452	0.0066994	0.0145497	0.0638489	0.0033123	0.613452	0.426721	0.186731	2
4576	GC00002381_4	hypothetical protein	0.0161068	0.0430609	0.0176892	0.0392419	0.0430609	0.0259544	0.0392419	0.020615	0.0549381	0.0946329	0.00743389	0.0066994	0.0483967	0.0066994	0.0176892	0.0430609	0.426721	0.0066994	0.0307619	0.0176892	0.0033123	0.613452	0.0066994	0.0145497	0.0638489	0.0033123	0.613452	0.426721	0.186731	2
4577	GC00003723	hypothetical protein	0.0161068	0.0430609	0.0176892	0.0392419	0.0430609	0.0259544	0.0392419	0.020615	0.0549381	0.0946329	0.00743389	0.0066994	0.0483967	0.0066994	0.0176892	0.0430609	0.426721	0.0066994	0.0307619	0.0176892	0.0033123	0.613452	0.0066994	0.0145497	0.0638489	0.0033123	0.613452	0.426721	0.186731	2
4578	GC00003458_1	hypothetical protein	0.0161068	0.0430609	0.0176892	0.0392419	0.0430609	0.0259544	0.0392419	0.020615	0.0549381	0.0946329	0.00743389	0.0066994	0.0483967	0.0066994	0.0176892	0.0430609	0.426721	0.0066994	0.0307619	0.0176892	0.0033123	0.613452	0.0066994	0.0145497	0.0638489	0.0033123	0.613452	0.426721	0.186731	2
4579	GC00002819_3	dTDP-glucose 4,6-dehydratase	0.0161068	0.0430609	0.0176892	0.0392419	0.0430609	0.0259544	0.0392419	0.020615	0.0549381	0.0946329	0.00743389	0.0066994	0.0483967	0.0066994	0.0176892	0.0430609	0.426721	0.0066994	0.0307619	0.0176892	0.0033123	0.613452	0.0066994	0.0145497	0.0638489	0.0033123	0.613452	0.426721	0.186731	2
4580	GC00000704_1	Decaprenyl-phosphate phosphoribosyltransferase	0.0161068	0.0430609	0.0176892	0.0392419	0.0430609	0.0259544	0.0392419	0.020615	0.0549381	0.0946329	0.00743389	0.0066994	0.0483967	0.0066994	0.0176892	0.0430609	0.426721	0.0066994	0.0307619	0.0176892	0.0033123	0.613452	0.0066994	0.0145497	0.0638489	0.0033123	0.613452	0.426721	0.186731	2
4581	GC00000041_11	hypothetical protein	0.0161068	0.0430609	0.0176892	0.0392419	0.0430609	0.0259544	0.0392419	0.020615	0.0549381	0.0946329	0.00743389	0.0066994	0.0483967	0.0066994	0.0176892	0.0430609	0.426721	0.0066994	0.0307619	0.0176892	0.0033123	0.613452	0.0066994	0.0145497	0.0638489	0.0033123	0.613452	0.426721	0.186731	2
4582	GC00000708_1	UDP-glucose:undecaprenyl-phosphate glucose-1-phosphate transferase	0.0161068	0.0430609	0.0176892	0.0392419	0.0430609	0.0259544	0.0392419	0.020615	0.0549381	0.0946329	0.00743389	0.0066994	0.0483967	0.0066994	0.0176892	0.0430609	0.426721	0.0066994	0.0307619	0.0176892	0.0033123	0.613452	0.0066994	0.0145497	0.0638489	0.0033123	0.613452	0.426721	0.186731	2
4583	GC00003717	hypothetical protein	0.0161068	0.0430609	0.0176892	0.0392419	0.0430609	0.0259544	0.0392419	0.020615	0.0549381	0.0946329	0.00743389	0.0066994	0.0483967	0.0066994	0.0176892	0.0430609	0.426721	0.0066994	0.0307619	0.0176892	0.0033123	0.613452	0.0066994	0.0145497	0.0638489	0.0033123	0.613452	0.426721	0.186731	2
4584	GC00003716	hypothetical protein	0.0161068	0.0430609	0.0176892	0.0392419	0.0430609	0.0259544	0.0392419	0.020615	0.0549381	0.0946329	0.00743389	0.0066994	0.0483967	0.0066994	0.0176892	0.0430609	0.426721	0.0066994	0.0307619	0.0176892	0.0033123	0.613452	0.0066994	0.0145497	0.0638489	0.0033123	0.613452	0.426721	0.186731	2
4585	GC00003718	hypothetical protein	0.0161068	0.0430609	0.0176892	0.0392419	0.0430609	0.0259544	0.0392419	0.020615	0.0549381	0.0946329	0.00743389	0.0066994	0.0483967	0.0066994	0.0176892	0.0430609	0.426721	0.0066994	0.0307619	0.0176892	0.0033123	0.613452	0.0066994	0.0145497	0.0638489	0.0033123	0.613452	0.426721	0.186731	2
4586	GC00003719	hypothetical protein	0.0161068	0.0430609	0.0176892	0.0392419	0.0430609	0.0259544	0.0392419	0.020615	0.0549381	0.0946329	0.00743389	0.0066994	0.0483967	0.0066994	0.0176892	0.0430609	0.426721	0.0066994	0.0307619	0.0176892	0.0033123	0.613452	0.0066994	0.0145497	0.0638489	0.0033123	0.613452	0.426721	0.186731	2
4587	GC00000121_2	Vitamin B12 import ATP-binding protein BtuD	0.0161068	0.0430609	0.0176892	0.0392419	0.0430609	0.0259544	0.0392419	0.020615	0.0549381	0.0946329	0.00743389	0.0066994	0.0483967	0.0066994	0.0176892	0.0430609	0.426721	0.0066994	0.0307619	0.0176892	0.0033123	0.613452	0.0066994	0.0145497	0.0638489	0.0033123	0.613452	0.426721	0.186731	2
4588	GC00002831_1	dTDP-4-dehydrorhamnose reductase	0.0161068	0.0430609	0.0176892	0.0392419	0.0430609	0.0259544	0.0392419	0.020615	0.0549381	0.0946329	0.00743389	0.0066994	0.0483967	0.0066994	0.0176892	0.0430609	0.426721	0.0066994	0.0307619	0.0176892	0.0033123	0.613452	0.0066994	0.0145497	0.0638489	0.0033123	0.613452	0.426721	0.186731	2
4590	GC00003721	hypothetical protein	0.0161068	0.0430609	0.0176892	0.0392419	0.0430609	0.0259544	0.0392419	0.020615	0.0549381	0.0946329	0.00743389	0.0066994	0.0483967	0.0066994	0.0176892	0.0430609	0.426721	0.0066994	0.0307619	0.0176892	0.0033123	0.613452	0.0066994	0.0145497	0.0638489	0.0033123	0.613452	0.426721	0.186731	2
4591	GC00003720	Teichoic acid translocation permease protein TagG	0.0161068	0.0430609	0.0176892	0.0392419	0.0430609	0.0259544	0.0392419	0.020615	0.0549381	0.0946329	0.00743389	0.0066994	0.0483967	0.0066994	0.0176892	0.0430609	0.426721	0.0066994	0.0307619	0.0176892	0.0033123	0.613452	0.0066994	0.0145497	0.0638489	0.0033123	0.613452	0.426721	0.186731	2
4592	GC00002830_p1	Glucose-1-phosphate thymidylyltransferase	0.0161068	0.0430609	0.0176892	0.0392419	0.0430609	0.0259544	0.0392419	0.020615	0.0549381	0.0946329	0.00743389	0.0066994	0.0483967	0.0066994	0.0176892	0.0430609	0.426721	0.0066994	0.0307619	0.0176892	0.0033123	0.613452	0.0066994	0.0145497	0.0638489	0.0033123	0.613452	0.426721	0.186731	2
4593	GC00000198_2	Protein translocase subunit SecA	0.0161068	0.0430609	0.0176892	0.0392419	0.0430609	0.0259544	0.0392419	0.020615	0.0549381	0.0946329	0.00743389	0.0066994	0.0483967	0.0066994	0.0176892	0.0430609	0.426721	0.0066994	0.0307619	0.0176892	0.0033123	0.613452	0.0066994	0.0145497	0.0638489	0.0033123	0.613452	0.426721	0.186731	2
4589	GC00000435_1	hypothetical protein	0.0161068	0.0430609	0.0176892	0.0392419	0.0430609	0.0259544	0.0392419	0.020615	0.0549381	0.0946329	0.00743389	0.0066994	0.0483967	0.0066994	0.0176892	0.0430609	0.426721	0.0066994	0.0307619	0.0176892	0.0033123	0.613452	0.0066994	0.0145497	0.0638489	0.0033123	0.613452	0.426721	0.186731	2
3560	GC00000651_3_p1	hypothetical protein	0.053977	0.0699728	0.0397568	0.0652964	0.0699728	0.0493632	0.0652964	0.0431283	0.0847471	0.135874	0.0282087	0.0130193	0.0765696	0.0130193	0.0397568	0.613028	0.0186826	0.0130193	0.0550628	0.0397568	0.0236909	0.0550628	0.0130193	0.1852	0.0960245	0.286757	0.613028	0.286757	0.326271	1
3562	GC00000669_p1	PEP-utilizing kinase	0.053977	0.0699728	0.0397568	0.0652964	0.0699728	0.0493632	0.0652964	0.0431283	0.0847471	0.135874	0.0282087	0.0130193	0.0765696	0.0130193	0.0397568	0.613028	0.0186826	0.0130193	0.0550628	0.0397568	0.0236909	0.0550628	0.0130193	0.1852	0.0960245	0.286757	0.613028	0.286757	0.326271	1
426	GC00000020_1	putative protein	0.81077	0.613028	0.0397568	0.582995	0.613028	0.0493632	0.582995	0.0431283	0.0847471	0.135874	0.0282087	0.0130193	0.0765696	0.0130193	0.0397568	0.0699728	0.0186826	0.0130193	0.0550628	0.0397568	0.0236909	0.0550628	0.0130193	0.0361762	0.0960245	0.0236909	0.613028	0.582995	0.0300326	2
564	GC00000508_11_p1_p2	hypothetical protein	0.316162	0.61223	0.0320574	0.0560167	0.61223	0.0411217	0.0560167	0.0352469	0.0740267	0.12085	0.0210554	0.0063714	0.00299115	0.0063714	0.0320574	0.0603617	0.0118772	0.0063714	0.0464679	0.473624	0.0953811	0.0464679	0.0063714	0.0286594	0.0844061	0.016715	0.61223	0.473624	0.138606	2
565	GC00003507_4	hypothetical protein	0.316162	0.61223	0.0320574	0.0560167	0.61223	0.0411217	0.0560167	0.0352469	0.0740267	0.12085	0.0210554	0.0063714	0.00299115	0.0063714	0.0320574	0.0603617	0.0118772	0.0063714	0.0464679	0.473624	0.151429	0.0464679	0.0063714	0.0286594	0.0844061	0.016715	0.61223	0.473624	0.138606	2
522	GC00004070	hypothetical protein	0.330759	0.0172157	0.00553245	0.61184	0.0172157	0.00214919	0.61184	0.00277987	0.0271445	0.0583242	0.0154889	0.0300407	0.0217225	0.0300407	0.00553245	0.0172157	0.0244034	0.0300407	0.18232	0.00553245	0.0196315	0.00648902	0.0300407	0.0085286	0.0343723	0.0196315	0.61184	0.18232	0.42952	1
523	GC00003959_2	hypothetical protein	0.330759	0.0172157	0.00553245	0.61184	0.0172157	0.00214919	0.61184	0.00277987	0.0271445	0.0583242	0.0154889	0.0300407	0.0217225	0.0300407	0.00553245	0.0172157	0.0244034	0.0300407	0.18232	0.00553245	0.0196315	0.00648902	0.0300407	0.0085286	0.0343723	0.0196315	0.61184	0.18232	0.42952	1
524	GC00000762_2	Ubiquinone/menaquinone biosynthesis C-methyltransferase UbiE	0.330759	0.0172157	0.00553245	0.61184	0.0172157	0.00214919	0.61184	0.00277987	0.0271445	0.0583242	0.0154889	0.0300407	0.0217225	0.0300407	0.00553245	0.0172157	0.0244034	0.0300407	0.18232	0.00553245	0.0196315	0.00648902	0.0300407	0.0085286	0.0343723	0.0196315	0.61184	0.18232	0.42952	1
527	GC00000552_7	hypothetical protein	0.330759	0.0172157	0.00553245	0.61184	0.0172157	0.00214919	0.61184	0.00277987	0.0271445	0.0583242	0.0154889	0.0300407	0.0217225	0.0300407	0.00553245	0.0172157	0.0244034	0.0300407	0.18232	0.00553245	0.0196315	0.00648902	0.0300407	0.0085286	0.0343723	0.0196315	0.61184	0.18232	0.42952	1
528	GC00000552_2	hypothetical protein	0.330759	0.0172157	0.00553245	0.61184	0.0172157	0.00214919	0.61184	0.00277987	0.0271445	0.0583242	0.0154889	0.0300407	0.0217225	0.0300407	0.00553245	0.0172157	0.0244034	0.0300407	0.18232	0.00553245	0.0196315	0.00648902	0.0300407	0.0085286	0.0343723	0.0196315	0.61184	0.18232	0.42952	1
3849	GC00000533_2	hypothetical protein	0.0479765	0.00981732	0.0126898	0.00662432	0.00981732	0.00499807	0.00662432	0.00992273	0.0193979	0.0487596	0.0227976	0.0378292	0.611248	0.0378292	0.0126898	0.00981732	0.0319722	0.0378292	0.00069428	0.0126898	0.0270471	0.00069428	0.0378292	0.0157153	0.0262922	0.0270471	0.611248	0.0487596	0.562489	1
557	GC00000011_17	hypothetical protein	0.318981	0.610356	0.0283198	0.0515808	0.610356	0.0371479	0.0515808	0.0146676	0.0689389	0.113788	0.0175483	0.00305995	0.0616698	0.00305995	0.0283198	0.0557766	0.00850846	0.00305995	0.0423378	0.0283198	0.0132798	0.40313	0.00305995	0.025	0.0789086	0.0132798	0.610356	0.40313	0.207226	2
4088	GC00000803_1	hypothetical protein	0.0407759	0.00398404	0.0185168	0.000831948	0.00398404	0.0107534	0.000831948	0.0157153	0.0133657	0.0415172	0.0288294	0.0443693	0.00827278	0.0443693	0.0185168	0.00398404	0.0382881	0.0443693	0.00644271	0.0185168	0.0331996	0.610217	0.0443693	0.0215909	0.0200506	0.0331996	0.610217	0.0443693	0.565848	1
4413	GC00003089_6	hypothetical protein	0.0266287	0.11744	0.280252	0.110881	0.11744	0.0889123	0.110881	0.0805068	0.13842	0.610055	0.0609479	0.0420134	0.126763	0.185454	0.280252	0.11744	0.204053	0.00348011	0.0966967	0.0760146	0.221208	0.0966967	0.0420134	0.0712878	0.154647	0.0552036	0.610055	0.280252	0.329803	1
159	GC00003540	hypothetical protein	0.537507	0.0658058	0.446274	0.60908	0.0658058	0.0458036	0.60908	0.0397294	0.0800905	0.129326	0.0251378	0.0101822	0.0721885	0.0101822	0.446274	0.0658058	0.0157715	0.0101822	0.0513459	0.0364394	0.020701	0.0513459	0.0101822	0.0329409	0.0909725	0.020701	0.60908	0.446274	0.162806	2
160	GC00000073_1	hypothetical protein	0.537507	0.0658058	0.446274	0.60908	0.0658058	0.0458036	0.60908	0.0397294	0.0800905	0.129326	0.0251378	0.0101822	0.0721885	0.0101822	0.446274	0.0658058	0.0157715	0.0101822	0.0513459	0.0364394	0.020701	0.0513459	0.0101822	0.0329409	0.0909725	0.020701	0.60908	0.446274	0.162806	2
161	GC00000755_1	hypothetical protein	0.537507	0.0658058	0.446274	0.60908	0.0658058	0.0458036	0.60908	0.0397294	0.0800905	0.129326	0.0251378	0.0101822	0.0721885	0.0101822	0.446274	0.0658058	0.0157715	0.0101822	0.0513459	0.0364394	0.020701	0.0513459	0.0101822	0.0329409	0.0909725	0.020701	0.60908	0.446274	0.162806	2
196	GC00003386	hypothetical protein	0.620686	0.0658058	0.446274	0.60908	0.0658058	0.0458036	0.60908	0.0397294	0.0800905	0.129326	0.0251378	0.0101822	0.0721885	0.0101822	0.446274	0.0658058	0.0157715	0.0101822	0.0513459	0.0364394	0.020701	0.0513459	0.0101822	0.0329409	0.0909725	0.020701	0.60908	0.446274	0.162806	2
4077	GC00004159_2	hypothetical protein	0.0407759	0.00398404	0.0185168	0.000831948	0.00398404	0.0107534	0.000831948	0.0157153	0.0133657	0.0415172	0.0288294	0.0443693	0.608425	0.0443693	0.0185168	0.00398404	0.0382881	0.0443693	0.00644271	0.0185168	0.0331996	0.00644271	0.0443693	0.0215909	0.0200506	0.0331996	0.608425	0.0443693	0.564056	1
513	GC00004285	hypothetical protein	0.340927	0.00295633	0.0256674	0.608081	0.00295633	0.017743	0.608081	0.0227976	0.00627807	0.0332541	0.0363248	0.0526231	0.00128205	0.0526231	0.0256674	0.00295633	0.0462147	0.0526231	0.0133825	0.0256674	0.0408817	0.0133825	0.0526231	0.0288294	0.012777	0.0408817	0.608081	0.0526231	0.555458	1
2904	GC00002966_3	hypothetical protein	0.0687427	0.00194408	0.0137938	0.0801936	0.00194408	0.0624296	0.0801936	0.0555461	0.102134	0.160567	0.0392712	0.023049	0.0403392	0.023049	0.0137938	0.0854468	0.0204846	0.023049	0.0687577	0.0518427	0.0344063	0.413509	0.023049	0.00822958	0.608054	0.0344063	0.608054	0.413509	0.194546	2
4718	GC00003371_r1	hypothetical protein	0.013055	0.0521744	0.0253502	0.0655635	0.0521744	0.0340043	0.0655635	0.0284033	0.607754	0.108293	0.32773	0.000386205	0.0579018	0.000386205	0.0253502	0.0158897	0.00579893	0.000386205	0.0390778	0.0253502	0.0105258	0.0390778	0.0692851	0.0220872	0.0746129	0.0105258	0.607754	0.32773	0.280023	1
2469	GC00003084_8	SHOCT domain-containing protein	0.103331	0.0496816	0.0232767	0.0456737	0.0496816	0.606947	0.0456737	0.0226059	0.0622064	0.032754	0.012777	0.00150416	0.0552978	0.00150416	0.0232767	0.0496816	0.128481	0.00150416	0.0920571	0.0232767	0.0085893	0.00614349	0.00150416	0.0200506	0.0716533	0.0085893	0.606947	0.128481	0.478466	1
290	GC00000624_1	hypothetical protein	0.801725	0.606625	0.0405637	0.576903	0.606625	0.0502309	0.576903	0.0439557	0.0858879	0.11767	0.0289533	0.0137035	0.077642	0.0137035	0.0405637	0.0709921	0.0193861	0.0137035	0.0559698	0.0405637	0.0244147	0.0559698	0.0137035	0.0369624	0.0972633	0.0244147	0.606625	0.576903	0.0297226	2
424	GC00002718_2	hypothetical protein	0.821676	0.606625	0.0015404	0.576903	0.606625	0.0502309	0.576903	0.0439557	0.0858879	0.137483	0.0289533	0.0137035	0.077642	0.0137035	0.0015404	0.0709921	0.0193861	0.0137035	0.0559698	0.0405637	0.0244147	0.0559698	0.0137035	0.0369624	0.0972633	0.0244147	0.606625	0.576903	0.0297226	2
7239	GC00002933_1	hypothetical protein	0.0131083	0.0372705	0.00553245	0.0139384	0.0372705	0.00214919	0.0139384	0.00277987	0.0271445	0.0583242	0.0154889	0.0300407	0.0217225	0.0300407	0.00553245	0.0172157	0.606215	0.0300407	0.00648902	0.00553245	0.0196315	0.00648902	0.0300407	0.0085286	0.0343723	0.0196315	0.606215	0.0583242	0.547891	1
7240	GC00004038	hypothetical protein	0.0131083	0.0372705	0.00553245	0.0139384	0.0372705	0.00214919	0.0139384	0.00277987	0.0271445	0.0583242	0.0154889	0.0300407	0.0217225	0.0300407	0.00553245	0.0172157	0.606215	0.0300407	0.00648902	0.00553245	0.0196315	0.00648902	0.0300407	0.0085286	0.0343723	0.0196315	0.606215	0.0583242	0.547891	1
7241	GC00000596_23	hypothetical protein	0.0131083	0.0372705	0.00553245	0.0139384	0.0372705	0.00214919	0.0139384	0.00277987	0.0271445	0.0583242	0.0154889	0.0300407	0.0217225	0.0300407	0.00553245	0.0172157	0.606215	0.0300407	0.00648902	0.00553245	0.0196315	0.00648902	0.0300407	0.0085286	0.0343723	0.0196315	0.606215	0.0583242	0.547891	1
7242	GC00004039	hypothetical protein	0.0131083	0.0372705	0.00553245	0.0139384	0.0372705	0.00214919	0.0139384	0.00277987	0.0271445	0.0583242	0.0154889	0.0300407	0.0217225	0.0300407	0.00553245	0.0172157	0.606215	0.0300407	0.00648902	0.00553245	0.0196315	0.00648902	0.0300407	0.0085286	0.0343723	0.0196315	0.606215	0.0583242	0.547891	1
2374	GC00003618	hypothetical protein	0.112521	0.0557766	0.0283198	0.0515808	0.0557766	0.0371479	0.0515808	0.0314306	0.00703458	0.113788	0.423667	0.00305995	0.203059	0.00305995	0.0283198	0.020717	0.00850846	0.00305995	0.605615	0.0283198	0.0132798	0.0423378	0.00305995	0.025	0.0789086	0.0132798	0.605615	0.423667	0.181948	2
3788	GC00004120	hypothetical protein	0.0512924	0.0124347	0.0101284	0.00921599	0.0124347	0.00245041	0.00921599	0.00737014	0.0221265	0.0520959	0.0201691	0.0350103	0.0168447	0.0350103	0.0101284	0.0124347	0.0292392	0.0350103	0.00186053	0.0101284	0.024375	0.00186053	0.0350103	0.0131395	0.0291303	0.605509	0.605509	0.0520959	0.553413	1
3790	GC00004121	hypothetical protein	0.0512924	0.0124347	0.0101284	0.00921599	0.0124347	0.00245041	0.00921599	0.00737014	0.0221265	0.0520959	0.0201691	0.0350103	0.0168447	0.0350103	0.0101284	0.0124347	0.0292392	0.0350103	0.00186053	0.0101284	0.024375	0.00186053	0.0350103	0.0131395	0.0291303	0.605509	0.605509	0.0520959	0.553413	1
539	GC00000484_2	hypothetical protein	0.328885	0.0325071	0.605304	0.0289509	0.0325071	0.0164291	0.0289509	0.0113237	0.0434655	0.0793194	0.00148789	0.0155805	0.0374479	0.0155805	0.605304	0.0325071	0.0101884	0.0155805	0.0209881	0.00850624	0.00555877	0.0209881	0.0155805	0.00546662	0.0516019	0.00555877	0.605304	0.0793194	0.525985	1
540	GC00003825	hypothetical protein	0.328885	0.0325071	0.605304	0.0289509	0.0325071	0.0164291	0.0289509	0.0113237	0.0434655	0.0793194	0.00148789	0.0155805	0.0374479	0.0155805	0.605304	0.0325071	0.0101884	0.0155805	0.0209881	0.00850624	0.00555877	0.0209881	0.0155805	0.00546662	0.0516019	0.00555877	0.605304	0.0793194	0.525985	1
541	GC00003826	hypothetical protein	0.328885	0.0325071	0.605304	0.0289509	0.0325071	0.0164291	0.0289509	0.0113237	0.0434655	0.0793194	0.00148789	0.0155805	0.0374479	0.0155805	0.605304	0.0325071	0.0101884	0.0155805	0.0209881	0.00850624	0.00555877	0.0209881	0.0155805	0.00546662	0.0516019	0.00555877	0.605304	0.0793194	0.525985	1
500	GC00000814_p1	Vitamin B12 import system permease protein BtuC	0.346059	0.6034	0.00775175	0.0116464	0.6034	7.64526e-05	0.0116464	0.00499807	0.0247016	0.0552775	0.017743	0.0324261	0.0193507	0.0324261	0.00775175	0.0148934	0.0267275	0.0324261	0.00424682	0.00775175	0.0219138	0.00424682	0.0324261	0.0107534	0.0318168	0.0219138	0.6034	0.0552775	0.548122	1
2584	GC00003016_3	hypothetical protein	0.0955423	0.0444353	0.0188592	0.0405785	0.0444353	0.027178	0.0405785	0.0218024	0.0128716	0.0461649	0.00855787	0.00559896	0.135433	0.00559896	0.0188592	0.0444353	0.000232364	0.00559896	0.602801	0.0348033	0.00442457	0.0320227	0.00559896	0.0157031	0.0654618	0.00442457	0.602801	0.135433	0.467368	1
572	GC00000755_2	hypothetical protein	0.309871	0.0402244	0.602605	0.036481	0.0402244	0.0234175	0.036481	0.0181488	0.0518401	0.0904595	0.00508793	0.00900941	0.0454474	0.00900941	0.602605	0.0402244	0.00364827	0.00900941	0.0281514	0.0152566	0.000986987	0.0281514	0.00900941	0.0121488	0.0605324	0.000986987	0.602605	0.0904595	0.512145	1
573	GC00002834_p1	hypothetical protein	0.309871	0.0402244	0.602605	0.036481	0.0402244	0.0234175	0.036481	0.0181488	0.0518401	0.0904595	0.00508793	0.00900941	0.0454474	0.00900941	0.602605	0.0402244	0.00364827	0.00900941	0.0281514	0.0152566	0.000986987	0.0281514	0.00900941	0.0121488	0.0605324	0.000986987	0.602605	0.0904595	0.512145	1
574	GC00000073_3	hypothetical protein	0.309871	0.0402244	0.602605	0.036481	0.0402244	0.0234175	0.036481	0.0181488	0.0518401	0.0904595	0.00508793	0.00900941	0.0454474	0.00900941	0.602605	0.0402244	0.00364827	0.00900941	0.0281514	0.0152566	0.000986987	0.0281514	0.00900941	0.0121488	0.0605324	0.000986987	0.602605	0.0904595	0.512145	1
575	GC00003752	hypothetical protein	0.309871	0.0402244	0.602605	0.036481	0.0402244	0.0234175	0.036481	0.0181488	0.0518401	0.0904595	0.00508793	0.00900941	0.0454474	0.00900941	0.602605	0.0402244	0.00364827	0.00900941	0.0281514	0.0152566	0.000986987	0.0281514	0.00900941	0.0121488	0.0605324	0.000986987	0.602605	0.0904595	0.512145	1
2682	GC00000574_r1	hypothetical protein	0.089382	0.0402244	0.0152566	0.036481	0.0402244	0.0234175	0.036481	0.0181488	0.0518401	0.0904595	0.00508793	0.00900941	0.0454474	0.00900941	0.0152566	0.0402244	0.00364827	0.00900941	0.0281514	0.602605	0.000986987	0.0193113	0.00900941	0.0121488	0.0605324	0.000986987	0.602605	0.0904595	0.512145	1
2690	GC00000574_r1_1	hypothetical protein	0.089382	0.0402244	0.0152566	0.036481	0.0402244	0.0234175	0.036481	0.0181488	0.0518401	0.0904595	0.00508793	0.00900941	0.0454474	0.00900941	0.0152566	0.0402244	0.00364827	0.00900941	0.0281514	0.602605	0.000986987	0.0193113	0.00900941	0.0121488	0.0605324	0.000986987	0.602605	0.0904595	0.512145	1
2679	GC00003391_2	hypothetical protein	0.089382	0.0402244	0.0152566	0.036481	0.0402244	0.0234175	0.036481	0.0181488	0.0518401	0.0904595	0.00508793	0.00900941	0.0454474	0.00900941	0.0152566	0.0402244	0.00364827	0.00900941	0.0281514	0.602605	0.000986987	0.446475	0.00900941	0.0121488	0.0605324	0.000986987	0.602605	0.446475	0.15613	2
2684	GC00003751	hypothetical protein	0.089382	0.0402244	0.0152566	0.036481	0.0402244	0.0234175	0.036481	0.0181488	0.0518401	0.0904595	0.00508793	0.00900941	0.0454474	0.00900941	0.0152566	0.0402244	0.00364827	0.00900941	0.0281514	0.602605	0.000986987	0.446475	0.00900941	0.0121488	0.0605324	0.000986987	0.602605	0.446475	0.15613	2
2854	GC00003167_p1	hypothetical protein	0.0616427	0.0124347	0.248454	0.00921599	0.0124347	0.00245041	0.00921599	0.00737014	0.0221265	0.0520959	0.0201691	0.0350103	0.0168447	0.0350103	0.248454	0.0124347	0.0292392	0.0350103	0.60229	0.0101284	0.024375	0.00186053	0.0350103	0.0131395	0.0291303	0.024375	0.60229	0.248454	0.353836	1
2855	GC00000119_6	Multidrug export protein MepA	0.0616427	0.0124347	0.248454	0.00921599	0.0124347	0.00245041	0.00921599	0.00737014	0.0221265	0.0520959	0.0201691	0.0350103	0.0168447	0.0350103	0.248454	0.0124347	0.0292392	0.0350103	0.60229	0.0101284	0.024375	0.00186053	0.0350103	0.0131395	0.0291303	0.024375	0.60229	0.248454	0.353836	1
2856	GC00000654_1	Chromosomal replication initiator protein DnaA	0.0616427	0.0124347	0.248454	0.00921599	0.0124347	0.00245041	0.00921599	0.00737014	0.0221265	0.0520959	0.0201691	0.0350103	0.0168447	0.0350103	0.248454	0.0124347	0.0292392	0.0350103	0.60229	0.0101284	0.024375	0.00186053	0.0350103	0.0131395	0.0291303	0.024375	0.60229	0.248454	0.353836	1
2857	GC00003427_10	hypothetical protein	0.0616427	0.0124347	0.248454	0.00921599	0.0124347	0.00245041	0.00921599	0.00737014	0.0221265	0.0520959	0.0201691	0.0350103	0.0168447	0.0350103	0.248454	0.0124347	0.0292392	0.0350103	0.60229	0.0101284	0.024375	0.00186053	0.0350103	0.0131395	0.0291303	0.024375	0.60229	0.248454	0.353836	1
7220	GC00000787_40	hypothetical protein	0.00617402	0.0444353	0.0188592	0.0823838	0.0444353	0.027178	0.0823838	0.0218024	0.602043	0.096669	0.00855787	0.00559896	0.0127752	0.00559896	0.0188592	0.0444353	0.000232364	0.00559896	0.0133219	0.0188592	0.00442457	0.0320227	0.080976	0.0157031	0.0654618	0.00442457	0.602043	0.096669	0.505374	1
6501	GC00004284_2	hypothetical protein	0.0103001	0.0235844	0.0482862	0.0268529	0.0235844	0.039409	0.0268529	0.0450416	0.0142263	0.0109148	0.0606028	0.0801196	0.0192384	0.0801196	0.0482862	0.0235844	0.0723606	0.0801196	0.0346381	0.0482862	0.0659849	0.0346381	0.0801196	0.60101	0.00788286	0.0659849	0.60101	0.0801196	0.520891	1
215	GC00002893_10	hypothetical protein	0.614724	0.600386	0.41821	0.0672536	0.600386	0.0510905	0.0672536	0.0447749	0.0870201	0.139081	0.0296893	0.0143785	0.078706	0.0143785	0.41821	0.072003	0.0200808	0.0143785	0.0568688	0.0413624	0.0251299	0.0568688	0.0143785	0.0377403	0.0984932	0.0251299	0.600386	0.41821	0.182177	2
3505	GC00000634_12	hypothetical protein	0.0659024	0.0235291	0.000380188	0.0201529	0.0235291	0.008121	0.0201529	0.00314493	0.0338352	0.0668034	0.00953774	0.0238177	0.350656	0.0238177	0.000380188	0.0235291	0.018314	0.0238177	0.012529	0.000380188	0.0136277	0.012529	0.0238177	0.00261784	0.0414043	0.598969	0.598969	0.350656	0.248313	1
1875	GC00003174_2	hypothetical protein	0.10789	0.0444353	0.410441	0.0405785	0.0444353	0.59893	0.0405785	0.0218024	0.0564427	0.096669	0.00855787	0.00559896	0.135433	0.00559896	0.410441	0.0444353	0.000232364	0.00559896	0.0320227	0.0188592	0.00442457	0.0320227	0.00559896	0.0157031	0.0654618	0.00442457	0.59893	0.410441	0.188488	2
4042	GC00000630_2	hypothetical protein	0.0338401	0.0509378	0.0243236	0.00854518	0.0509378	0.0329204	0.00854518	0.0273578	0.0635909	0.0355428	0.448432	0.000547282	0.0566097	0.000547282	0.0243236	0.0509378	0.00485516	0.000547282	0.598397	0.0243236	0.00956844	0.0044681	0.000547282	0.0210791	0.0731434	0.00956844	0.598397	0.448432	0.149965	2
4043	GC00003331_3	D-alanine--poly(phosphoribitol) ligase subunit 1	0.0338401	0.0509378	0.0243236	0.0468922	0.0509378	0.597913	0.0468922	0.0273578	0.0635909	0.106419	0.0137713	0.000547282	0.0219444	0.000547282	0.0243236	0.0509378	0.00485516	0.000547282	0.0379554	0.0243236	0.00956844	0.0044681	0.000547282	0.397949	0.0731434	0.00956844	0.597913	0.397949	0.199964	1
4044	GC00003471_4	hypothetical protein	0.0338401	0.0509378	0.0243236	0.0468922	0.0509378	0.597913	0.0468922	0.0273578	0.0635909	0.106419	0.0137713	0.000547282	0.0219444	0.000547282	0.0243236	0.0509378	0.00485516	0.000547282	0.0379554	0.0243236	0.00956844	0.0044681	0.000547282	0.397949	0.0731434	0.00956844	0.597913	0.397949	0.199964	1
4045	GC00002992_4	hypothetical protein	0.0338401	0.0509378	0.0243236	0.0468922	0.0509378	0.597913	0.0468922	0.0273578	0.0635909	0.106419	0.0137713	0.000547282	0.0219444	0.000547282	0.0243236	0.0509378	0.00485516	0.000547282	0.0379554	0.0243236	0.00956844	0.0044681	0.000547282	0.397949	0.0731434	0.00956844	0.597913	0.397949	0.199964	1
4046	GC00000115_5	Putative multidrug export ATP-binding/permease protein	0.0338401	0.0509378	0.0243236	0.0468922	0.0509378	0.597913	0.0468922	0.0273578	0.0635909	0.106419	0.0137713	0.000547282	0.0219444	0.000547282	0.0243236	0.0509378	0.00485516	0.000547282	0.0379554	0.0243236	0.00956844	0.0044681	0.000547282	0.397949	0.0731434	0.00956844	0.597913	0.397949	0.199964	1
4047	GC00003623_2	4'-phosphopantetheinyl transferase Sfp	0.0338401	0.0509378	0.0243236	0.0468922	0.0509378	0.597913	0.0468922	0.0273578	0.0635909	0.106419	0.0137713	0.000547282	0.0219444	0.000547282	0.0243236	0.0509378	0.00485516	0.000547282	0.0379554	0.0243236	0.00956844	0.0044681	0.000547282	0.397949	0.0731434	0.00956844	0.597913	0.397949	0.199964	1
4048	GC00000643_1	HTH-type transcriptional activator RhaS	0.0338401	0.0509378	0.0243236	0.0468922	0.0509378	0.597913	0.0468922	0.0273578	0.0635909	0.106419	0.0137713	0.000547282	0.0219444	0.000547282	0.0243236	0.0509378	0.00485516	0.000547282	0.0379554	0.0243236	0.00956844	0.0044681	0.000547282	0.397949	0.0731434	0.00956844	0.597913	0.397949	0.199964	1
4049	GC00003622_2	Thioesterase PikA5	0.0338401	0.0509378	0.0243236	0.0468922	0.0509378	0.597913	0.0468922	0.0273578	0.0635909	0.106419	0.0137713	0.000547282	0.0219444	0.000547282	0.0243236	0.0509378	0.00485516	0.000547282	0.0379554	0.0243236	0.00956844	0.0044681	0.000547282	0.397949	0.0731434	0.00956844	0.597913	0.397949	0.199964	1
4050	GC00003647	hypothetical protein	0.0338401	0.0509378	0.0243236	0.0468922	0.0509378	0.597913	0.0468922	0.0273578	0.0635909	0.106419	0.0137713	0.000547282	0.0219444	0.000547282	0.0243236	0.0509378	0.00485516	0.000547282	0.0379554	0.0243236	0.00956844	0.0044681	0.000547282	0.397949	0.0731434	0.00956844	0.597913	0.397949	0.199964	1
4051	GC00000665_2	amino acid adenylation domain-containing protein	0.0338401	0.0509378	0.0243236	0.0468922	0.0509378	0.597913	0.0468922	0.0273578	0.0635909	0.106419	0.0137713	0.000547282	0.0219444	0.000547282	0.0243236	0.0509378	0.00485516	0.000547282	0.0379554	0.0243236	0.00956844	0.0044681	0.000547282	0.397949	0.0731434	0.00956844	0.597913	0.397949	0.199964	1
4052	GC00003452_4	Transcriptional regulator MntR	0.0338401	0.0509378	0.0243236	0.0468922	0.0509378	0.597913	0.0468922	0.0273578	0.0635909	0.106419	0.0137713	0.000547282	0.0219444	0.000547282	0.0243236	0.0509378	0.00485516	0.000547282	0.0379554	0.0243236	0.00956844	0.0044681	0.000547282	0.397949	0.0731434	0.00956844	0.597913	0.397949	0.199964	1
4053	GC00000107_2	Protein AroA(G)	0.0338401	0.0509378	0.0243236	0.0468922	0.0509378	0.597913	0.0468922	0.0273578	0.0635909	0.106419	0.0137713	0.000547282	0.0219444	0.000547282	0.0243236	0.0509378	0.00485516	0.000547282	0.0379554	0.0243236	0.00956844	0.0044681	0.000547282	0.397949	0.0731434	0.00956844	0.597913	0.397949	0.199964	1
4054	GC00000416_6	Lipid A export ATP-binding/permease protein MsbA	0.0338401	0.0509378	0.0243236	0.0468922	0.0509378	0.597913	0.0468922	0.0273578	0.0635909	0.106419	0.0137713	0.000547282	0.0219444	0.000547282	0.0243236	0.0509378	0.00485516	0.000547282	0.0379554	0.0243236	0.00956844	0.0044681	0.000547282	0.397949	0.0731434	0.00956844	0.597913	0.397949	0.199964	1
4055	GC00000689_1	Salicylate synthase	0.0338401	0.0509378	0.0243236	0.0468922	0.0509378	0.597913	0.0468922	0.0273578	0.0635909	0.106419	0.0137713	0.000547282	0.0219444	0.000547282	0.0243236	0.0509378	0.00485516	0.000547282	0.0379554	0.0243236	0.00956844	0.0044681	0.000547282	0.397949	0.0731434	0.00956844	0.597913	0.397949	0.199964	1
4056	GC00002774_2	hypothetical protein	0.0338401	0.0509378	0.0243236	0.0468922	0.0509378	0.597913	0.0468922	0.0273578	0.0635909	0.106419	0.0137713	0.000547282	0.0219444	0.000547282	0.0243236	0.0509378	0.00485516	0.000547282	0.0379554	0.0243236	0.00956844	0.0044681	0.000547282	0.397949	0.0731434	0.00956844	0.597913	0.397949	0.199964	1
4057	GC00003472_4	Energy-coupling factor transporter transmembrane protein EcfT	0.0338401	0.0509378	0.0243236	0.0468922	0.0509378	0.597913	0.0468922	0.0273578	0.0635909	0.106419	0.0137713	0.000547282	0.0219444	0.000547282	0.0243236	0.0509378	0.00485516	0.000547282	0.0379554	0.0243236	0.00956844	0.0044681	0.000547282	0.397949	0.0731434	0.00956844	0.597913	0.397949	0.199964	1
4058	GC00003640	hypothetical protein	0.0338401	0.0509378	0.0243236	0.0468922	0.0509378	0.597913	0.0468922	0.0273578	0.0635909	0.106419	0.0137713	0.000547282	0.0219444	0.000547282	0.0243236	0.0509378	0.00485516	0.000547282	0.0379554	0.0243236	0.00956844	0.0044681	0.000547282	0.397949	0.0731434	0.00956844	0.597913	0.397949	0.199964	1
4059	GC00003331_1	D-alanine--poly(phosphoribitol) ligase subunit 1	0.0338401	0.0509378	0.0243236	0.0468922	0.0509378	0.597913	0.0468922	0.0273578	0.0635909	0.106419	0.0137713	0.000547282	0.0219444	0.000547282	0.0243236	0.0509378	0.00485516	0.000547282	0.0379554	0.0243236	0.00956844	0.0044681	0.000547282	0.397949	0.0731434	0.00956844	0.597913	0.397949	0.199964	1
4060	GC00000556_13	hypothetical protein	0.0338401	0.0509378	0.0243236	0.0468922	0.0509378	0.597913	0.0468922	0.0273578	0.0635909	0.106419	0.0137713	0.000547282	0.0219444	0.000547282	0.0243236	0.0509378	0.00485516	0.000547282	0.0379554	0.0243236	0.00956844	0.0044681	0.000547282	0.397949	0.0731434	0.00956844	0.597913	0.397949	0.199964	1
4061	GC00000552_22	recombinase family protein	0.0338401	0.0509378	0.0243236	0.0468922	0.0509378	0.597913	0.0468922	0.0273578	0.0635909	0.106419	0.0137713	0.000547282	0.0219444	0.000547282	0.0243236	0.0509378	0.00485516	0.000547282	0.0379554	0.0243236	0.00956844	0.0044681	0.000547282	0.397949	0.0731434	0.00956844	0.597913	0.397949	0.199964	1
2445	GC00003077_1	hypothetical protein	0.105213	0.0509378	0.0243236	0.0468922	0.0509378	0.597913	0.0468922	0.0273578	0.0635909	0.106419	0.448432	0.0710685	0.0566097	0.000547282	0.0243236	0.0509378	0.00485516	0.000547282	0.0379554	0.0243236	0.00956844	0.0379554	0.000547282	0.0210791	0.0731434	0.00956844	0.597913	0.448432	0.149481	2
3702	GC00000646_1	hypothetical protein	0.0468997	0.0569447	0.0181334	0.0164999	0.0569447	0.0381631	0.0164999	0.0324066	0.0522421	0.11558	0.0184481	0.00391295	0.0301581	0.00391295	0.0181334	0.0569447	0.00937484	0.129275	0.597583	0.0292763	0.0141621	0.0433919	0.00391295	0.0259371	0.080306	0.0141621	0.597583	0.129275	0.468308	1
2359	GC00000048_8	hypothetical protein	0.114298	0.0569447	0.0292763	0.0527114	0.0569447	0.0381631	0.0527114	0.0324066	0.0702332	0.11558	0.0184481	0.00391295	0.0628928	0.00391295	0.0292763	0.0569447	0.00937484	0.00391295	0.196974	0.0292763	0.0141621	0.597583	0.329057	0.0259371	0.080306	0.0141621	0.597583	0.329057	0.268526	1
648	GC00000481_7	hypothetical protein	0.304441	0.597179	0.0338451	0.0581549	0.597179	0.0430289	0.0581549	0.0370746	0.0764881	0.124284	0.0227245	0.00793511	0.00652396	0.00793511	0.0338451	0.0625741	0.0134729	0.00793511	0.0484534	0.462183	0.146588	0.0484534	0.00793511	0.0304072	0.0870697	0.0183464	0.597179	0.462183	0.134995	2
1840	GC00002912_5	hypothetical protein	0.11536	0.0996957	0.0627171	0.0938761	0.0996957	0.0742953	0.0938761	0.0667581	0.11825	0.183719	0.049085	0.0317318	0.107951	0.0317318	0.0627171	0.0996957	0.0381179	0.0317318	0.0812511	0.323073	0.04385	0.392916	0.0317318	0.0584542	0.596357	0.04385	0.596357	0.392916	0.203441	1
3680	GC00003947_2	hypothetical protein	0.0574808	0.0172157	0.00553245	0.0139384	0.0172157	0.00214919	0.0139384	0.00277987	0.0209583	0.0583242	0.0154889	0.0300407	0.595401	0.0300407	0.00553245	0.0172157	0.0244034	0.0300407	0.0564475	0.00553245	0.0196315	0.00648902	0.0300407	0.0085286	0.0343723	0.0196315	0.595401	0.0583242	0.537077	1
1163	GC00003041_2	hypothetical protein	0.190728	0.319857	0.176566	0.133743	0.319857	0.108404	0.133743	0.247754	0.165707	0.594828	0.0764876	0.155634	0.152156	0.0552128	0.176566	0.141339	0.0629608	0.0552128	0.117361	0.0936251	0.0699983	0.117361	0.0552128	0.0882322	0.184613	0.0699983	0.594828	0.319857	0.274971	1
7251	GC00000566_7	hypothetical protein	0.00404969	0.120754	0.273366	0.114054	0.120754	0.0916267	0.114054	0.0830538	0.142197	0.594332	0.0631287	0.0438823	0.130281	0.180759	0.273366	0.120754	0.198932	0.001046	0.0995704	0.0784743	0.215693	0.0995704	0.0438823	0.0736576	0.15879	0.0572846	0.594332	0.273366	0.320966	1
542	GC00002967_3	hypothetical protein	0.332389	0.594304	0.0421532	0.0048804	0.594304	0.0519423	0.0048804	0.0455863	0.0613654	0.230051	0.0304172	0.0150447	0.079762	0.0150447	0.0421532	0.073006	0.020767	0.0150447	0.0577599	0.0421532	0.0258368	0.0227233	0.0150447	0.00474785	0.0997146	0.0258368	0.594304	0.230051	0.364253	1
1680	GC00000805_2	hypothetical protein	0.139172	0.073006	0.0421532	0.0682203	0.073006	0.0519423	0.0682203	0.0455863	0.088144	0.14067	0.0304172	0.0150447	0.079762	0.0150447	0.0421532	0.594304	0.020767	0.0150447	0.0577599	0.0421532	0.0258368	0.0577599	0.0150447	0.394072	0.0997146	0.328032	0.594304	0.394072	0.200233	1
1674	GC00003496	hypothetical protein	0.139172	0.073006	0.0421532	0.0682203	0.073006	0.469049	0.0682203	0.0455863	0.088144	0.14067	0.0304172	0.0150447	0.292418	0.0150447	0.0421532	0.594304	0.020767	0.0150447	0.0577599	0.0421532	0.0258368	0.0577599	0.0150447	0.0385103	0.0997146	0.0258368	0.594304	0.469049	0.125256	2
1676	GC00003497	hypothetical protein	0.139172	0.073006	0.0421532	0.0682203	0.073006	0.469049	0.0682203	0.0455863	0.088144	0.14067	0.0304172	0.0150447	0.292418	0.0150447	0.0421532	0.594304	0.020767	0.0150447	0.0577599	0.0421532	0.0258368	0.0577599	0.0150447	0.0385103	0.0997146	0.0258368	0.594304	0.469049	0.125256	2
1678	GC00003495	hypothetical protein	0.139172	0.073006	0.0421532	0.0682203	0.073006	0.469049	0.0682203	0.0455863	0.088144	0.14067	0.0304172	0.0150447	0.292418	0.0150447	0.0421532	0.594304	0.020767	0.0150447	0.0577599	0.0421532	0.0258368	0.0577599	0.0150447	0.0385103	0.0997146	0.0258368	0.594304	0.469049	0.125256	2
23	GC00002871_2	hypothetical protein	0.705708	0.594304	0.0421532	0.565178	0.594304	0.0519423	0.565178	0.0455863	0.088144	0.14067	0.0304172	0.0150447	0.0511327	0.0150447	0.0421532	0.073006	0.020767	0.0150447	0.0577599	0.0421532	0.0258368	0.0577599	0.0150447	0.0385103	0.0726364	0.0258368	0.594304	0.565178	0.029126	2
24	GC00000486_5	hypothetical protein	0.705708	0.594304	0.0421532	0.565178	0.594304	0.0519423	0.565178	0.0455863	0.088144	0.14067	0.0304172	0.0150447	0.0511327	0.0150447	0.0421532	0.073006	0.020767	0.0150447	0.0577599	0.0421532	0.0258368	0.0577599	0.0150447	0.0385103	0.0997146	0.0258368	0.594304	0.565178	0.029126	2
334	GC00000005_13	hypothetical protein	0.784302	0.594304	0.0421532	0.565178	0.594304	0.0519423	0.565178	0.0455863	0.088144	0.14067	0.0304172	0.0150447	0.0511327	0.0150447	0.0421532	0.073006	0.020767	0.0150447	0.0577599	0.0421532	0.0258368	0.0577599	0.0150447	0.0385103	0.0997146	0.0258368	0.594304	0.565178	0.029126	2
7443	GC00000595_2	hypothetical protein	0.0129368	0.0291009	0.00546007	0.023235	0.0291009	0.0133011	0.023235	0.0082529	0.00151127	0.0745112	0.593324	0.0186258	0.0339299	0.0186258	0.00546007	0.0291009	0.0132016	0.0186258	0.0177958	0.00546007	0.00855891	0.0177958	0.0186258	0.0024413	0.0477073	0.00855891	0.593324	0.0745112	0.518813	1
3614	GC00000877	hypothetical protein	0.0476813	0.158058	0.00546007	0.0256181	0.158058	0.0133011	0.0256181	0.0082529	0.0397968	0.0745112	0.593324	0.0186258	0.0102328	0.0186258	0.00546007	0.0176888	0.0132016	0.0186258	0.0177958	0.00546007	0.00855891	0.0177958	0.0186258	0.0024413	0.00972673	0.00855891	0.593324	0.158058	0.435266	1
767	GC00000606_2	Bacitracin export ATP-binding protein BceA	0.241306	0.0116609	0.592262	0.0148179	0.0116609	0.0267275	0.0148179	0.0319722	0.00247394	0.0234335	0.0462147	0.0637001	0.0074228	0.0637001	0.592262	0.0116609	0.0567889	0.0637001	0.0222403	0.0349698	0.0510719	0.0222403	0.0637001	0.0382881	0.00388893	0.0510719	0.592262	0.0637001	0.528562	1
3536	GC00000629_29	hypothetical protein	0.0631928	0.0215202	0.00148259	0.018178	0.0215202	0.00623291	0.018178	0.00127594	0.0316985	0.0640749	0.0114041	0.0257574	0.0261307	0.0257574	0.00148259	0.0215202	0.0202163	0.0257574	0.0106156	0.00148259	0.0155071	0.0106156	0.0257574	0.591918	0.0391536	0.0155071	0.591918	0.0640749	0.527843	1
2992	GC00003188_1	hypothetical protein	0.0710759	0.0273116	0.00384219	0.0238649	0.0273116	0.0116464	0.0238649	0.00662432	0.0378768	0.072014	0.00608999	0.0202639	0.0320851	0.0202639	0.00384219	0.0273116	0.0148179	0.0202639	0.0161106	0.00384219	0.0101643	0.591683	0.0202639	0.000831948	0.0456737	0.0101643	0.591683	0.072014	0.519669	1
3004	GC00003905	hypothetical protein	0.0710759	0.0273116	0.00384219	0.0238649	0.0273116	0.0116464	0.0238649	0.00662432	0.0378768	0.072014	0.00608999	0.0202639	0.0320851	0.0202639	0.00384219	0.0273116	0.0148179	0.0202639	0.0161106	0.00384219	0.0101643	0.591683	0.0202639	0.000831948	0.0456737	0.0101643	0.591683	0.072014	0.519669	1
2317	GC00000100_1	hypothetical protein	0.116057	0.0580977	0.0302175	0.0538271	0.0580977	0.0391633	0.0538271	0.0333674	0.0715121	0.117354	0.019332	0.00474858	0.292206	0.00474858	0.0302175	0.0580977	0.0102245	0.32473	0.589822	0.0302175	0.0150282	0.0047903	0.00474858	0.0268589	0.0816876	0.0150282	0.589822	0.32473	0.265093	1
2316	GC00003414_r1_r1	hypothetical protein	0.116057	0.0580977	0.0302175	0.0538271	0.0580977	0.0391633	0.0538271	0.0333674	0.0715121	0.117354	0.019332	0.32473	0.000682304	0.00474858	0.0302175	0.0580977	0.0102245	0.00474858	0.589822	0.0302175	0.0150282	0.0444311	0.00474858	0.46257	0.0816876	0.0150282	0.589822	0.46257	0.127252	2
170	GC00002874_3	D-alanyl-D-alanine carboxypeptidase	0.59704	0.068945	0.431675	0.589252	0.068945	0.048487	0.589252	0.0422923	0.0835973	0.134255	0.0274553	0.0123256	0.0754884	0.0123256	0.431675	0.068945	0.0179698	0.0123256	0.0541473	0.0389413	0.022958	0.0541473	0.0123256	0.0353813	0.0947764	0.022958	0.589252	0.431675	0.157577	2
171	GC00000450_3	Vancomycin B-type resistance protein VanB	0.59704	0.068945	0.431675	0.589252	0.068945	0.048487	0.589252	0.0422923	0.0835973	0.134255	0.0274553	0.0123256	0.0754884	0.0123256	0.431675	0.068945	0.0179698	0.0123256	0.0541473	0.0389413	0.022958	0.0541473	0.0123256	0.0353813	0.0947764	0.022958	0.589252	0.431675	0.157577	2
201	GC00000447_3	membrane-bound serine racemase VanT-Cd	0.59704	0.068945	0.431675	0.589252	0.068945	0.048487	0.589252	0.0422923	0.0835973	0.134255	0.0274553	0.0123256	0.0754884	0.0123256	0.431675	0.068945	0.0179698	0.0123256	0.0541473	0.0389413	0.022958	0.0541473	0.0123256	0.0353813	0.0947764	0.022958	0.589252	0.431675	0.157577	2
202	GC00000112_8	Adaptive-response sensory-kinase SasA	0.59704	0.068945	0.431675	0.589252	0.068945	0.048487	0.589252	0.0422923	0.0835973	0.134255	0.0274553	0.0123256	0.0754884	0.0123256	0.431675	0.068945	0.0179698	0.0123256	0.0541473	0.0389413	0.022958	0.0541473	0.0123256	0.0353813	0.0947764	0.022958	0.589252	0.431675	0.157577	2
3936	GC00000550_5	hypothetical protein	0.0365592	0.0203951	0.0253502	0.0480911	0.0203951	0.589226	0.0480911	0.0284033	0.0649554	0.108293	0.0147444	0.000386205	0.147583	0.000386205	0.0253502	0.0521744	0.00579893	0.000386205	0.0390778	0.0253502	0.0105258	0.0390778	0.000386205	0.0220872	0.0451596	0.0105258	0.589226	0.147583	0.441643	1
1685	GC00002966_2	hypothetical protein	0.128105	0.0457829	0.456157	0.0418883	0.0457829	0.588911	0.0418883	0.022962	0.0579203	0.0986742	0.00965225	0.0045314	0.131419	0.0045314	0.456157	0.0457829	0.000839996	0.0045314	0.0332566	0.0200012	0.00550641	0.0332566	0.0045314	0.0168281	0.0670472	0.00550641	0.588911	0.456157	0.132754	2
685	GC00003426_2	hypothetical protein	0.288329	0.588372	0.0429365	0.0691793	0.588372	0.0527866	0.0691793	0.0463902	0.0892601	0.142249	0.0311374	0.0157026	0.231782	0.0157026	0.0429365	0.0740013	0.021445	0.0157026	0.0586435	0.0429365	0.0265357	0.497795	0.0157026	0.0392727	0.100928	0.0265357	0.588372	0.497795	0.0905777	2
310	GC00002834_p2	hypothetical protein	0.775905	0.588372	0.0429365	0.559534	0.588372	0.0527866	0.559534	0.0463902	0.0892601	0.142249	0.0311374	0.0157026	0.0808102	0.0157026	0.0429365	0.0740013	0.021445	0.0157026	0.0586435	0.0429365	0.0265357	0.0586435	0.0157026	0.0392727	0.100928	0.0265357	0.588372	0.559534	0.0288389	2
3544	GC00003813	hypothetical protein	0.0520984	0.034134	0.00994623	0.0305406	0.034134	0.0179134	0.0305406	0.0127773	0.0325492	0.0249727	7.6818e-05	0.0141585	0.00244281	0.0141585	0.00994623	0.034134	0.00877761	0.0141585	0.588033	0.00994623	0.00415067	0.022506	0.0141585	0.00689458	0.0534727	0.00415067	0.588033	0.0534727	0.534561	1
3545	GC00003814	hypothetical protein	0.0520984	0.034134	0.00994623	0.0305406	0.034134	0.0179134	0.0305406	0.0127773	0.0325492	0.0249727	7.6818e-05	0.0141585	0.00244281	0.0141585	0.00994623	0.034134	0.00877761	0.0141585	0.588033	0.00994623	0.00415067	0.022506	0.0141585	0.00689458	0.0534727	0.00415067	0.588033	0.0534727	0.534561	1
3462	GC00000527_6_p2	hypothetical protein	0.0659024	0.0235291	0.000380188	0.0201529	0.0235291	0.008121	0.0201529	0.00314493	0.0338352	0.0668034	0.00953774	0.0238177	0.587437	0.0238177	0.000380188	0.0235291	0.018314	0.0238177	0.012529	0.000380188	0.0136277	0.012529	0.0238177	0.00261784	0.0414043	0.0136277	0.587437	0.0668034	0.520634	1
3466	GC00000674_5	hypothetical protein	0.0659024	0.0235291	0.000380188	0.0201529	0.0235291	0.008121	0.0201529	0.00314493	0.0338352	0.0668034	0.00953774	0.0238177	0.587437	0.0238177	0.000380188	0.0235291	0.018314	0.0238177	0.012529	0.000380188	0.0136277	0.012529	0.0238177	0.00261784	0.0414043	0.0136277	0.587437	0.0668034	0.520634	1
3471	GC00000539_2	hypothetical protein	0.0659024	0.0235291	0.000380188	0.0201529	0.0235291	0.008121	0.0201529	0.00314493	0.0338352	0.0668034	0.00953774	0.0238177	0.587437	0.0238177	0.000380188	0.0235291	0.018314	0.0238177	0.012529	0.000380188	0.0136277	0.012529	0.0238177	0.00261784	0.0414043	0.0136277	0.587437	0.0668034	0.520634	1
3482	GC00000532_r1_2	hypothetical protein	0.0659024	0.0235291	0.000380188	0.0201529	0.0235291	0.008121	0.0201529	0.00314493	0.0338352	0.0668034	0.00953774	0.0238177	0.587437	0.0238177	0.000380188	0.0235291	0.018314	0.0238177	0.012529	0.000380188	0.0136277	0.012529	0.0238177	0.00261784	0.0414043	0.0136277	0.587437	0.0668034	0.520634	1
3486	GC00000536_1	hypothetical protein	0.0659024	0.0235291	0.000380188	0.0201529	0.0235291	0.008121	0.0201529	0.00314493	0.0338352	0.0668034	0.00953774	0.0238177	0.587437	0.0238177	0.000380188	0.0235291	0.018314	0.0238177	0.012529	0.000380188	0.0136277	0.012529	0.0238177	0.00261784	0.0414043	0.0136277	0.587437	0.0668034	0.520634	1
3496	GC00000532_r1_1	hypothetical protein	0.0659024	0.0235291	0.000380188	0.0201529	0.0235291	0.008121	0.0201529	0.00314493	0.0338352	0.0668034	0.00953774	0.0238177	0.587437	0.0238177	0.000380188	0.0235291	0.018314	0.0238177	0.012529	0.000380188	0.0136277	0.012529	0.0238177	0.00261784	0.0414043	0.0136277	0.587437	0.0668034	0.520634	1
3500	GC00000539_3_p1	hypothetical protein	0.0659024	0.0235291	0.000380188	0.0201529	0.0235291	0.008121	0.0201529	0.00314493	0.0338352	0.0668034	0.00953774	0.0238177	0.587437	0.0238177	0.000380188	0.0235291	0.018314	0.0238177	0.012529	0.000380188	0.0136277	0.012529	0.0238177	0.00261784	0.0414043	0.0136277	0.587437	0.0668034	0.520634	1
3502	GC00000550_4	hypothetical protein	0.0659024	0.0235291	0.000380188	0.0201529	0.0235291	0.008121	0.0201529	0.00314493	0.0338352	0.0668034	0.00953774	0.0238177	0.587437	0.0238177	0.000380188	0.0235291	0.018314	0.0238177	0.012529	0.000380188	0.0136277	0.012529	0.0238177	0.00261784	0.0414043	0.0136277	0.587437	0.0668034	0.520634	1
3503	GC00000674_4	hypothetical protein	0.0659024	0.0235291	0.000380188	0.0201529	0.0235291	0.008121	0.0201529	0.00314493	0.0338352	0.0668034	0.00953774	0.0238177	0.587437	0.0238177	0.000380188	0.0235291	0.018314	0.0238177	0.012529	0.000380188	0.0136277	0.012529	0.0238177	0.00261784	0.0414043	0.0136277	0.587437	0.0668034	0.520634	1
3504	GC00000477_3	hypothetical protein	0.0659024	0.0235291	0.000380188	0.0201529	0.0235291	0.008121	0.0201529	0.00314493	0.0338352	0.0668034	0.00953774	0.0238177	0.587437	0.0238177	0.000380188	0.0235291	0.018314	0.0238177	0.012529	0.000380188	0.0136277	0.012529	0.0238177	0.00261784	0.0414043	0.0136277	0.587437	0.0668034	0.520634	1
3507	GC00000527_2	hypothetical protein	0.0659024	0.0235291	0.000380188	0.0201529	0.0235291	0.008121	0.0201529	0.00314493	0.0338352	0.0668034	0.00953774	0.0238177	0.587437	0.0238177	0.000380188	0.0235291	0.018314	0.0238177	0.012529	0.000380188	0.0136277	0.012529	0.0238177	0.00261784	0.0414043	0.0136277	0.587437	0.0668034	0.520634	1
3508	GC00000476_4_p2	hypothetical protein	0.0659024	0.0235291	0.000380188	0.0201529	0.0235291	0.008121	0.0201529	0.00314493	0.0338352	0.0668034	0.00953774	0.0238177	0.587437	0.0238177	0.000380188	0.0235291	0.018314	0.0238177	0.012529	0.000380188	0.0136277	0.012529	0.0238177	0.00261784	0.0414043	0.0136277	0.587437	0.0668034	0.520634	1
3509	GC00000476_3	baseplate J/gp47 family protein	0.0659024	0.0235291	0.000380188	0.0201529	0.0235291	0.008121	0.0201529	0.00314493	0.0338352	0.0668034	0.00953774	0.0238177	0.587437	0.0238177	0.000380188	0.0235291	0.018314	0.0238177	0.012529	0.000380188	0.0136277	0.012529	0.0238177	0.00261784	0.0414043	0.0136277	0.587437	0.0668034	0.520634	1
7307	GC00000644_1	hypothetical protein	0.00810304	0.0430258	0.0712175	0.0466455	0.0430258	0.060882	0.0466455	0.0674172	0.032888	0.00751609	0.0858477	0.109538	0.0382747	0.109538	0.0712175	0.0430258	0.100058	0.109538	0.0554149	0.0712175	0.092327	0.0554149	0.585696	0.0754759	0.0262218	0.092327	0.585696	0.109538	0.476158	1
7351	GC00000146_1	hypothetical protein	0.00810304	0.0430258	0.0712175	0.0466455	0.0430258	0.060882	0.0466455	0.0674172	0.032888	0.00751609	0.0858477	0.109538	0.0382747	0.109538	0.0712175	0.0430258	0.100058	0.585696	0.0554149	0.0712175	0.092327	0.0554149	0.109538	0.0754759	0.0262218	0.092327	0.585696	0.109538	0.476158	1
7361	GC00004695	hypothetical protein	0.00810304	0.0430258	0.0712175	0.0466455	0.0430258	0.060882	0.0466455	0.0674172	0.032888	0.00751609	0.0858477	0.109538	0.0382747	0.109538	0.0712175	0.0430258	0.100058	0.109538	0.0554149	0.0712175	0.092327	0.0554149	0.585696	0.0754759	0.0262218	0.092327	0.585696	0.109538	0.476158	1
7363	GC00004694	hypothetical protein	0.00810304	0.0430258	0.0712175	0.0466455	0.0430258	0.060882	0.0466455	0.0674172	0.032888	0.00751609	0.0858477	0.109538	0.0382747	0.109538	0.0712175	0.0430258	0.100058	0.109538	0.0554149	0.0712175	0.092327	0.0554149	0.585696	0.0754759	0.0262218	0.092327	0.585696	0.109538	0.476158	1
7388	GC00003038_3	hypothetical protein	0.00810304	0.0430258	0.0712175	0.0466455	0.0430258	0.060882	0.0466455	0.0674172	0.032888	0.00751609	0.0858477	0.109538	0.0382747	0.109538	0.0712175	0.0430258	0.100058	0.585696	0.0554149	0.0712175	0.092327	0.0554149	0.109538	0.0754759	0.0262218	0.092327	0.585696	0.109538	0.476158	1
7427	GC00003035_3	hypothetical protein	0.00810304	0.0430258	0.0712175	0.0466455	0.0430258	0.060882	0.0466455	0.0674172	0.032888	0.00751609	0.0858477	0.109538	0.0382747	0.109538	0.0712175	0.0430258	0.100058	0.585696	0.0554149	0.0712175	0.092327	0.0554149	0.109538	0.0754759	0.0262218	0.092327	0.585696	0.109538	0.476158	1
7430	GC00000526_1	hypothetical protein	0.00810304	0.0430258	0.0712175	0.0466455	0.0430258	0.060882	0.0466455	0.0674172	0.032888	0.00751609	0.0858477	0.109538	0.0382747	0.109538	0.0712175	0.0430258	0.100058	0.109538	0.0554149	0.0712175	0.092327	0.0554149	0.585696	0.0754759	0.0262218	0.092327	0.585696	0.109538	0.476158	1
1587	GC00002893_12	transposase	0.141503	0.249082	0.173106	0.136109	0.249082	0.110414	0.136109	0.24376	0.168541	0.585499	0.0780762	0.153011	0.15479	0.0565484	0.173106	0.143815	0.0643852	0.0565484	0.119496	0.0954351	0.0715068	0.119496	0.0565484	0.0899712	0.187729	0.0715068	0.585499	0.249082	0.336417	1
817	GC00000069_2	PTS system glucose-specific EIIA component	0.254398	0.143815	0.0954351	0.136109	0.143815	0.110414	0.136109	0.24376	0.168541	0.585499	0.0780762	0.153011	0.15479	0.0565484	0.0954351	0.143815	0.0643852	0.0565484	0.119496	0.232782	0.0715068	0.28391	0.0565484	0.221322	0.187729	0.0715068	0.585499	0.28391	0.301588	1
2703	GC00000111_4	HTH-type transcriptional repressor PurR	0.087257	0.0387579	0.0139891	0.0350522	0.0387579	0.0220995	0.0350522	0.0168652	0.0502425	0.0883178	0.00386068	0.010225	0.0439244	0.010225	0.0139891	0.0387579	0.00486219	0.010225	0.0267972	0.0139891	0.000231524	0.0267972	0.010225	0.584772	0.0588247	0.487511	0.584772	0.487511	0.0972607	2
2706	GC00000148_2	Glycerol kinase	0.087257	0.0387579	0.0139891	0.0350522	0.0387579	0.0220995	0.0350522	0.0168652	0.0502425	0.0883178	0.00386068	0.010225	0.0439244	0.010225	0.0139891	0.0387579	0.00486219	0.010225	0.0267972	0.0139891	0.000231524	0.0267972	0.010225	0.584772	0.0588247	0.487511	0.584772	0.487511	0.0972607	2
2709	GC00002736_1	HTH-type transcriptional activator RhaS	0.087257	0.0387579	0.0139891	0.0350522	0.0387579	0.0220995	0.0350522	0.0168652	0.0502425	0.0883178	0.00386068	0.010225	0.0439244	0.010225	0.0139891	0.0387579	0.00486219	0.010225	0.0267972	0.0139891	0.000231524	0.0267972	0.010225	0.584772	0.0588247	0.487511	0.584772	0.487511	0.0972607	2
2711	GC00000716_1	Alpha-xylosidase	0.087257	0.0387579	0.0139891	0.0350522	0.0387579	0.0220995	0.0350522	0.0168652	0.0502425	0.0883178	0.00386068	0.010225	0.0439244	0.010225	0.0139891	0.0387579	0.00486219	0.010225	0.0267972	0.0139891	0.000231524	0.0267972	0.010225	0.584772	0.0588247	0.487511	0.584772	0.487511	0.0972607	2
2714	GC00003772	hypothetical protein	0.087257	0.0387579	0.0139891	0.0350522	0.0387579	0.0220995	0.0350522	0.0168652	0.0502425	0.0883178	0.00386068	0.010225	0.0439244	0.010225	0.0139891	0.0387579	0.00486219	0.010225	0.0267972	0.0139891	0.000231524	0.0267972	0.010225	0.584772	0.0588247	0.487511	0.584772	0.487511	0.0972607	2
2715	GC00003773	hypothetical protein	0.087257	0.0387579	0.0139891	0.0350522	0.0387579	0.0220995	0.0350522	0.0168652	0.0502425	0.0883178	0.00386068	0.010225	0.0439244	0.010225	0.0139891	0.0387579	0.00486219	0.010225	0.0267972	0.0139891	0.000231524	0.0267972	0.010225	0.584772	0.0588247	0.487511	0.584772	0.487511	0.0972607	2
2717	GC00000117_1	1-deoxy-D-xylulose-5-phosphate synthase	0.087257	0.0387579	0.0139891	0.0350522	0.0387579	0.0220995	0.0350522	0.0168652	0.0502425	0.0883178	0.00386068	0.010225	0.0439244	0.010225	0.0139891	0.0387579	0.00486219	0.010225	0.0267972	0.0139891	0.000231524	0.0267972	0.010225	0.584772	0.0588247	0.487511	0.584772	0.487511	0.0972607	2
2721	GC00000440_2	PTS system beta-glucoside-specific EIIBCA component	0.087257	0.0387579	0.0139891	0.0350522	0.0387579	0.0220995	0.0350522	0.0168652	0.0502425	0.0883178	0.00386068	0.010225	0.0439244	0.010225	0.0139891	0.0387579	0.00486219	0.010225	0.0267972	0.0139891	0.000231524	0.0267972	0.010225	0.584772	0.0588247	0.487511	0.584772	0.487511	0.0972607	2
2724	GC00000113_1	Transketolase	0.087257	0.0387579	0.0139891	0.0350522	0.0387579	0.0220995	0.0350522	0.0168652	0.0502425	0.0883178	0.00386068	0.010225	0.0439244	0.010225	0.0139891	0.0387579	0.00486219	0.010225	0.0267972	0.0139891	0.000231524	0.0267972	0.010225	0.584772	0.0588247	0.487511	0.584772	0.487511	0.0972607	2
6357	GC00000629_25	Group II intron-encoded protein LtrA	0.0060891	0.0387579	0.0139891	0.00855756	0.0387579	0.0220995	0.00855756	0.0168652	0.0502425	0.0883178	0.521775	0.010225	0.0439244	0.010225	0.0139891	0.0387579	0.00486219	0.010225	0.0267972	0.0139891	0.000231524	0.0267972	0.010225	0.584772	0.0588247	0.000231524	0.584772	0.521775	0.062997	2
3528	GC00003797_2	hypothetical protein	0.0631928	0.0215202	0.00148259	0.018178	0.0215202	0.00623291	0.018178	0.00127594	0.0316985	0.0640749	0.0114041	0.0257574	0.0261307	0.0257574	0.00148259	0.0215202	0.0202163	0.0257574	0.0106156	0.00148259	0.0155071	0.584124	0.0257574	0.00447744	0.0391536	0.0155071	0.584124	0.0640749	0.520049	1
127	GC00000046_6	VanG-Cd-type vancomycin resistance DNA-binding response regulator VanS	0.589555	0.0699728	0.427068	0.582995	0.0699728	0.0493632	0.582995	0.0431283	0.0847471	0.135874	0.0282087	0.0130193	0.0472672	0.0130193	0.427068	0.0699728	0.0186826	0.0130193	0.0550628	0.0397568	0.0236909	0.0550628	0.0130193	0.0361762	0.0960245	0.0236909	0.582995	0.427068	0.155927	2
3618	GC00002815_r1_1_p2_p1	hypothetical protein	0.0500336	0.0471055	0.021117	0.00331421	0.0471055	0.0295451	0.00331421	0.0240958	0.0593724	0.10065	0.010719	0.00349442	0.12755	0.00349442	0.021117	0.0471055	0.00188305	0.00349442	0.0344653	0.021117	0.120688	0.582879	0.00349442	0.0179265	0.0686065	0.00655992	0.582879	0.12755	0.455329	1
691	GC00000416_13	Putative multidrug export ATP-binding/permease protein	0.283664	0.582584	0.0437125	0.0701311	0.582584	0.0536237	0.0701311	0.0471868	0.0903685	0.143818	0.344303	0.0163523	0.0818509	0.0163523	0.0437125	0.0749894	0.0221152	0.0163523	0.0595199	0.405733	0.0272271	0.0595199	0.0163523	0.0400278	0.102133	0.321478	0.582584	0.405733	0.176851	2
8	GC00000648_1	HAMP domain-containing histidine kinase	0.69026	0.582584	0.0437125	0.554026	0.582584	0.0536237	0.554026	0.0471868	0.0903685	0.124591	0.03185	0.0163523	0.0818509	0.0163523	0.0437125	0.0749894	0.0221152	0.0163523	0.0595199	0.0437125	0.0272271	0.0595199	0.0163523	0.0400278	0.102133	0.0272271	0.582584	0.554026	0.0285587	2
9	GC00000650_1	response regulator transcription factor	0.69026	0.582584	0.0437125	0.554026	0.582584	0.0536237	0.554026	0.0471868	0.0903685	0.124591	0.03185	0.0163523	0.0818509	0.0163523	0.0437125	0.0749894	0.0221152	0.0163523	0.0595199	0.0437125	0.0272271	0.0595199	0.0163523	0.0400278	0.102133	0.0272271	0.582584	0.554026	0.0285587	2
808	GC00000440_5	PTS system beta-glucoside-specific EIIBCA component	0.255772	0.144642	0.0960388	0.136899	0.144642	0.111084	0.136899	0.242452	0.169487	0.582446	0.0786057	0.152152	0.155669	0.0569931	0.0960388	0.144642	0.0648596	0.0569931	0.120208	0.23153	0.0720094	0.282401	0.0569931	0.220126	0.188769	0.0720094	0.582446	0.282401	0.300045	1
810	GC00003130	hypothetical protein	0.255772	0.144642	0.0960388	0.136899	0.144642	0.111084	0.136899	0.242452	0.169487	0.582446	0.0786057	0.152152	0.155669	0.0569931	0.0960388	0.144642	0.0648596	0.0569931	0.120208	0.23153	0.0720094	0.282401	0.0569931	0.220126	0.188769	0.0720094	0.582446	0.282401	0.300045	1
813	GC00000568_1	Aspartate aminotransferase	0.255772	0.144642	0.0960388	0.136899	0.144642	0.111084	0.136899	0.242452	0.169487	0.582446	0.0786057	0.152152	0.155669	0.0569931	0.0960388	0.144642	0.0648596	0.0569931	0.120208	0.23153	0.0720094	0.282401	0.0569931	0.220126	0.188769	0.0720094	0.582446	0.282401	0.300045	1
814	GC00000567_1	Glucosamine-6-phosphate deaminase	0.255772	0.144642	0.0960388	0.136899	0.144642	0.111084	0.136899	0.242452	0.169487	0.582446	0.0786057	0.152152	0.155669	0.0569931	0.0960388	0.144642	0.0648596	0.0569931	0.120208	0.23153	0.0720094	0.282401	0.0569931	0.220126	0.188769	0.0720094	0.582446	0.282401	0.300045	1
1877	GC00002895_20	Modification methylase DpnIIB	0.117798	0.0592365	0.0311443	0.0549287	0.0592365	0.0401492	0.0549287	0.034314	0.0727764	0.11911	0.0202008	0.320545	0.223251	0.00556777	0.0311443	0.0592365	0.0110583	0.00556777	0.582318	0.0311443	0.0158789	0.0454562	0.00556777	0.214449	0.083054	0.0158789	0.582318	0.320545	0.261774	1
1878	GC00003586_2	hypothetical protein	0.117798	0.0592365	0.0311443	0.0549287	0.0592365	0.0401492	0.0549287	0.034314	0.0727764	0.11911	0.0202008	0.00556777	0.287373	0.00556777	0.0311443	0.0592365	0.0110583	0.320545	0.582318	0.0311443	0.0158789	0.00622033	0.00556777	0.0277661	0.083054	0.0158789	0.582318	0.320545	0.261774	1
1038	GC00003595	hypothetical protein	0.212252	0.45028	0.0311443	0.0549287	0.45028	0.0401492	0.0549287	0.034314	0.0427881	0.11911	0.407274	0.00556777	0.0652942	0.00556777	0.0311443	0.0592365	0.0110583	0.00556777	0.582318	0.0311443	0.0158789	0.0454562	0.00556777	0.0277661	0.083054	0.0158789	0.582318	0.45028	0.132038	3
1039	GC00003594	hypothetical protein	0.212252	0.45028	0.0311443	0.0549287	0.45028	0.0401492	0.0549287	0.034314	0.0427881	0.11911	0.407274	0.00556777	0.0652942	0.00556777	0.0311443	0.0592365	0.0110583	0.00556777	0.582318	0.0311443	0.0158789	0.0454562	0.00556777	0.0277661	0.083054	0.0158789	0.582318	0.45028	0.132038	3
1042	GC00003578_2	hypothetical protein	0.212252	0.45028	0.0311443	0.0549287	0.45028	0.0401492	0.0549287	0.034314	0.0427881	0.11911	0.407274	0.00556777	0.0652942	0.00556777	0.0311443	0.0592365	0.0110583	0.00556777	0.582318	0.0311443	0.0158789	0.0454562	0.00556777	0.0277661	0.083054	0.0158789	0.582318	0.45028	0.132038	3
1043	GC00003577_2	DNA replication and repair protein RecF	0.212252	0.45028	0.0311443	0.0549287	0.45028	0.0401492	0.0549287	0.034314	0.0427881	0.11911	0.407274	0.00556777	0.0652942	0.00556777	0.0311443	0.0592365	0.0110583	0.00556777	0.582318	0.0311443	0.0158789	0.0454562	0.00556777	0.0277661	0.083054	0.0158789	0.582318	0.45028	0.132038	3
3920	GC00000772_1	hypothetical protein	0.0444815	0.00701266	0.0154708	0.00384219	0.00701266	0.00775175	0.00384219	0.0126898	0.0164891	0.0452438	0.0256674	0.0409289	0.0113374	0.0409289	0.0154708	0.00701266	0.0349698	0.0409289	0.00344863	0.0154708	0.0299709	0.582176	0.0409289	0.0185168	0.0232767	0.0299709	0.582176	0.0452438	0.536933	1
1018	GC00002971_4	hypothetical protein	0.213852	0.0194197	0.582176	0.0161106	0.0194197	0.00424682	0.0161106	0.00069428	0.0294721	0.0612522	0.0133825	0.0278254	0.125869	0.0278254	0.582176	0.0194197	0.0222403	0.0278254	0.00860667	0.00344863	0.0175028	0.00860667	0.0278254	0.00644271	0.0368133	0.0175028	0.582176	0.125869	0.456307	1
2601	GC00003403_1	hypothetical protein	0.0935224	0.0430609	0.0176892	0.0392419	0.0430609	0.0259544	0.0392419	0.020615	0.0549381	0.0946329	0.00743389	0.0066994	0.0483967	0.0066994	0.0176892	0.0430609	0.0013362	0.0066994	0.0307619	0.58133	0.0033123	0.429391	0.0066994	0.0145497	0.0638489	0.0033123	0.58133	0.429391	0.15194	2
4260	GC00003365_7	hypothetical protein	0.0253046	0.0471055	0.0832531	0.0431731	0.0471055	0.0295451	0.0431731	0.0240958	0.580983	0.10065	0.469707	0.00349442	0.0526099	0.00349442	0.0832531	0.0471055	0.00188305	0.00349442	0.0344653	0.021117	0.00655992	0.0344653	0.00349442	0.0179265	0.0686065	0.00655992	0.580983	0.469707	0.111276	2
4712	GC00000410_2	putative metallo-hydrolase YflN	0.0159925	0.0533924	0.0263577	0.0492715	0.0533924	0.580865	0.0492715	0.0294299	0.0663009	0.110145	0.0156975	0.00129772	0.0591752	0.00129772	0.0263577	0.0533924	0.00672159	0.00129772	0.0401817	0.0263577	0.0114627	0.0401817	0.00129772	0.023076	0.076063	0.406894	0.580865	0.406894	0.173971	2
4063	GC00003341	hypothetical protein	0.0366274	0.094454	0.193735	0.088846	0.094454	0.0375747	0.088846	0.0626542	0.112312	0.175164	0.0455095	0.0285891	0.00278855	0.0285891	0.193735	0.094454	0.0121298	0.0285891	0.0766661	0.0587404	0.0404153	0.380492	0.0285891	0.0169789	0.580719	0.0404153	0.580719	0.380492	0.200227	1
3897	GC00003222_1	hypothetical protein	0.0444815	0.00701266	0.0154708	0.00384219	0.00701266	0.00775175	0.00384219	0.0126898	0.0164891	0.0452438	0.0256674	0.0409289	0.579778	0.0409289	0.0154708	0.00701266	0.0349698	0.0409289	0.00344863	0.0154708	0.0299709	0.00344863	0.0409289	0.0185168	0.0232767	0.0299709	0.579778	0.0452438	0.534535	1
3903	GC00000860_2	Virginiamycin A acetyltransferase	0.0444815	0.00701266	0.0154708	0.00384219	0.00701266	0.00775175	0.00384219	0.0126898	0.0164891	0.0452438	0.0256674	0.0409289	0.579778	0.0409289	0.0154708	0.00701266	0.0349698	0.0409289	0.00344863	0.0154708	0.0299709	0.00344863	0.0409289	0.0185168	0.0232767	0.0299709	0.579778	0.0452438	0.534535	1
3930	GC00000432_2	hypothetical protein	0.0444815	0.00701266	0.0154708	0.00384219	0.00701266	0.00775175	0.00384219	0.0126898	0.0164891	0.0452438	0.0256674	0.0409289	0.579778	0.0409289	0.0154708	0.00701266	0.0349698	0.0409289	0.00344863	0.0154708	0.0299709	0.00344863	0.0409289	0.0185168	0.0232767	0.0299709	0.579778	0.0452438	0.534535	1
1771	GC00000006_2	HTH-type transcriptional regulator SinR	0.122083	0.103138	0.0653152	0.0971774	0.103138	0.0771429	0.0971774	0.0694414	0.122155	0.189359	0.0514135	0.0337668	0.111597	0.0337668	0.0653152	0.103138	0.0402535	0.0337668	0.0842558	0.313888	0.0460834	0.381815	0.0337668	0.0609649	0.579639	0.0460834	0.579639	0.381815	0.197824	1
1772	GC00002903_3	hypothetical protein	0.122083	0.103138	0.0653152	0.0971774	0.103138	0.0771429	0.0971774	0.0694414	0.122155	0.189359	0.0514135	0.0337668	0.111597	0.0337668	0.0653152	0.103138	0.0402535	0.0337668	0.0842558	0.313888	0.0460834	0.381815	0.0337668	0.0609649	0.579639	0.0460834	0.579639	0.381815	0.197824	1
4711	GC00000055_10	hypothetical protein	0.013062	0.030831	0.00701266	0.0273116	0.030831	0.0148934	0.0273116	0.00981732	0.00121073	0.0769446	0.579521	0.0170674	0.0357157	0.0170674	0.00701266	0.030831	0.0116609	0.0170674	0.0194197	0.00701266	0.00702612	0.0194197	0.105037	0.00398404	0.0496816	0.00702612	0.579521	0.105037	0.474484	1
2884	GC00000135_5	putative HTH-type transcriptional regulator YtcD	0.0759704	0.030831	0.00701266	0.0273116	0.030831	0.0148934	0.0273116	0.00981732	0.0392365	0.0769446	0.579521	0.0170674	0.266981	0.0170674	0.00701266	0.0149837	0.0116609	0.0170674	0.0194197	0.00701266	0.00702612	0.0194197	0.0170674	0.00398404	0.0496816	0.00702612	0.579521	0.266981	0.31254	1
6372	GC00000552_17	hypothetical protein	0.0119735	0.124057	0.266799	0.117215	0.124057	0.0943277	0.117215	0.0855865	0.145963	0.579322	0.0652929	0.0457311	0.133788	0.176279	0.266799	0.124057	0.194047	0.00132911	0.102431	0.0809194	0.210432	0.102431	0.0457311	0.0760122	0.162923	0.0593481	0.579322	0.266799	0.312523	1
6373	GC00003064_4	hypothetical protein	0.0119735	0.124057	0.266799	0.117215	0.124057	0.0943277	0.117215	0.0855865	0.145963	0.579322	0.0652929	0.0457311	0.133788	0.176279	0.266799	0.124057	0.194047	0.00132911	0.102431	0.0809194	0.210432	0.102431	0.0457311	0.0760122	0.162923	0.0593481	0.579322	0.266799	0.312523	1
2604	GC00000452_r1_r1_1	hypothetical protein	0.0935224	0.0430609	0.0176892	0.0392419	0.0430609	0.0259544	0.0392419	0.020615	0.578118	0.0946329	0.00743389	0.0066994	0.0107965	0.0066994	0.0176892	0.0430609	0.426721	0.0066994	0.0152534	0.0176892	0.0033123	0.0307619	0.0066994	0.0145497	0.0638489	0.0033123	0.578118	0.426721	0.151397	2
2606	GC00000452_r1_r1	hypothetical protein	0.0935224	0.0430609	0.0176892	0.0392419	0.0430609	0.0259544	0.0392419	0.020615	0.578118	0.0946329	0.00743389	0.0066994	0.0107965	0.0066994	0.0176892	0.0430609	0.426721	0.0066994	0.0152534	0.0176892	0.0033123	0.0307619	0.0066994	0.0145497	0.0638489	0.0033123	0.578118	0.426721	0.151397	2
4118	GC00004025	hypothetical protein	0.0261092	0.0194197	0.00344863	0.0161106	0.0194197	0.00424682	0.0161106	0.00069428	0.577892	0.0612522	0.0133825	0.0278254	0.0239777	0.0278254	0.00344863	0.0194197	0.0222403	0.0278254	0.00860667	0.00344863	0.0175028	0.00860667	0.0278254	0.00644271	0.0368133	0.0175028	0.577892	0.0612522	0.516639	1
4119	GC00004026	hypothetical protein	0.0261092	0.0194197	0.00344863	0.0161106	0.0194197	0.00424682	0.0161106	0.00069428	0.577892	0.0612522	0.0133825	0.0278254	0.0239777	0.0278254	0.00344863	0.0194197	0.0222403	0.0278254	0.00860667	0.00344863	0.0175028	0.00860667	0.0278254	0.00644271	0.0368133	0.0175028	0.577892	0.0612522	0.516639	1
4120	GC00000596_19	hypothetical protein	0.0261092	0.0194197	0.00344863	0.0161106	0.0194197	0.00424682	0.0161106	0.00069428	0.577892	0.0612522	0.0133825	0.0278254	0.0239777	0.0278254	0.00344863	0.0194197	0.0222403	0.0278254	0.00860667	0.00344863	0.0175028	0.00860667	0.0278254	0.00644271	0.0368133	0.0175028	0.577892	0.0612522	0.516639	1
4121	GC00004032	hypothetical protein	0.0261092	0.0194197	0.00344863	0.0161106	0.0194197	0.00424682	0.0161106	0.00069428	0.577892	0.0612522	0.0133825	0.0278254	0.0239777	0.0278254	0.00344863	0.0194197	0.0222403	0.0278254	0.00860667	0.00344863	0.0175028	0.00860667	0.0278254	0.00644271	0.0368133	0.0175028	0.577892	0.0612522	0.516639	1
4818	GC00002933_7	hypothetical protein	0.0169943	0.0170674	0.0409289	0.0202639	0.0170674	0.0324261	0.0202639	0.0378292	0.00783527	0.0176288	0.191008	0.0709738	0.0127952	0.0709738	0.0409289	0.0170674	0.0637001	0.577715	0.0278254	0.0409289	0.0577027	0.0278254	0.0709738	0.0443693	0.00150416	0.0577027	0.577715	0.191008	0.386707	1
3407	GC00002955	hypothetical protein	0.0647832	0.146297	0.0972467	0.314666	0.146297	0.112427	0.314666	0.239872	0.171382	0.576422	0.193428	0.0578818	0.15743	0.0578818	0.0972467	0.146297	0.0658082	0.0162143	0.279421	0.0972467	0.0368481	0.121634	0.0578818	0.0917113	0.190853	0.0730146	0.576422	0.314666	0.261756	1
1865	GC00003414_r1	hypothetical protein	0.119524	0.0603617	0.0320574	0.0560167	0.0603617	0.0411217	0.0560167	0.0352469	0.0740267	0.077585	0.0210554	0.316494	0.00299115	0.0063714	0.0320574	0.0603617	0.0118772	0.0063714	0.575056	0.0320574	0.016715	0.0464679	0.0063714	0.450947	0.0844061	0.016715	0.575056	0.450947	0.12411	2
779	GC00000827_1	hypothetical protein	0.239114	0.0235844	0.57462	0.0268529	0.0235844	0.039409	0.0268529	0.0450416	0.0142263	0.0109148	0.0606028	0.0801196	0.0192384	0.0801196	0.57462	0.0235844	0.0723606	0.0801196	0.0346381	0.0482862	0.0659849	0.0346381	0.0801196	0.0518978	0.00788286	0.0659849	0.57462	0.0801196	0.4945	1
851	GC00003132	hypothetical protein	0.238857	0.142989	0.0948316	0.13532	0.142989	0.109743	0.13532	0.245079	0.167596	0.574511	0.0775467	0.153877	0.153911	0.153877	0.0948316	0.142989	0.0639106	0.111881	0.118784	0.234046	0.147706	0.118784	0.0561035	0.191336	0.18669	0.0710041	0.574511	0.245079	0.329432	1
2691	GC00003756	hypothetical protein	0.089382	0.0402244	0.0152566	0.036481	0.0402244	0.0234175	0.036481	0.0181488	0.0518401	0.0904595	0.00508793	0.403499	0.0454474	0.00900941	0.0152566	0.0402244	0.00364827	0.00900941	0.0281514	0.0152566	0.000986987	0.493938	0.00900941	0.573853	0.0605324	0.000986987	0.573853	0.493938	0.0799148	3
3741	GC00000503_1	hypothetical protein	0.0544539	0.0148934	0.00775175	0.0116464	0.0148934	7.64526e-05	0.0116464	0.00499807	0.0247016	0.0552775	0.017743	0.0324261	0.0337019	0.572064	0.00775175	0.0148934	0.0267275	0.0324261	0.00424682	0.00775175	0.0219138	0.00424682	0.0324261	0.0107534	0.0318168	0.0219138	0.572064	0.0552775	0.516786	1
3728	GC00000803_2	hypothetical protein	0.0544539	0.0148934	0.00775175	0.0116464	0.0148934	7.64526e-05	0.0116464	0.00499807	0.0247016	0.0552775	0.017743	0.0324261	0.0193507	0.572064	0.00775175	0.0148934	0.0267275	0.0324261	0.00424682	0.00775175	0.0219138	0.320383	0.0324261	0.0107534	0.0318168	0.0219138	0.572064	0.320383	0.251681	1
1305	GC00003259	hypothetical protein	0.174002	0.104845	0.0324095	0.0988146	0.104845	0.0785532	0.0988146	0.0707694	0.516277	0.192162	0.0525634	0.205363	0.113406	0.0347685	0.0324095	0.104845	0.0413061	0.0347685	0.0857448	0.0666005	0.0471854	0.0857448	0.205363	0.294502	0.571658	0.0471854	0.571658	0.516277	0.0553801	2
3696	GC00003258	hypothetical protein	0.0528275	0.104845	0.309501	0.0988146	0.104845	0.0785532	0.0988146	0.0707694	0.516277	0.192162	0.0525634	0.0347685	0.113406	0.0347685	0.309501	0.104845	0.0413061	0.0347685	0.0857448	0.0666005	0.0471854	0.0857448	0.0347685	0.0622064	0.571658	0.0471854	0.571658	0.516277	0.0553801	2
1131	GC00003131	Tetracycline resistance protein, class B	0.19784	0.143815	0.0954351	0.136109	0.143815	0.110414	0.136109	0.24376	0.168541	0.571458	0.0780762	0.0565484	0.15479	0.0565484	0.0954351	0.336392	0.0643852	0.0565484	0.119496	0.0954351	0.0715068	0.119496	0.0565484	0.0656752	0.187729	0.146764	0.571458	0.336392	0.235066	1
567	GC00000002_4	IS200/IS605 family transposase ISCpe4	0.311323	0.00517904	0.571429	0.0405785	0.00517904	0.027178	0.0405785	0.0218024	0.0564427	0.096669	0.00855787	0.00559896	0.0498273	0.00559896	0.571429	0.0444353	0.000232364	0.00559896	0.0320227	0.0188592	0.00442457	0.0320227	0.00559896	0.0157031	0.0654618	0.00442457	0.571429	0.096669	0.47476	1
1044	GC00000005_5	hypothetical protein	0.209607	0.0444353	0.571429	0.0405785	0.0444353	0.027178	0.0405785	0.0218024	0.0217856	0.096669	0.00855787	0.156353	0.0498273	0.00559896	0.571429	0.0444353	0.000232364	0.00559896	0.0320227	0.0188592	0.00442457	0.0320227	0.00559896	0.0157031	0.0654618	0.00442457	0.571429	0.156353	0.415076	1
1743	GC00003430	hypothetical protein	0.126289	0.0769446	0.0452438	0.072014	0.0769446	0.0552775	0.072014	0.0487596	0.0925637	0.146931	0.337629	0.265311	0.222067	0.0176288	0.0452438	0.571415	0.0234335	0.0176288	0.0612522	0.0452438	0.315231	0.0612522	0.0176288	0.0415172	0.104521	0.0285881	0.571415	0.337629	0.233786	1
1744	GC00003460	hypothetical protein	0.126289	0.0769446	0.0452438	0.072014	0.0769446	0.0552775	0.072014	0.0487596	0.0925637	0.146931	0.337629	0.265311	0.222067	0.0176288	0.0452438	0.571415	0.0234335	0.0176288	0.0612522	0.0452438	0.315231	0.0612522	0.0176288	0.0415172	0.104521	0.0285881	0.571415	0.337629	0.233786	1
1745	GC00003455	hypothetical protein	0.126289	0.0769446	0.0452438	0.072014	0.0769446	0.0552775	0.072014	0.0487596	0.0925637	0.146931	0.337629	0.265311	0.222067	0.0176288	0.0452438	0.571415	0.0234335	0.0176288	0.0612522	0.0452438	0.315231	0.0612522	0.0176288	0.0415172	0.104521	0.0285881	0.571415	0.337629	0.233786	1
713	GC00003456	hypothetical protein	0.27461	0.571415	0.0452438	0.072014	0.571415	0.0552775	0.072014	0.0487596	0.0925637	0.146931	0.337629	0.0176288	0.0839112	0.0176288	0.0452438	0.0769446	0.0234335	0.0176288	0.0612522	0.397905	0.0285881	0.0612522	0.0176288	0.0415172	0.104521	0.315231	0.571415	0.397905	0.173511	1
714	GC00003462	hypothetical protein	0.27461	0.571415	0.0452438	0.072014	0.571415	0.0552775	0.072014	0.0487596	0.0925637	0.146931	0.337629	0.0176288	0.0839112	0.0176288	0.0452438	0.0769446	0.0234335	0.0176288	0.0612522	0.397905	0.0285881	0.0612522	0.0176288	0.0415172	0.104521	0.315231	0.571415	0.397905	0.173511	1
715	GC00002862_1	hypothetical protein	0.27461	0.571415	0.0452438	0.072014	0.571415	0.0552775	0.072014	0.0487596	0.0925637	0.146931	0.337629	0.0176288	0.0839112	0.0176288	0.0452438	0.0769446	0.0234335	0.0176288	0.0612522	0.397905	0.0285881	0.0612522	0.0176288	0.0415172	0.104521	0.315231	0.571415	0.397905	0.173511	1
716	GC00003451	hypothetical protein	0.27461	0.571415	0.0452438	0.072014	0.571415	0.0552775	0.072014	0.0487596	0.0925637	0.146931	0.337629	0.0176288	0.0839112	0.0176288	0.0452438	0.0769446	0.0234335	0.0176288	0.0612522	0.397905	0.0285881	0.0612522	0.0176288	0.0415172	0.104521	0.315231	0.571415	0.397905	0.173511	1
142	GC00000526_4	hypothetical protein	0.580056	0.571415	0.397905	0.072014	0.571415	0.0552775	0.072014	0.0487596	0.0925637	0.146931	0.0332541	0.0176288	0.0839112	0.0176288	0.397905	0.0769446	0.0234335	0.0176288	0.0612522	0.0452438	0.0285881	0.0612522	0.0176288	0.0415172	0.104521	0.0285881	0.571415	0.397905	0.173511	1
712	GC00002381_14	hypothetical protein	0.27461	0.571415	0.0452438	0.072014	0.571415	0.450918	0.072014	0.0487596	0.0925637	0.146931	0.0332541	0.0176288	0.2777	0.0176288	0.0452438	0.0769446	0.0234335	0.0176288	0.0612522	0.0452438	0.0285881	0.0612522	0.0176288	0.0415172	0.104521	0.0285881	0.571415	0.450918	0.120497	2
1434	GC00003252_3	hypothetical protein	0.163285	0.0881905	0.0539532	0.0828305	0.0881905	0.0647252	0.0828305	0.0577195	0.571203	0.164998	0.0411852	0.0247569	0.0957806	0.0247569	0.0539532	0.0881905	0.0308289	0.0803288	0.071171	0.357518	0.0362523	0.276519	0.0247569	0.0499715	0.118326	0.0362523	0.571203	0.357518	0.213686	1
126	GC00000914	hypothetical protein	0.575128	0.072003	0.41821	0.570966	0.072003	0.0510905	0.570966	0.0447749	0.0870201	0.139081	0.0296893	0.0143785	0.078706	0.0143785	0.41821	0.072003	0.0200808	0.0143785	0.0568688	0.0413624	0.0251299	0.0568688	0.0143785	0.0377403	0.0984932	0.0251299	0.570966	0.41821	0.152756	2
461	GC00002881	hypothetical protein	0.377149	0.0414398	0.000416867	0.570966	0.0414398	0.473866	0.570966	0.0447749	0.0870201	0.139081	0.0296893	0.0143785	0.0210117	0.0143785	0.000416867	0.072003	0.0200808	0.0143785	0.0215655	0.0413624	0.0251299	0.0568688	0.0143785	0.0377403	0.0984932	0.0251299	0.570966	0.473866	0.0971002	2
1061	GC00000452_34	hypothetical protein	0.199227	0.0291009	0.570187	0.0256181	0.0291009	0.0133011	0.0256181	0.0082529	0.0397968	0.0745112	0.00448808	0.0186258	0.0339299	0.0186258	0.570187	0.0291009	0.0132016	0.0186258	0.0177958	0.00546007	0.242502	0.0177958	0.0186258	0.0024413	0.0477073	0.00855891	0.570187	0.242502	0.327684	1
406	GC00000058_r1_r1	hypothetical protein	0.753309	0.569823	0.292872	0.347589	0.569823	0.0510905	0.347589	0.0447749	0.0870201	0.139081	0.0296893	0.0143785	0.0498589	0.0143785	0.292872	0.072003	0.0200808	0.0143785	0.0568688	0.0413624	0.0251299	0.0568688	0.0143785	0.0377403	0.0984932	0.0251299	0.569823	0.347589	0.222234	1
407	GC00000058_r1_r1_r1	hypothetical protein	0.753309	0.569823	0.292872	0.347589	0.569823	0.0510905	0.347589	0.0447749	0.0870201	0.139081	0.0296893	0.0143785	0.0498589	0.0143785	0.292872	0.072003	0.0200808	0.0143785	0.0568688	0.0413624	0.0251299	0.0568688	0.0143785	0.0377403	0.0984932	0.0251299	0.569823	0.347589	0.222234	1
3450	GC00000518_5	hypothetical protein	0.0575722	0.037256	0.0126838	0.0335878	0.037256	0.0207449	0.0335878	0.0155443	0.0486092	0.569746	0.00259323	0.0114856	0.042366	0.0114856	0.0126838	0.037256	0.0061191	0.0114856	0.025407	0.0126838	0.00149146	0.025407	0.0114856	0.00960547	0.0570808	0.00149146	0.569746	0.0570808	0.512665	1
3454	GC00000639_3	2-succinyl-6-hydroxy-2, 4-cyclohexadiene-1-carboxylate synthase	0.0575722	0.037256	0.0126838	0.0335878	0.037256	0.0207449	0.0335878	0.0155443	0.0486092	0.569746	0.00259323	0.0114856	0.042366	0.0114856	0.0126838	0.037256	0.0061191	0.0114856	0.025407	0.0126838	0.00149146	0.025407	0.0114856	0.00960547	0.0570808	0.00149146	0.569746	0.0570808	0.512665	1
807	GC00003702_4	hypothetical protein	0.245147	0.00522808	0.568066	0.0335878	0.00522808	0.0207449	0.0335878	0.0155443	0.0486092	0.086136	0.00259323	0.0114856	0.042366	0.0114856	0.568066	0.037256	0.0061191	0.0114856	0.025407	0.0126838	0.00149146	0.025407	0.0114856	0.00960547	0.0570808	0.00149146	0.568066	0.086136	0.48193	1
2446	GC00002947_7	hypothetical protein	0.10078	0.325969	0.0990608	0.140859	0.325969	0.114443	0.140859	0.236084	0.174231	0.567585	0.0812541	0.147965	0.160077	0.0592138	0.0990608	0.148785	0.0672306	0.0592138	0.123776	0.0990608	0.0745226	0.123776	0.0592138	0.214305	0.193987	0.0745226	0.567585	0.325969	0.241616	1
2447	GC00002958	hypothetical protein	0.10078	0.325969	0.0990608	0.140859	0.325969	0.114443	0.140859	0.236084	0.174231	0.567585	0.0812541	0.147965	0.160077	0.0592138	0.0990608	0.148785	0.0672306	0.0592138	0.123776	0.0990608	0.0745226	0.123776	0.0592138	0.214305	0.193987	0.0745226	0.567585	0.325969	0.241616	1
1339	GC00000431_r1_1	hypothetical protein	0.171934	0.0935698	0.0580671	0.0879972	0.0935698	0.0692104	0.0879972	0.0619598	0.567561	0.173725	0.0449026	0.0228604	0.17383	0.0280534	0.0580671	0.0935698	0.0342678	0.0280534	0.0758915	0.0580671	0.136937	0.0758915	0.0280534	0.0539561	0.111794	0.0398317	0.567561	0.17383	0.393731	1
3824	GC00003703	hypothetical protein	0.041912	0.0430609	0.0176892	0.0392419	0.0430609	0.0259544	0.0392419	0.020615	0.0857409	0.0078695	0.00743389	0.0066994	0.0107965	0.0066994	0.0176892	0.0430609	0.0013362	0.0066994	0.567436	0.0176892	0.0033123	0.0307619	0.0066994	0.0145497	0.00082455	0.0033123	0.567436	0.0857409	0.481695	1
2850	GC00000706_2	hypothetical protein	0.0677172	0.0430609	0.0176892	0.0392419	0.0430609	0.0259544	0.0392419	0.020615	0.0549381	0.0946329	0.00743389	0.312667	0.0483967	0.0066994	0.0176892	0.0430609	0.0013362	0.0066994	0.567436	0.0176892	0.195868	0.0307619	0.0066994	0.0145497	0.0638489	0.0033123	0.567436	0.312667	0.254769	1
3493	GC00003987	hypothetical protein	0.0659024	0.0235291	0.000380188	0.0201529	0.0235291	0.008121	0.0201529	0.00314493	0.0338352	0.0668034	0.00953774	0.0238177	0.0281932	0.0238177	0.000380188	0.0235291	0.018314	0.0238177	0.012529	0.000380188	0.0136277	0.567018	0.0238177	0.00261784	0.0414043	0.0136277	0.567018	0.0668034	0.500214	1
3497	GC00003986	hypothetical protein	0.0659024	0.0235291	0.000380188	0.0201529	0.0235291	0.008121	0.0201529	0.00314493	0.0338352	0.0668034	0.00953774	0.0238177	0.0281932	0.0238177	0.000380188	0.0235291	0.018314	0.0238177	0.012529	0.000380188	0.0136277	0.567018	0.0238177	0.00261784	0.0414043	0.0136277	0.567018	0.0668034	0.500214	1
2837	GC00000775_2	FMN reductase [NAD(P)H]	0.0783274	0.0325071	0.00850624	0.0289509	0.0325071	0.0164291	0.0289509	0.0113237	0.0358184	0.0793194	0.566574	0.0155805	0.301604	0.0155805	0.00850624	0.0123955	0.0101884	0.0155805	0.0209881	0.00850624	0.00555877	0.0209881	0.0155805	0.00546662	0.0516019	0.00555877	0.566574	0.301604	0.26497	1
718	GC00003436	hypothetical protein	0.270214	0.566024	0.0459997	0.0729457	0.566024	0.0560947	0.0729457	0.0495362	0.093651	0.129647	0.334406	0.0182562	0.0849314	0.0182562	0.0459997	0.0779122	0.0240821	0.0182562	0.0621087	0.394125	0.0292583	0.0621087	0.0182562	0.042252	0.105704	0.312215	0.566024	0.394125	0.171899	1
165	GC00002882	hypothetical protein	0.56817	0.073006	0.413948	0.565178	0.073006	0.0519423	0.565178	0.0455863	0.088144	0.121158	0.0304172	0.0150447	0.079762	0.0150447	0.413948	0.073006	0.020767	0.0150447	0.0577599	0.0421532	0.0258368	0.0577599	0.0150447	0.0385103	0.0997146	0.0258368	0.565178	0.413948	0.151231	2
166	GC00002883	hypothetical protein	0.56817	0.073006	0.413948	0.565178	0.073006	0.0519423	0.565178	0.0455863	0.088144	0.14067	0.0304172	0.0150447	0.079762	0.0150447	0.413948	0.073006	0.020767	0.0150447	0.0577599	0.0421532	0.0258368	0.0577599	0.0150447	0.0385103	0.0997146	0.0258368	0.565178	0.413948	0.151231	2
2864	GC00000629_33	hypothetical protein	0.0759704	0.030831	0.00701266	0.0273116	0.030831	0.0148934	0.0273116	0.00981732	0.565051	0.0769446	0.00295633	0.0170674	0.0940114	0.0170674	0.00701266	0.030831	0.0116609	0.0170674	0.0864207	0.00701266	0.00702612	0.0194197	0.0170674	0.00398404	0.0496816	0.00702612	0.565051	0.0940114	0.471039	1
2876	GC00003705_3	hypothetical protein	0.0759704	0.030831	0.00701266	0.0273116	0.030831	0.0148934	0.0273116	0.00981732	0.565051	0.0769446	0.00295633	0.0170674	0.0940114	0.0170674	0.00701266	0.030831	0.0116609	0.0170674	0.0864207	0.00701266	0.00702612	0.0194197	0.0170674	0.00398404	0.0496816	0.00702612	0.565051	0.0940114	0.471039	1
2880	GC00003005_3	hypothetical protein	0.0759704	0.030831	0.00701266	0.0273116	0.030831	0.0148934	0.0273116	0.00981732	0.565051	0.0769446	0.00295633	0.0170674	0.0940114	0.0170674	0.00701266	0.030831	0.0116609	0.0170674	0.0864207	0.00701266	0.00702612	0.0194197	0.0170674	0.00398404	0.0496816	0.00702612	0.565051	0.0940114	0.471039	1
2881	GC00003639_3	hypothetical protein	0.0759704	0.030831	0.00701266	0.0273116	0.030831	0.0148934	0.0273116	0.00981732	0.565051	0.0769446	0.00295633	0.0170674	0.0940114	0.0170674	0.00701266	0.030831	0.0116609	0.0170674	0.0864207	0.00701266	0.00702612	0.0194197	0.0170674	0.00398404	0.0496816	0.00702612	0.565051	0.0940114	0.471039	1
2892	GC00003070_2	hypothetical protein	0.0759704	0.030831	0.00701266	0.0273116	0.030831	0.0148934	0.0273116	0.00981732	0.565051	0.0769446	0.00295633	0.0170674	0.0940114	0.0170674	0.00701266	0.030831	0.0116609	0.0170674	0.0864207	0.00701266	0.00702612	0.0194197	0.0170674	0.00398404	0.0496816	0.00702612	0.565051	0.0940114	0.471039	1
2370	GC00000477_6	hypothetical protein	0.112521	0.0557766	0.0283198	0.0515808	0.0557766	0.56504	0.0515808	0.0314306	0.0689389	0.113788	0.0175483	0.00305995	0.368515	0.00305995	0.0283198	0.0557766	0.00850846	0.00305995	0.0423378	0.0283198	0.0132798	0.0423378	0.00305995	0.025	0.0789086	0.0132798	0.56504	0.368515	0.196525	1
2372	GC00000738_p2	hypothetical protein	0.112521	0.0557766	0.0283198	0.0515808	0.0557766	0.56504	0.0515808	0.0314306	0.0689389	0.113788	0.0175483	0.00305995	0.368515	0.00305995	0.0283198	0.0557766	0.00850846	0.00305995	0.0423378	0.0283198	0.0132798	0.0423378	0.00305995	0.025	0.0789086	0.0132798	0.56504	0.368515	0.196525	1
2373	GC00000702_2	hypothetical protein	0.112521	0.0557766	0.0283198	0.0515808	0.0557766	0.56504	0.0515808	0.0314306	0.0689389	0.113788	0.0175483	0.00305995	0.368515	0.00305995	0.0283198	0.0557766	0.00850846	0.00305995	0.0423378	0.0283198	0.0132798	0.0423378	0.00305995	0.025	0.0789086	0.0132798	0.56504	0.368515	0.196525	1
2375	GC00000550_7	hypothetical protein	0.112521	0.0557766	0.0283198	0.0515808	0.0557766	0.56504	0.0515808	0.0314306	0.0689389	0.113788	0.0175483	0.00305995	0.368515	0.00305995	0.0283198	0.0557766	0.00850846	0.00305995	0.0423378	0.0283198	0.0132798	0.0423378	0.00305995	0.025	0.0789086	0.0132798	0.56504	0.368515	0.196525	1
4485	GC00002718_1	Transcriptional regulator NanR	0.0216783	0.0557766	0.0283198	0.0515808	0.0557766	0.56504	0.0515808	0.0314306	0.0689389	0.113788	0.0175483	0.00305995	0.0616698	0.00305995	0.0283198	0.0557766	0.00850846	0.00305995	0.0423378	0.0283198	0.0132798	0.0423378	0.00305995	0.025	0.0789086	0.39574	0.56504	0.39574	0.1693	1
4488	GC00000679_1	Sensor histidine kinase RcsC	0.0216783	0.0557766	0.0283198	0.0515808	0.0557766	0.56504	0.0515808	0.0314306	0.0689389	0.113788	0.0175483	0.00305995	0.0616698	0.00305995	0.0283198	0.0557766	0.00850846	0.00305995	0.0423378	0.0283198	0.0132798	0.0423378	0.00305995	0.025	0.0789086	0.39574	0.56504	0.39574	0.1693	1
4490	GC00000692_1	putative cyclic di-GMP phosphodiesterase	0.0216783	0.0557766	0.0283198	0.0515808	0.0557766	0.56504	0.0515808	0.0314306	0.0689389	0.113788	0.0175483	0.00305995	0.0616698	0.00305995	0.0283198	0.0557766	0.00850846	0.00305995	0.0423378	0.0283198	0.0132798	0.0423378	0.00305995	0.025	0.0789086	0.39574	0.56504	0.39574	0.1693	1
4492	GC00003621	hypothetical protein	0.0216783	0.0557766	0.0283198	0.0515808	0.0557766	0.56504	0.0515808	0.0314306	0.0689389	0.113788	0.0175483	0.00305995	0.0616698	0.00305995	0.0283198	0.0557766	0.00850846	0.00305995	0.0423378	0.0283198	0.0132798	0.0423378	0.00305995	0.025	0.0789086	0.39574	0.56504	0.39574	0.1693	1
3694	GC00002894_6	hypothetical protein	0.0574808	0.0172157	0.00553245	0.0139384	0.0172157	0.00214919	0.0139384	0.00277987	0.0271445	0.0583242	0.0154889	0.0300407	0.389693	0.0300407	0.00553245	0.0172157	0.0244034	0.0300407	0.00648902	0.00553245	0.0196315	0.00648902	0.0300407	0.0085286	0.0343723	0.564481	0.564481	0.389693	0.174788	1
6551	GC00003371_r1_1_p1	hypothetical protein	0.00114902	0.0357157	0.0113374	0.103363	0.0357157	0.0193507	0.103363	0.0141828	0.563883	0.0839112	0.00128205	0.0127952	0.0407692	0.0127952	0.0113374	0.00752667	0.0074228	0.0127952	0.0239777	0.0113374	0.00279647	0.0239777	0.0958261	0.00827278	0.0552978	0.00279647	0.563883	0.103363	0.46052	1
132	GC00003343	hypothetical protein	0.476118	0.486018	0.338007	0.088846	0.486018	0.0699457	0.088846	0.0626542	0.563212	0.158191	0.0455095	0.0285891	0.102403	0.0285891	0.338007	0.094454	0.0348276	0.0285891	0.0766661	0.0587404	0.0404153	0.0766661	0.0285891	0.0546078	0.126059	0.0404153	0.563212	0.486018	0.077194	2
6561	GC00003320	hypothetical protein	0.00544755	0.0979598	0.327887	0.0922106	0.0979598	0.276531	0.0922106	0.0654014	0.116282	0.180881	0.0479049	0.0306971	0.0328065	0.0306971	0.327887	0.0979598	0.0370335	0.0306971	0.0797339	0.0614029	0.0427171	0.279118	0.0306971	0.0202619	0.563094	0.0427171	0.563094	0.327887	0.235206	1
6562	GC00003292	hypothetical protein	0.00544755	0.0979598	0.327887	0.0922106	0.0979598	0.276531	0.0922106	0.0654014	0.116282	0.180881	0.0479049	0.0306971	0.0328065	0.0306971	0.327887	0.0979598	0.0370335	0.0306971	0.0797339	0.0614029	0.0427171	0.279118	0.0306971	0.0202619	0.563094	0.0427171	0.563094	0.327887	0.235206	1
6564	GC00003291	hypothetical protein	0.00544755	0.0979598	0.327887	0.0922106	0.0979598	0.276531	0.0922106	0.0654014	0.116282	0.180881	0.0479049	0.0306971	0.0328065	0.0306971	0.327887	0.0979598	0.0370335	0.0306971	0.0797339	0.0614029	0.0427171	0.279118	0.0306971	0.0202619	0.563094	0.0427171	0.563094	0.327887	0.235206	1
6563	GC00002971_5_p2	hypothetical protein	0.00544755	0.0979598	0.327887	0.0922106	0.0979598	0.0410941	0.0922106	0.0654014	0.116282	0.180881	0.0479049	0.0306971	0.00837095	0.0306971	0.327887	0.0979598	0.00904128	0.0306971	0.0797339	0.0614029	0.0427171	0.368832	0.0306971	0.0202619	0.563094	0.0427171	0.563094	0.368832	0.194262	1
890	GC00003120	hypothetical protein	0.230411	0.146297	0.0972467	0.0931665	0.146297	0.112427	0.0931665	0.239872	0.171382	0.562463	0.0796648	0.0578818	0.136948	0.150456	0.0972467	0.146297	0.0658082	0.0578818	0.0287619	0.0972467	0.00068163	0.279421	0.0578818	0.217767	0.190853	0.0730146	0.562463	0.279421	0.283042	1
762	GC00000523_4	hypothetical protein	0.265437	0.150448	0.100272	0.142447	0.150448	0.11579	0.142447	0.20534	0.176135	0.56182	0.0823146	0.0601013	0.019778	0.0601013	0.100272	0.322614	0.0681789	0.0601013	0.125207	0.100272	0.0755283	0.125207	0.0601013	0.212045	0.196082	0.175332	0.56182	0.322614	0.239206	1
2395	GC00003510	hypothetical protein	0.101559	0.0625741	0.0338451	0.0581549	0.0625741	0.0430289	0.0581549	0.0370746	0.0400037	0.0818441	0.0227245	0.0554054	0.0376595	0.00793511	0.0338451	0.0625741	0.162651	0.00793511	0.561206	0.0338451	0.0183464	0.0103497	0.00793511	0.0304072	0.0870697	0.311522	0.561206	0.311522	0.249684	1
1823	GC00000067_2	Response regulator protein GraR	0.122928	0.0625741	0.0338451	0.0581549	0.0625741	0.0430289	0.0581549	0.0370746	0.0108807	0.124284	0.392415	0.0554054	0.180289	0.00793511	0.0338451	0.0295865	0.0134729	0.00793511	0.561206	0.0338451	0.0183464	0.0484534	0.00793511	0.0304072	0.0870697	0.0183464	0.561206	0.392415	0.168791	1
1824	GC00000548_4	Sensor histidine kinase GraS	0.122928	0.0625741	0.0338451	0.0581549	0.0625741	0.0430289	0.0581549	0.0370746	0.0108807	0.124284	0.392415	0.0554054	0.180289	0.00793511	0.0338451	0.0295865	0.0134729	0.00793511	0.561206	0.0338451	0.0183464	0.0484534	0.00793511	0.0304072	0.0870697	0.0183464	0.561206	0.392415	0.168791	1
732	GC00000594_3	putative N-acetyltransferase YjaB	0.2659	0.560754	0.0467494	0.0738711	0.560754	0.0569057	0.0738711	0.0503067	0.0947318	0.150012	0.331256	0.0188768	0.270796	0.0188768	0.0467494	0.0788737	0.285733	0.0188768	0.062959	0.0467494	0.0299221	0.062959	0.0188768	0.0429806	0.106881	0.0299221	0.560754	0.331256	0.229498	1
7444	GC00000452_54	hypothetical protein	0.0129368	0.0644786	0.00546007	0.0256181	0.0644786	0.560746	0.0256181	0.0082529	0.0397968	0.0745112	0.00448808	0.0186258	0.142721	0.0186258	0.00546007	0.0291009	0.0132016	0.0186258	0.0177958	0.00546007	0.00855891	0.0177958	0.0186258	0.0024413	0.0477073	0.00855891	0.560746	0.142721	0.418025	1
2602	GC00003359_7	hypothetical protein	0.0935224	0.0430609	0.0176892	0.0392419	0.0430609	0.560539	0.0392419	0.020615	0.0549381	0.0946329	0.00743389	0.0066994	0.102004	0.0066994	0.0176892	0.0430609	0.0013362	0.0066994	0.0307619	0.0176892	0.0033123	0.24533	0.0066994	0.0145497	0.00082455	0.0033123	0.560539	0.24533	0.31521	1
2603	GC00003227_3	hypothetical protein	0.0935224	0.0430609	0.0176892	0.0392419	0.0430609	0.560539	0.0392419	0.020615	0.0549381	0.0946329	0.00743389	0.0066994	0.102004	0.0066994	0.0176892	0.0430609	0.0013362	0.0066994	0.0307619	0.0176892	0.0033123	0.24533	0.0066994	0.0145497	0.00082455	0.0033123	0.560539	0.24533	0.31521	1
3672	GC00000052_20	hypothetical protein	0.0574808	0.0172157	0.00553245	0.0139384	0.0172157	0.00214919	0.0139384	0.00277987	0.0271445	0.0583242	0.0154889	0.0300407	0.0217225	0.0300407	0.00553245	0.0172157	0.0244034	0.553143	0.559939	0.00553245	0.0196315	0.00648902	0.0300407	0.0085286	0.0343723	0.0196315	0.559939	0.553143	0.00679693	2
878	GC00000460_r1_2_p2	hypothetical protein	0.231843	0.147126	0.0978511	0.0940437	0.147126	0.113098	0.0940437	0.238598	0.17233	0.559518	0.0801944	0.0583259	0.158311	0.149619	0.0978511	0.147126	0.0662824	0.0583259	0.0277646	0.227838	0.00132067	0.277951	0.0583259	0.0922917	0.191896	0.0735172	0.559518	0.277951	0.281567	1
4226	GC00004242	hypothetical protein	0.0368187	0.000682979	0.0218882	0.00245623	0.000682979	0.0140585	0.00245623	0.559065	0.00998241	0.0375388	0.032351	0.0482306	0.00494218	0.0482306	0.0218882	0.000682979	0.0420021	0.0482306	0.00972981	0.115458	0.0368042	0.00972981	0.0482306	0.025	0.0165702	0.0368042	0.559065	0.115458	0.443608	1
760	GC00003107	hypothetical protein	0.266825	0.151281	0.100878	0.143243	0.151281	0.116464	0.143243	0.232393	0.177089	0.558974	0.0828451	0.10432	0.162733	0.145536	0.100878	0.151281	0.0686531	0.0193287	0.270788	0.100878	0.00448177	0.10113	0.0218876	0.0578655	0.197131	0.0760314	0.558974	0.270788	0.288187	1
3019	GC00003108	hypothetical protein	0.0668873	0.151281	0.100878	0.304997	0.151281	0.116464	0.304997	0.232393	0.177089	0.558974	0.0828451	0.145536	0.162733	0.060545	0.100878	0.151281	0.0686531	0.060545	0.125924	0.100878	0.0760314	0.270788	0.060545	0.210929	0.197131	0.0760314	0.558974	0.304997	0.253977	1
6569	GC00003271_2	hypothetical protein	0.00320186	0.0215144	0.219773	0.0930447	0.0215144	0.0103408	0.0930447	0.0660811	0.117268	0.182302	0.0484964	0.031216	0.00973523	0.031216	0.219773	0.0988291	0.00828833	0.031216	0.0804938	0.0620613	0.043285	0.366034	0.031216	0.0210663	0.558866	0.043285	0.558866	0.366034	0.192832	1
2360	GC00003614	hypothetical protein	0.114298	0.0569447	0.0292763	0.0527114	0.0569447	0.557539	0.0527114	0.0131952	0.0702332	0.11558	0.0184481	0.00391295	0.0628928	0.00391295	0.0292763	0.0569447	0.00937484	0.00391295	0.0433919	0.0292763	0.0141621	0.357217	0.00391295	0.0259371	0.080306	0.33265	0.557539	0.357217	0.200322	1
3703	GC00003501	hypothetical protein	0.0468997	0.0569447	0.0292763	0.0164999	0.0569447	0.0381631	0.0164999	0.0324066	0.0702332	0.0486509	0.418015	0.00391295	0.0628928	0.00391295	0.0292763	0.0569447	0.00937484	0.262463	0.557522	0.0292763	0.0141621	0.00333101	0.00391295	0.0259371	0.080306	0.0141621	0.557522	0.418015	0.139507	2
2442	GC00003017_3	hypothetical protein	0.105213	0.0509378	0.0243236	0.0468922	0.0509378	0.0329204	0.0468922	0.0273578	0.0635909	0.0355428	0.0137713	0.0710685	0.0219444	0.000547282	0.0243236	0.0509378	0.00485516	0.000547282	0.555973	0.0243236	0.00956844	0.0379554	0.000547282	0.450327	0.0731434	0.00956844	0.555973	0.450327	0.105646	2
750	GC00003435	hypothetical protein	0.261666	0.555601	0.0474932	0.0747905	0.555601	0.0577108	0.0747905	0.0510713	0.0958064	0.132961	0.328176	0.0194907	0.267447	0.0194907	0.0474932	0.0798291	0.28306	0.0194907	0.0638035	0.0474932	0.0305796	0.0638035	0.0194907	0.0437033	0.108051	0.0305796	0.555601	0.328176	0.227425	1
499	GC00000787_38	hypothetical protein	0.355215	0.555601	0.00801037	0.0747905	0.555601	0.0577108	0.0747905	0.0510713	0.0958064	0.0958018	0.328176	0.257806	0.0596912	0.0194907	0.00801037	0.0509459	0.0253597	0.0194907	0.0362848	0.0474932	0.0305796	0.0638035	0.0359687	0.0437033	0.108051	0.0305796	0.555601	0.328176	0.227425	1
751	GC00000481_r1_1	hypothetical protein	0.261666	0.555601	0.0474932	0.0747905	0.555601	0.0577108	0.0747905	0.0510713	0.0958064	0.15154	0.035311	0.0194907	0.0051682	0.0194907	0.0474932	0.0798291	0.28306	0.0194907	0.0638035	0.386818	0.113833	0.0638035	0.0194907	0.0437033	0.108051	0.0305796	0.555601	0.386818	0.168783	1
753	GC00000481_r1	hypothetical protein	0.261666	0.555601	0.0474932	0.0747905	0.555601	0.0577108	0.0747905	0.0510713	0.0958064	0.15154	0.035311	0.0194907	0.0051682	0.0194907	0.0474932	0.0798291	0.28306	0.0194907	0.0638035	0.386818	0.113833	0.0638035	0.0194907	0.0437033	0.108051	0.0305796	0.555601	0.386818	0.168783	1
333	GC00000038_17_p2	hypothetical protein	0.804248	0.555601	0.110438	0.528348	0.555601	0.0577108	0.528348	0.0510713	0.0958064	0.15154	0.035311	0.0194907	0.0869527	0.0194907	0.110438	0.0798291	0.0253597	0.0194907	0.0638035	0.0474932	0.0305796	0.0304407	0.0194907	0.0437033	0.108051	0.0305796	0.555601	0.528348	0.0272531	2
1312	GC00003329	hypothetical protein	0.1762	0.0962128	0.0600776	0.0905342	0.0962128	0.071407	0.0905342	0.348281	0.554738	0.376689	0.0467134	0.0296498	0.104264	0.0296498	0.0600776	0.0962128	0.035937	0.0296498	0.0782059	0.0600776	0.0415725	0.0782059	0.0296498	0.0559017	0.128236	0.0415725	0.554738	0.376689	0.178048	1
1313	GC00003335	hypothetical protein	0.1762	0.0962128	0.0600776	0.0905342	0.0962128	0.071407	0.0905342	0.348281	0.554738	0.376689	0.0467134	0.0296498	0.104264	0.0296498	0.0600776	0.0962128	0.035937	0.0296498	0.0782059	0.0600776	0.0415725	0.0782059	0.0296498	0.0559017	0.128236	0.0415725	0.554738	0.376689	0.178048	1
1316	GC00003336	hypothetical protein	0.1762	0.0962128	0.0600776	0.0905342	0.0962128	0.071407	0.0905342	0.348281	0.554738	0.376689	0.0467134	0.0296498	0.104264	0.0296498	0.0600776	0.0962128	0.035937	0.0296498	0.0782059	0.0600776	0.0415725	0.0782059	0.0296498	0.0559017	0.128236	0.0415725	0.554738	0.376689	0.178048	1
879	GC00002901	hypothetical protein	0.23006	0.0962128	0.0600776	0.455151	0.0962128	0.071407	0.455151	0.0640337	0.554738	0.17803	0.0467134	0.0296498	0.104264	0.221233	0.0600776	0.0962128	0.035937	0.0296498	0.0782059	0.332862	0.00197964	0.0782059	0.0296498	0.0559017	0.128236	0.0415725	0.554738	0.455151	0.0995863	2
880	GC00002904	Transcriptional regulatory protein NatR	0.23006	0.0962128	0.0600776	0.455151	0.0962128	0.071407	0.455151	0.0640337	0.554738	0.17803	0.0467134	0.0296498	0.104264	0.221233	0.0600776	0.0962128	0.035937	0.0296498	0.0782059	0.332862	0.00197964	0.0782059	0.0296498	0.0559017	0.128236	0.0415725	0.554738	0.455151	0.0995863	2
7256	GC00003705_2	hypothetical protein	0.0215502	0.00702612	0.0299709	0.0101643	0.00702612	0.0219138	0.0101643	0.0270471	0.0021673	0.0285881	0.0408817	0.0577027	0.00279647	0.0577027	0.0299709	0.00702612	0.0510719	0.0577027	0.105701	0.0299709	0.554599	0.0175028	0.0577027	0.0331996	0.0085893	0.04557	0.554599	0.105701	0.448898	1
1690	GC00000023_9	hypothetical protein	0.129443	0.0636624	0.367369	0.00904172	0.0636624	0.0439647	0.00904172	0.0379705	0.0377146	0.125978	0.0235404	0.00869664	0.0390897	0.00869664	0.367369	0.0636624	0.0142511	0.116813	0.554595	0.034721	0.019143	0.0494285	0.00869664	0.0153473	0.061853	0.019143	0.554595	0.367369	0.187227	1
1810	GC00000052_23	hypothetical protein	0.124608	0.0636624	0.034721	0.0592062	0.0636624	0.0439647	0.0592062	0.0379705	0.00886084	0.104955	0.387762	0.0540583	0.176844	0.00869664	0.034721	0.0309797	0.0142511	0.00869664	0.554595	0.034721	0.019143	0.0494285	0.00869664	0.0312629	0.0883825	0.019143	0.554595	0.387762	0.166834	1
2940	GC00000505_1	hypothetical protein	0.0735549	0.0291009	0.00546007	0.0256181	0.0291009	0.0133011	0.0256181	0.0082529	0.0397968	0.0745112	0.00448808	0.0186258	0.0339299	0.0186258	0.00546007	0.0291009	0.0132016	0.0186258	0.0177958	0.00546007	0.00855891	0.0177958	0.0186258	0.0024413	0.0477073	0.554427	0.554427	0.0745112	0.479916	1
3855	GC00000518_4	hypothetical protein	0.0479765	0.00981732	0.0126898	0.00662432	0.00981732	0.00499807	0.00662432	0.00992273	0.0193979	0.0487596	0.0227976	0.0378292	0.554391	0.0378292	0.0126898	0.00981732	0.0319722	0.0378292	0.0702765	0.0126898	0.0270471	0.00069428	0.0378292	0.0157153	0.0262922	0.0270471	0.554391	0.0702765	0.484114	1
3464	GC00000023_8	hypothetical protein	0.0659024	0.0235291	0.000380188	0.0201529	0.0235291	0.008121	0.0201529	0.00314493	0.0338352	0.0668034	0.00953774	0.0238177	0.0281932	0.0238177	0.000380188	0.0235291	0.554072	0.0238177	0.012529	0.000380188	0.0136277	0.012529	0.0238177	0.00261784	0.0414043	0.0136277	0.554072	0.0668034	0.487269	1
3467	GC00003956	Deoxyguanosinetriphosphate triphosphohydrolase	0.0659024	0.0235291	0.000380188	0.0201529	0.0235291	0.008121	0.0201529	0.00314493	0.0338352	0.0668034	0.00953774	0.0238177	0.0281932	0.0238177	0.000380188	0.0235291	0.554072	0.0238177	0.012529	0.000380188	0.0136277	0.012529	0.0238177	0.00261784	0.0414043	0.0136277	0.554072	0.0668034	0.487269	1
3468	GC00003957	hypothetical protein	0.0659024	0.0235291	0.000380188	0.0201529	0.0235291	0.008121	0.0201529	0.00314493	0.0338352	0.0668034	0.00953774	0.0238177	0.0281932	0.0238177	0.000380188	0.0235291	0.554072	0.0238177	0.012529	0.000380188	0.0136277	0.012529	0.0238177	0.00261784	0.0414043	0.0136277	0.554072	0.0668034	0.487269	1
3470	GC00002773_2	hypothetical protein	0.0659024	0.0235291	0.000380188	0.0201529	0.0235291	0.008121	0.0201529	0.00314493	0.0338352	0.0668034	0.00953774	0.0238177	0.0281932	0.0238177	0.000380188	0.0235291	0.554072	0.0238177	0.012529	0.000380188	0.0136277	0.012529	0.0238177	0.00261784	0.0414043	0.0136277	0.554072	0.0668034	0.487269	1
3474	GC00002894_10	hypothetical protein	0.0659024	0.0235291	0.000380188	0.0201529	0.0235291	0.008121	0.0201529	0.00314493	0.0338352	0.0668034	0.00953774	0.0238177	0.0281932	0.0238177	0.000380188	0.0235291	0.554072	0.0238177	0.012529	0.000380188	0.0136277	0.012529	0.0238177	0.00261784	0.0414043	0.0136277	0.554072	0.0668034	0.487269	1
3479	GC00003493_4	hypothetical protein	0.0659024	0.0235291	0.000380188	0.0201529	0.0235291	0.008121	0.0201529	0.00314493	0.0338352	0.0668034	0.00953774	0.0238177	0.0281932	0.0238177	0.000380188	0.0235291	0.554072	0.0238177	0.012529	0.000380188	0.0136277	0.012529	0.0238177	0.00261784	0.0414043	0.0136277	0.554072	0.0668034	0.487269	1
3480	GC00003958	hypothetical protein	0.0659024	0.0235291	0.000380188	0.0201529	0.0235291	0.008121	0.0201529	0.00314493	0.0338352	0.0668034	0.00953774	0.0238177	0.0281932	0.0238177	0.000380188	0.0235291	0.554072	0.0238177	0.012529	0.000380188	0.0136277	0.012529	0.0238177	0.00261784	0.0414043	0.0136277	0.554072	0.0668034	0.487269	1
3485	GC00000023_7	hypothetical protein	0.0659024	0.0235291	0.000380188	0.0201529	0.0235291	0.008121	0.0201529	0.00314493	0.0338352	0.0668034	0.00953774	0.0238177	0.0281932	0.0238177	0.000380188	0.0235291	0.554072	0.0238177	0.012529	0.000380188	0.0136277	0.012529	0.0238177	0.00261784	0.0414043	0.0136277	0.554072	0.0668034	0.487269	1
3489	GC00000499_6	Vitamin B12 import ATP-binding protein BtuD	0.0659024	0.0235291	0.000380188	0.0201529	0.0235291	0.008121	0.0201529	0.00314493	0.0338352	0.0668034	0.00953774	0.0238177	0.0281932	0.0238177	0.000380188	0.0235291	0.554072	0.0238177	0.012529	0.000380188	0.0136277	0.012529	0.0238177	0.00261784	0.0414043	0.0136277	0.554072	0.0668034	0.487269	1
3492	GC00003981	hypothetical protein	0.0659024	0.0235291	0.000380188	0.0201529	0.0235291	0.008121	0.0201529	0.00314493	0.0338352	0.0668034	0.00953774	0.0238177	0.0281932	0.0238177	0.000380188	0.0235291	0.554072	0.0238177	0.012529	0.000380188	0.0136277	0.012529	0.0238177	0.00261784	0.0414043	0.0136277	0.554072	0.0668034	0.487269	1
3495	GC00000499_5	hypothetical protein	0.0659024	0.0235291	0.000380188	0.0201529	0.0235291	0.008121	0.0201529	0.00314493	0.0338352	0.0668034	0.00953774	0.0238177	0.0281932	0.0238177	0.000380188	0.0235291	0.554072	0.0238177	0.012529	0.000380188	0.0136277	0.012529	0.0238177	0.00261784	0.0414043	0.0136277	0.554072	0.0668034	0.487269	1
3499	GC00000431_2	hypothetical protein	0.0659024	0.0235291	0.000380188	0.0201529	0.0235291	0.008121	0.0201529	0.00314493	0.0338352	0.0668034	0.00953774	0.0238177	0.0281932	0.0238177	0.000380188	0.0235291	0.554072	0.0238177	0.012529	0.000380188	0.0136277	0.012529	0.0238177	0.00261784	0.0414043	0.0136277	0.554072	0.0668034	0.487269	1
3506	GC00003493_3	hypothetical protein	0.0659024	0.0235291	0.000380188	0.0201529	0.0235291	0.008121	0.0201529	0.00314493	0.0338352	0.0668034	0.00953774	0.0238177	0.0281932	0.0238177	0.000380188	0.0235291	0.554072	0.0238177	0.012529	0.000380188	0.0136277	0.012529	0.0238177	0.00261784	0.0414043	0.0136277	0.554072	0.0668034	0.487269	1
3637	GC00004060	hypothetical protein	0.0574808	0.0172157	0.00553245	0.0139384	0.0172157	0.00214919	0.0139384	0.00277987	0.0271445	0.0583242	0.0154889	0.553143	0.0217225	0.0300407	0.00553245	0.0172157	0.0244034	0.0300407	0.0564475	0.00553245	0.0196315	0.00648902	0.0300407	0.0085286	0.0343723	0.0196315	0.553143	0.0583242	0.494818	1
3638	GC00004061	hypothetical protein	0.0574808	0.0172157	0.00553245	0.0139384	0.0172157	0.00214919	0.0139384	0.00277987	0.0271445	0.0583242	0.0154889	0.553143	0.0217225	0.0300407	0.00553245	0.0172157	0.0244034	0.0300407	0.0564475	0.00553245	0.0196315	0.00648902	0.0300407	0.0085286	0.0343723	0.0196315	0.553143	0.0583242	0.494818	1
3639	GC00000070_5	putative ABC transporter ATP-binding protein NosF	0.0574808	0.0172157	0.00553245	0.0139384	0.0172157	0.00214919	0.0139384	0.00277987	0.0271445	0.0583242	0.0154889	0.553143	0.0217225	0.0300407	0.00553245	0.0172157	0.0244034	0.0300407	0.0564475	0.00553245	0.0196315	0.00648902	0.0300407	0.0085286	0.0343723	0.0196315	0.553143	0.0583242	0.494818	1
3643	GC00000683_5	hypothetical protein	0.0574808	0.0172157	0.00553245	0.0139384	0.0172157	0.00214919	0.0139384	0.00277987	0.0271445	0.0583242	0.0154889	0.553143	0.0217225	0.0300407	0.00553245	0.0172157	0.0244034	0.0300407	0.0564475	0.00553245	0.0196315	0.00648902	0.0300407	0.0085286	0.0343723	0.0196315	0.553143	0.0583242	0.494818	1
3648	GC00004059	hypothetical protein	0.0574808	0.0172157	0.00553245	0.0139384	0.0172157	0.00214919	0.0139384	0.00277987	0.0271445	0.0583242	0.0154889	0.553143	0.0217225	0.0300407	0.00553245	0.0172157	0.0244034	0.0300407	0.0564475	0.00553245	0.0196315	0.00648902	0.0300407	0.0085286	0.0343723	0.0196315	0.553143	0.0583242	0.494818	1
3659	GC00000046_2	Response regulator MprA	0.0574808	0.0172157	0.00553245	0.0139384	0.0172157	0.00214919	0.0139384	0.00277987	0.0271445	0.0583242	0.0154889	0.553143	0.0217225	0.0300407	0.00553245	0.0172157	0.0244034	0.0300407	0.0564475	0.00553245	0.0196315	0.00648902	0.0300407	0.0085286	0.0343723	0.0196315	0.553143	0.0583242	0.494818	1
3664	GC00000070_3	hypothetical protein	0.0574808	0.0172157	0.00553245	0.0139384	0.0172157	0.00214919	0.0139384	0.00277987	0.0271445	0.0583242	0.0154889	0.553143	0.0217225	0.0300407	0.00553245	0.0172157	0.0244034	0.0300407	0.0564475	0.00553245	0.0196315	0.00648902	0.0300407	0.0085286	0.0343723	0.0196315	0.553143	0.0583242	0.494818	1
3685	GC00000452_10	hypothetical protein	0.0574808	0.0172157	0.00553245	0.0139384	0.0172157	0.00214919	0.0139384	0.00277987	0.0271445	0.0583242	0.0154889	0.134661	0.0297045	0.553143	0.00553245	0.0172157	0.0244034	0.0300407	0.00648902	0.00553245	0.11044	0.00648902	0.0300407	0.0085286	0.0343723	0.0196315	0.553143	0.134661	0.418482	1
2504	GC00002381_13	hypothetical protein	0.0994914	0.0471055	0.021117	0.0431731	0.0471055	0.0295451	0.0431731	0.0240958	0.0593724	0.10065	0.010719	0.370002	0.0526099	0.00349442	0.021117	0.0471055	0.00188305	0.00349442	0.230111	0.552919	0.00655992	0.0344653	0.370002	0.0179265	0.0686065	0.00655992	0.552919	0.370002	0.182916	1
4007	GC00000579_3	hypothetical protein	0.0331451	0.0387579	0.0139891	0.0350522	0.0387579	0.0220995	0.0350522	0.0168652	0.0235064	0.0345825	0.00386068	0.010225	0.0045017	0.010225	0.0139891	0.0387579	0.00486219	0.010225	0.55215	0.0139891	0.000231524	0.0267972	0.010225	0.0108964	0.00898346	0.000231524	0.55215	0.0387579	0.513393	1
3423	GC00000452_22	hypothetical protein	0.0685274	0.0254568	0.00215175	0.0220456	0.0254568	0.00992233	0.0220456	0.00492444	0.00733172	0.00645938	0.00777008	0.0219909	0.0301752	0.0219909	0.00215175	0.0254568	0.0165186	0.0219909	0.55117	0.00215175	0.0118506	0.0143576	0.492034	0.000851503	0.043575	0.0118506	0.55117	0.492034	0.0591361	2
3605	GC00002930_12	hypothetical protein	0.0492408	0.0123955	0.00850624	0.0289509	0.0123955	0.0164291	0.0289509	0.0113237	0.551164	0.0793194	0.00148789	0.0155805	0.0896964	0.0155805	0.00850624	0.0325071	0.0101884	0.0155805	0.082745	0.00850624	0.00555877	0.0209881	0.0155805	0.00546662	0.0516019	0.00555877	0.551164	0.0896964	0.461468	1
2835	GC00002948_12	hypothetical protein	0.0783274	0.0325071	0.00850624	0.0289509	0.0325071	0.0164291	0.0289509	0.0113237	0.551164	0.0793194	0.00148789	0.0155805	0.0896964	0.0155805	0.00850624	0.0325071	0.0101884	0.0155805	0.134612	0.00850624	0.00555877	0.0209881	0.0155805	0.00546662	0.0516019	0.00555877	0.551164	0.134612	0.416553	1
2838	GC00002959_9	hypothetical protein	0.0783274	0.0325071	0.00850624	0.0289509	0.0325071	0.0164291	0.0289509	0.0113237	0.551164	0.0793194	0.00148789	0.0155805	0.0896964	0.0155805	0.00850624	0.0325071	0.0101884	0.0155805	0.134612	0.00850624	0.00555877	0.0209881	0.0155805	0.00546662	0.0516019	0.00555877	0.551164	0.134612	0.416553	1
2840	GC00002895_4	hypothetical protein	0.0783274	0.0325071	0.00850624	0.0289509	0.0325071	0.0164291	0.0289509	0.0113237	0.551164	0.0793194	0.00148789	0.0155805	0.0896964	0.0155805	0.00850624	0.0325071	0.0101884	0.0155805	0.134612	0.00850624	0.00555877	0.0209881	0.0155805	0.00546662	0.0516019	0.00555877	0.551164	0.134612	0.416553	1
2841	GC00003034_3	hypothetical protein	0.0783274	0.0325071	0.00850624	0.0289509	0.0325071	0.0164291	0.0289509	0.0113237	0.551164	0.0793194	0.00148789	0.0155805	0.0896964	0.0155805	0.00850624	0.0325071	0.0101884	0.0155805	0.134612	0.00850624	0.00555877	0.0209881	0.0155805	0.00546662	0.0516019	0.00555877	0.551164	0.134612	0.416553	1
2843	GC00003045_2	hypothetical protein	0.0783274	0.0325071	0.00850624	0.0289509	0.0325071	0.0164291	0.0289509	0.0113237	0.551164	0.0793194	0.00148789	0.0155805	0.0896964	0.0155805	0.00850624	0.0325071	0.0101884	0.0155805	0.134612	0.00850624	0.00555877	0.0209881	0.0155805	0.00546662	0.0516019	0.00555877	0.551164	0.134612	0.416553	1
2844	GC00002964_16	hypothetical protein	0.0783274	0.0325071	0.00850624	0.0289509	0.0325071	0.0164291	0.0289509	0.0113237	0.551164	0.0793194	0.00148789	0.0155805	0.0896964	0.0155805	0.00850624	0.0325071	0.0101884	0.0155805	0.134612	0.00850624	0.00555877	0.0209881	0.0155805	0.00546662	0.0516019	0.00555877	0.551164	0.134612	0.416553	1
2845	GC00002920_16	hypothetical protein	0.0783274	0.0325071	0.00850624	0.0289509	0.0325071	0.0164291	0.0289509	0.0113237	0.551164	0.0793194	0.00148789	0.0155805	0.0896964	0.0155805	0.00850624	0.0325071	0.0101884	0.0155805	0.134612	0.00850624	0.00555877	0.0209881	0.0155805	0.00546662	0.0516019	0.00555877	0.551164	0.134612	0.416553	1
771	GC00000104_3	hypothetical protein	0.264051	0.149616	0.0996661	0.141653	0.149616	0.115116	0.141653	0.234843	0.118131	0.550834	0.121531	0.0596575	0.160961	0.0596575	0.0996661	0.324284	0.0677047	0.0596575	0.074728	0.0996661	0.0750254	0.124491	0.0596575	0.0595677	0.195034	0.140379	0.550834	0.324284	0.226549	1
2600	GC00000596_20	hypothetical protein	0.0935224	0.0430609	0.0176892	0.0392419	0.0430609	0.0259544	0.0392419	0.020615	0.0549381	0.0078695	0.00743389	0.0066994	0.0107965	0.0066994	0.0176892	0.0430609	0.0013362	0.0066994	0.0307619	0.0176892	0.0033123	0.0152534	0.0066994	0.0145497	0.550549	0.0033123	0.550549	0.0549381	0.49561	1
4407	GC00003438_4	Aminoglycoside 6-adenylyltransferase	0.0237429	0.0557766	0.0675319	0.0582364	0.0557766	0.0371479	0.0582364	0.0314306	0.550104	0.113788	0.423667	0.00305995	0.0616698	0.00305995	0.0675319	0.0557766	0.00850846	0.00305995	0.0423378	0.0283198	0.0132798	0.0423378	0.00305995	0.025	0.0789086	0.0132798	0.550104	0.423667	0.126438	2
843	GC00000655_1	hypothetical protein	0.240644	0.0759704	0.0444815	0.548649	0.0759704	0.0544539	0.548649	0.0479765	0.0914696	0.088108	0.0325555	0.0169943	0.113194	0.0969748	0.0444815	0.0759704	0.022778	0.0169943	0.0603894	0.0444815	0.120473	0.111012	0.0169943	0.0407759	0.0792407	0.0279111	0.548649	0.120473	0.428176	1
221	GC00000636_1	Beta-lactam-inducible penicillin-binding protein	0.471334	0.0759704	0.401773	0.548649	0.0759704	0.0544539	0.548649	0.0479765	0.0914696	0.145379	0.0325555	0.0169943	0.281261	0.0169943	0.401773	0.0759704	0.022778	0.0169943	0.0603894	0.0444815	0.0279111	0.0603894	0.0169943	0.0407759	0.103331	0.0279111	0.548649	0.401773	0.146876	2
222	GC00000456_2	hypothetical protein	0.471334	0.0759704	0.401773	0.548649	0.0759704	0.0544539	0.548649	0.0479765	0.0914696	0.145379	0.0325555	0.0169943	0.281261	0.0169943	0.401773	0.0759704	0.022778	0.0169943	0.0603894	0.0444815	0.0279111	0.0603894	0.0169943	0.0407759	0.103331	0.0279111	0.548649	0.401773	0.146876	2
560	GC00002885	HTH-type transcriptional regulator GlvR	0.31754	0.0759704	0.0444815	0.548649	0.0759704	0.45529	0.548649	0.0479765	0.0914696	0.145379	0.0325555	0.0169943	0.0828845	0.0169943	0.0444815	0.0759704	0.022778	0.0169943	0.0603894	0.0444815	0.0279111	0.0603894	0.0169943	0.0407759	0.103331	0.318318	0.548649	0.45529	0.093359	2
561	GC00000455_1	HTH-type transcriptional regulator GlvR	0.31754	0.0759704	0.0444815	0.548649	0.0759704	0.45529	0.548649	0.0479765	0.0914696	0.145379	0.0325555	0.0169943	0.0828845	0.0169943	0.0444815	0.0759704	0.022778	0.0169943	0.0603894	0.0444815	0.0279111	0.0603894	0.0169943	0.0407759	0.103331	0.318318	0.548649	0.45529	0.093359	2
562	GC00000159_2	Oligo-1,6-glucosidase	0.31754	0.0759704	0.0444815	0.548649	0.0759704	0.45529	0.548649	0.0479765	0.0914696	0.145379	0.0325555	0.0169943	0.0828845	0.0169943	0.0444815	0.0759704	0.022778	0.0169943	0.0603894	0.0444815	0.0279111	0.0603894	0.0169943	0.0407759	0.103331	0.318318	0.548649	0.45529	0.093359	2
563	GC00002886	Putative phosphatase	0.31754	0.0759704	0.0444815	0.548649	0.0759704	0.45529	0.548649	0.0479765	0.0914696	0.145379	0.0325555	0.0169943	0.0828845	0.0169943	0.0444815	0.0759704	0.022778	0.0169943	0.0603894	0.0444815	0.0279111	0.0603894	0.0169943	0.0407759	0.103331	0.318318	0.548649	0.45529	0.093359	2
7448	GC00003494_7	hypothetical protein	0.0180437	0.0148934	0.00775175	0.0470409	0.0148934	7.64526e-05	0.0470409	0.00499807	0.0247016	0.0552775	0.548269	0.0324261	0.0193507	0.0324261	0.00775175	0.0148934	0.0267275	0.0324261	0.190531	0.00775175	0.0219138	0.00424682	0.0324261	0.0107534	0.0318168	0.0219138	0.548269	0.190531	0.357738	1
7452	GC00003848_5	hypothetical protein	0.0180437	0.0148934	0.00775175	0.0470409	0.0148934	7.64526e-05	0.0470409	0.00499807	0.0247016	0.0552775	0.548269	0.0324261	0.0193507	0.0324261	0.00775175	0.0148934	0.0267275	0.0324261	0.190531	0.00775175	0.0219138	0.00424682	0.0324261	0.0107534	0.0318168	0.0219138	0.548269	0.190531	0.357738	1
6413	GC00000617_1	hypothetical protein	0.0103001	0.0235844	0.0482862	0.0268529	0.0235844	0.039409	0.0268529	0.0450416	0.0142263	0.0109148	0.0606028	0.0801196	0.0192384	0.0801196	0.0482862	0.0235844	0.0723606	0.0801196	0.0346381	0.0482862	0.547266	0.0346381	0.0801196	0.0518978	0.00788286	0.0659849	0.547266	0.0801196	0.467146	1
6499	GC00003954_1	hypothetical protein	0.0103001	0.0235844	0.0482862	0.0268529	0.0235844	0.039409	0.0268529	0.0450416	0.0142263	0.0109148	0.0606028	0.0801196	0.0192384	0.0801196	0.0482862	0.0235844	0.0723606	0.0801196	0.0346381	0.0482862	0.547266	0.0346381	0.0801196	0.0518978	0.00788286	0.0659849	0.547266	0.0801196	0.467146	1
549	GC00004213_2	hypothetical protein	0.317899	0.546914	0.0218882	0.00245623	0.546914	0.0140585	0.00245623	0.0190579	0.00998241	0.0375388	0.032351	0.0482306	0.00494218	0.0482306	0.0218882	0.000682979	0.0420021	0.0482306	0.00972981	0.0218882	0.0368042	0.00972981	0.0482306	0.025	0.0165702	0.0368042	0.546914	0.0482306	0.498684	1
3572	GC00004035	hypothetical protein	0.0603894	0.0194197	0.00344863	0.0161106	0.0194197	0.00424682	0.0161106	0.00069428	0.0294721	0.0612522	0.0133825	0.0278254	0.0239777	0.0278254	0.00344863	0.0194197	0.0222403	0.0278254	0.00860667	0.00344863	0.0175028	0.00860667	0.0278254	0.00644271	0.0368133	0.546693	0.546693	0.0612522	0.485441	1
3593	GC00004034	hypothetical protein	0.0603894	0.0194197	0.00344863	0.0161106	0.0194197	0.00424682	0.0161106	0.00069428	0.0294721	0.0612522	0.0133825	0.0278254	0.0239777	0.0278254	0.00344863	0.0194197	0.0222403	0.0278254	0.00860667	0.00344863	0.0175028	0.00860667	0.0278254	0.00644271	0.0368133	0.546693	0.546693	0.0612522	0.485441	1
4122	GC00002845_7_p1	hypothetical protein	0.0261092	0.0194197	0.00344863	0.0161106	0.0194197	0.00424682	0.0161106	0.00069428	0.0294721	0.0612522	0.0133825	0.0278254	0.125869	0.0278254	0.00344863	0.0194197	0.0222403	0.0278254	0.00860667	0.00344863	0.0175028	0.00860667	0.0278254	0.00644271	0.00614349	0.546693	0.546693	0.125869	0.420824	1
457	GC00003416	hypothetical protein	0.382728	0.545629	0.184921	0.0766124	0.545629	0.0593043	0.0766124	0.0525835	0.0979376	0.154576	0.0366524	0.0206998	0.207114	0.0206998	0.184921	0.0817226	0.0266127	0.0206998	0.0654755	0.0489638	0.0318769	0.0654755	0.0206998	0.0451314	0.144247	0.0318769	0.545629	0.207114	0.338515	1
[truncated: 6,231 more rows]

## Sheet: Sheet2
	cluster	product	ST_ST1	ST_ST42	Average_other STs		ST_ST10	ST_ST11	ST_ST14	ST_ST15	ST_ST2	ST_ST26	ST_ST29	ST_ST3	ST_ST34	ST_ST37	ST_ST43	ST_ST48	ST_ST54	ST_ST55	ST_ST58	ST_ST6	ST_ST63	ST_ST7	ST_ST8	ST_ST9	max_assoc	2nd_max_assoc	difference
[truncated: 14 more rows]
